# Supplementary material for: Comprehensive Analysis and Drug Modulation of Human Endogenous Retrovirus in Hepatocellular Carcinomas
Source: Cancers (Basel). 2023 Jul 18;15(14):3664. doi: 10.3390/cancers15143664 (PMC10377948; doi:10.3390/cancers15143664)
Supplement: Supplementary file 1 [file cancers-15-03664-s001.zip]

Archive with 2 entries (2 files):
- cancers-2464112-supplementary R1.xlsx
- Supplementary figures.pdf
