# Supplementary material for: Comprehensive Analysis and Drug Modulation of Human Endogenous Retrovirus in Hepatocellular Carcinomas
Source: Cancers (Basel). 2023 Jul 18;15(14):3664. doi: 10.3390/cancers15143664 (PMC10377948; doi:10.3390/cancers15143664)
Supplement: Supplementary file 1 [file cancers-15-03664-s001.zip › cancers-2464112-supplementary R1.xlsx]

## Sheet: Supplementary Table 1
Table S1. Clinical characteristics of patients in our cohort.
Clinical Variable		All Partients n (%)	HBV+ HCV- n (%)	HBV- HCV+ n (%)	HBV+ HCV+ n (%)	HBV- HCV- n (%)	Double Cancer n (%)
Cohort size		254 ( 100 )	106 ( 42 )	82 ( 32 )	19 ( 7 )	28 ( 11 )	19 ( 7 )
Gender	Male	191 ( 75 )	84 ( 79 )	51 ( 62 )	14 ( 74 )	25 ( 89 )	17 ( 89 )
	Female	63 ( 25 )	22 ( 21 )	31 ( 38 )	5 ( 26 )	3 ( 11 )	2 ( 11 )
	Unknown/Missing	0 ( 0 )	0 ( 0 )	0 ( 0 )	0 ( 0 )	0 ( 0 )	0 ( 0 )
Age	Mean	60	55	65	61	58	66
	Unknown/Missing	0 ( 0 )	0 ( 0 )	0 ( 0 )	0 ( 0 )	0 ( 0 )	0 ( 0 )
ClinicalStage	I	122 ( 48 )	44 ( 42 )	41 ( 50 )	10 ( 53 )	14 ( 50 )	13 ( 68 )
	II	95 ( 37 )	40 ( 38 )	31 ( 38 )	9 ( 47 )	9 ( 32 )	6 ( 32 )
	III	17 ( 7 )	10 ( 9 )	6 ( 7 )	0 ( 0 )	1 ( 4 )	0 ( 0 )
	IIIA	12 ( 5 )	8 ( 8 )	2 ( 2 )	0 ( 0 )	2 ( 7 )	0 ( 0 )
	IIIB	1 ( 0 )	1 ( 1 )	0 ( 0 )	0 ( 0 )	0 ( 0 )	0 ( 0 )
	IIIC	4 ( 2 )	2 ( 2 )	1 ( 1 )	0 ( 0 )	1 ( 4 )	0 ( 0 )
	IVB	1 ( 0 )	0 ( 0 )	0 ( 0 )	0 ( 0 )	1 ( 4 )	0 ( 0 )
	Unknown/Missing	2 ( 1 )	1 ( 1 )	1 ( 1 )	0 ( 0 )	0 ( 0 )	0 ( 0 )
Number of tumor	1	185 ( 73 )	84 ( 79 )	52 ( 63 )	15 ( 79 )	22 ( 79 )	12 ( 63 )
	2	41 ( 16 )	12 ( 11 )	19 ( 23 )	4 ( 21 )	1 ( 4 )	5 ( 26 )
	3	13 ( 5 )	5 ( 5 )	3 ( 4 )	0 ( 0 )	3 ( 11 )	2 ( 11 )
	4	4 ( 2 )	2 ( 2 )	2 ( 2 )	0 ( 0 )	0 ( 0 )	0 ( 0 )
	5	2 ( 1 )	1 ( 1 )	1 ( 1 )	0 ( 0 )	0 ( 0 )	0 ( 0 )
	Multinodular	9 ( 4 )	2 ( 2 )	5 ( 6 )	0 ( 0 )	2 ( 7 )	0 ( 0 )
	Unknown/Missing	1 ( 0 )	0 ( 0 )	1 ( 1 )	0 ( 0 )	0 ( 0 )	0 ( 0 )
Tumor size	<3 cm	79 ( 31 )	25 ( 24 )	34 ( 41 )	7 ( 37 )	5 ( 18 )	8 ( 42 )
	>=3 cm	171 ( 67 )	81 ( 76 )	46 ( 56 )	12 ( 63 )	22 ( 79 )	10 ( 53 )
	Unknown/Missing	4 ( 2 )	0 ( 0 )	2 ( 2 )	0 ( 0 )	1 ( 4 )	1 ( 5 )
Tumor size	<5 cm	159 ( 63 )	61 ( 58 )	63 ( 77 )	13 ( 68 )	9 ( 32 )	13 ( 68 )
	>=5 cm	91 ( 36 )	45 ( 42 )	17 ( 21 )	6 ( 32 )	18 ( 64 )	5 ( 26 )
	Unknown/Missing	4 ( 2 )	0 ( 0 )	2 ( 2 )	0 ( 0 )	1 ( 4 )	1 ( 5 )
Macrovascular invasion	Yes	76 ( 30 )	43 ( 41 )	15 ( 18 )	8 ( 42 )	8 ( 29 )	2 ( 11 )
	No	173 ( 68 )	60 ( 57 )	66 ( 80 )	11 ( 58 )	19 ( 68 )	17 ( 89 )
	Unknown/Missing	5 ( 2 )	3 ( 3 )	1 ( 1 )	0 ( 0 )	1 ( 4 )	0 ( 0 )
AST	Normal, 13-39 IU/L	94 ( 37 )	45 ( 42 )	16 ( 20 )	7 ( 37 )	16 ( 57 )	10 ( 53 )
	Abnormal, ≥40 IU/L	160 ( 63 )	61 ( 58 )	66 ( 80 )	12 ( 63 )	12 ( 43 )	9 ( 47 )
	Unknown/Missing	0 ( 0 )	0 ( 0 )	0 ( 0 )	0 ( 0 )	0 ( 0 )	0 ( 0 )
ALT	Normal, 5-40 IU/L	105 ( 41 )	49 ( 46 )	28 ( 34 )	6 ( 32 )	14 ( 50 )	8 ( 42 )
	Abnormal, ≥41 IU/L	149 ( 59 )	57 ( 54 )	54 ( 66 )	13 ( 68 )	14 ( 50 )	11 ( 58 )
	Unknown/Missing	0 ( 0 )	0 ( 0 )	0 ( 0 )	0 ( 0 )	0 ( 0 )	0 ( 0 )
AFP	Normal, <9 ng/mL	59 ( 23 )	24 ( 23 )	11 ( 13 )	5 ( 26 )	10 ( 36 )	9 ( 47 )
	Abnormal, ≥9 ng/mL	195 ( 77 )	82 ( 77 )	71 ( 87 )	14 ( 74 )	18 ( 64 )	10 ( 53 )
	Unknown/Missing	0 ( 0 )	0 ( 0 )	0 ( 0 )	0 ( 0 )	0 ( 0 )	0 ( 0 )
Total bilirubin	Normal, 0.3-1.0 mg/dL	189 ( 74 )	74 ( 70 )	65 ( 79 )	15 ( 79 )	20 ( 71 )	15 ( 79 )
	Abnormal, >1.0 mg/dL	65 ( 26 )	32 ( 30 )	17 ( 21 )	4 ( 21 )	8 ( 29 )	4 ( 21 )
	Unknown/Missing	0 ( 0 )	0 ( 0 )	0 ( 0 )	0 ( 0 )	0 ( 0 )	0 ( 0 )
Albumin	Normal, 3.5-5.7 g/dL	103 ( 41 )	44 ( 42 )	37 ( 45 )	6 ( 32 )	10 ( 36 )	6 ( 32 )
	Abnormal, <3.5 g/dL	151 ( 59 )	62 ( 58 )	45 ( 55 )	13 ( 68 )	18 ( 64 )	13 ( 68 )
	Unknown/Missing	0 ( 0 )	0 ( 0 )	0 ( 0 )	0 ( 0 )	0 ( 0 )	0 ( 0 )
Fibrosis score	0	10 ( 4 )	6 ( 6 )	0 ( 0 )	0 ( 0 )	4 ( 14 )	0 ( 0 )
	1	41 ( 16 )	19 ( 18 )	6 ( 7 )	2 ( 11 )	9 ( 32 )	5 ( 26 )
	2	51 ( 20 )	22 ( 21 )	18 ( 22 )	6 ( 32 )	2 ( 7 )	3 ( 16 )
	3	46 ( 18 )	20 ( 19 )	16 ( 20 )	3 ( 16 )	1 ( 4 )	6 ( 32 )
	4	69 ( 27 )	30 ( 28 )	28 ( 34 )	5 ( 26 )	5 ( 18 )	1 ( 5 )
	Unknown/Missing	37 ( 15 )	9 ( 8 )	14 ( 17 )	3 ( 16 )	7 ( 25 )	4 ( 21 )
Cirrhosis	Yes	157 ( 62 )	60 ( 57 )	64 ( 78 )	12 ( 63 )	9 ( 32 )	12 ( 63 )
	No	97 ( 38 )	46 ( 43 )	18 ( 22 )	7 ( 37 )	19 ( 68 )	7 ( 37 )
	Unknown/Missing	0 ( 0 )	0 ( 0 )	0 ( 0 )	0 ( 0 )	0 ( 0 )	0 ( 0 )
Fatty liver	Yes	120 ( 47 )	47 ( 44 )	34 ( 41 )	13 ( 68 )	13 ( 46 )	13 ( 68 )
	No	4 ( 2 )	3 ( 3 )	0 ( 0 )	1 ( 5 )	0 ( 0 )	0 ( 0 )
	Unknown/Missing	130 ( 51 )	56 ( 53 )	48 ( 59 )	5 ( 26 )	15 ( 54 )	6 ( 32 )
Edmondson grade	1	3 ( 1 )	1 ( 1 )	2 ( 2 )	0 ( 0 )	0 ( 0 )	0 ( 0 )
	2	135 ( 53 )	53 ( 50 )	40 ( 49 )	12 ( 63 )	17 ( 61 )	13 ( 68 )
	3	106 ( 42 )	48 ( 45 )	38 ( 46 )	5 ( 26 )	10 ( 36 )	5 ( 26 )
	4	9 ( 4 )	4 ( 4 )	1 ( 1 )	2 ( 11 )	1 ( 4 )	1 ( 5 )
	Unknown/Missing	1 ( 0 )	0 ( 0 )	1 ( 1 )	0 ( 0 )	0 ( 0 )	0 ( 0 )
BMI	<18.5	127 ( 50 )	58 ( 55 )	42 ( 51 )	10 ( 53 )	11 ( 39 )	6 ( 32 )
	Normal, 18.5<=BMI<24	34 ( 13 )	14 ( 13 )	10 ( 12 )	0 ( 0 )	5 ( 18 )	5 ( 26 )
	Abnormal, >=24	93 ( 37 )	34 ( 32 )	30 ( 37 )	9 ( 47 )	12 ( 43 )	8 ( 42 )
	Unknown/Missing	0 ( 0 )	0 ( 0 )	0 ( 0 )	0 ( 0 )	0 ( 0 )	0 ( 0 )
Cholesterol Total	Normal, <180 mg/dL	241 ( 95 )	98 ( 92 )	82 ( 100 )	17 ( 89 )	25 ( 89 )	19 ( 100 )
	Abnormal, >=180 mg/dL	13 ( 5 )	8 ( 8 )	0 ( 0 )	2 ( 11 )	3 ( 11 )	0 ( 0 )
TP53	Mutation	57 (22)	30 (28)	15 (18)	5 (26)	3 (11)	4 (21)
	Wild Type	197 (78)	76 (72)	67 (82)	14 (74)	25 (89)	15 (79)
CTNNB1	Mutation	34 (13)	11 (10)	17 (21)	2 (11)	3 (11)	1 (5)
	Wild Type	220 (87)	95 (90)	65 (79)	17 (89)	25 (89)	18 (95)
TERT	Mutation	120 (47)	31 (29)	55 (67)	9 (47)	14 (50)	11 (58)
	Wild Type	134 (53)	75 (71)	27 (33)	10 (53)	14 (50)	8 (42)

## Sheet: Supplementary Table 2
Table S2. Metatranscriptome analysis of virus for 254 HCCs.
lvl_type	taxid	Domain	name	Tumor (n)	Tumor (%)
S	10407	Virus	Hepatitis B virus	102	0.401575
S	11103	Virus	Hepacivirus C	7	0.0275591

## Sheet: Supplementary Table 3
Table S3. The result of differentially expressed HERVs (absolute log2 Fold Change >1.5 and adjusted p value <0.05).
Geneid	baseMean	log2FoldChange	lfcSE	stat	pvalue	padj	repFamily
ERV3-16A3_I-int_0036	1.28525	2.5657	0.689183	3.72281	0.000197015	0.000804154	ERVL
ERV3-16A3_I-int_0042	15.2379	4.14832	0.715877	5.79474	6.84271e-09	7.03879e-08	ERVL
ERV3-16A3_I-int_0057	3.90629	4.448	0.886026	5.02017	5.16268e-07	3.7464e-06	ERVL
ERV3-16A3_I-int_0064	115.795	-2.21073	0.466754	-4.73639	2.17556e-06	1.40033e-05	ERVL
ERV3-16A3_I-int_0070	8.61883	3.88135	0.626595	6.19435	5.85263e-10	7.25122e-09	ERVL
ERV3-16A3_I-int_0071	14.3381	5.03248	0.686098	7.33493	2.21841e-13	4.60491e-12	ERVL
ERV3-16A3_I-int_0083	1.11305	2.8882	0.894833	3.22764	0.00124817	0.00408348	ERVL
ERV3-16A3_I-int_0086	5.84055	5.19781	0.944079	5.50569	3.67715e-08	3.34555e-07	ERVL
ERV3-16A3_I-int_0093	1.33355	2.45674	0.88215	2.78495	0.00535363	0.0143809	ERVL
ERV3-16A3_I-int_0096	1.21528	1.60976	0.678496	2.37254	0.0176663	0.0396213	ERVL
ERV3-16A3_I-int_0104	0.946765	2.21504	0.93209	2.37642	0.0174814	0.0392784	ERVL
ERV3-16A3_I-int_0105	20.1428	1.8619	0.279755	6.65547	2.82404e-11	4.25203e-10	ERVL
ERV3-16A3_I-int_0110	2.50528	1.85573	0.570385	3.25346	0.00114008	0.00376977	ERVL
ERV3-16A3_I-int_0114	130.117	1.95162	0.355779	5.48549	4.1232e-08	3.70846e-07	ERVL
ERV3-16A3_I-int_0126	115.204	1.6961	0.318055	5.33272	9.67518e-08	8.07871e-07	ERVL
ERV3-16A3_I-int_0133	0.757629	2.17161	0.860394	2.52397	0.0116039	0.0279227	ERVL
ERV3-16A3_I-int_0136	1.34143	2.79093	0.760196	3.67132	0.000241297	0.000961809	ERVL
ERV3-16A3_I-int_0139	11.0017	4.72708	0.809203	5.84165	5.16861e-09	5.43081e-08	ERVL
ERV3-16A3_I-int_0142	7.28829	3.73678	0.61505	6.07557	1.23548e-09	1.44861e-08	ERVL
ERV3-16A3_I-int_0143	3.0995	4.19117	0.754653	5.55378	2.79564e-08	2.59646e-07	ERVL
ERV3-16A3_I-int_0146	23.9844	2.29105	0.409948	5.58862	2.28883e-08	2.15685e-07	ERVL
ERV3-16A3_I-int_0147	3.97806	4.38707	1.25644	3.49168	0.000480001	0.00176288	ERVL
ERV3-16A3_I-int_0149	1.20086	3.01182	1.19479	2.52079	0.0117092	0.0281153	ERVL
ERV3-16A3_I-int_0161	5.19574	2.34109	0.436695	5.36094	8.27916e-08	7.04275e-07	ERVL
ERV3-16A3_I-int_0163	5.48324	2.61445	0.456078	5.73247	9.8976e-09	9.86616e-08	ERVL
ERV3-16A3_I-int_0165	1.96472	2.74828	0.641975	4.28098	1.86069e-05	9.68809e-05	ERVL
ERV3-16A3_I-int_0166	1.04618	1.86625	0.630492	2.95998	0.00307657	0.00895394	ERVL
ERV3-16A3_I-int_0169	3.43104	3.65418	0.838659	4.35717	1.31755e-05	7.12689e-05	ERVL
ERV3-16A3_I-int_0171	1.10274	1.80941	0.679919	2.66122	0.00778589	0.0197815	ERVL
ERV3-16A3_I-int_0181	11.5611	3.04344	0.505782	6.01729	1.77357e-09	2.01768e-08	ERVL
ERV3-16A3_I-int_0183	0.992378	2.42052	0.678523	3.56733	0.000360632	0.0013749	ERVL
ERV3-16A3_I-int_0187	7.01276	5.03508	0.697858	7.21505	5.39144e-13	1.04971e-11	ERVL
ERV3-16A3_I-int_0198	4.89713	1.98843	0.315445	6.30356	2.90877e-10	3.76387e-09	ERVL
ERV3-16A3_I-int_0216	3.61862	1.86408	0.742232	2.51146	0.0120233	0.0287119	ERVL
ERV3-16A3_I-int_0218	1.97908	3.54735	1.03315	3.43354	0.00059576	0.00213612	ERVL
ERV3-16A3_I-int_0237	0.874053	2.20741	0.920441	2.39821	0.0164755	0.037389	ERVL
ERV3-16A3_I-int_0238	1.6281	2.43854	0.627415	3.88664	0.000101641	0.000445788	ERVL
ERV3-16A3_I-int_0244	1.43136	2.81505	0.779463	3.61153	0.000304399	0.00118215	ERVL
ERV3-16A3_I-int_0254	6.44415	1.62723	0.359712	4.5237	6.07667e-06	3.56856e-05	ERVL
ERV3-16A3_I-int_0259	5.0965	2.77785	0.569676	4.87619	1.08155e-06	7.35926e-06	ERVL
ERV3-16A3_I-int_0280	11.4758	6.17277	0.876587	7.04182	1.8974e-12	3.40059e-11	ERVL
ERV3-16A3_I-int_0283	12.0405	2.34457	0.42409	5.52848	3.23019e-08	2.96853e-07	ERVL
ERV3-16A3_I-int_0294	8.83872	3.49371	0.722769	4.83378	1.33965e-06	8.97574e-06	ERVL
ERV3-16A3_I-int_0295	10.2809	4.58482	0.697848	6.56994	5.03368e-11	7.38817e-10	ERVL
ERV3-16A3_I-int_0297	39.6774	2.19887	0.513017	4.28616	1.81789e-05	9.49723e-05	ERVL
ERV3-16A3_I-int_0314	1.18496	2.97726	0.937471	3.17585	0.00149399	0.0047937	ERVL
ERV3-16A3_I-int_0321	3.89226	3.56304	0.960631	3.70906	0.000208028	0.000845443	ERVL
ERV3-16A3_I-int_0328	24.5077	1.8663	0.45137	4.13475	3.55343e-05	0.000173984	ERVL
ERV3-16A3_I-int_0329	10.566	5.71317	0.776211	7.36033	1.8346e-13	3.85204e-12	ERVL
ERV3-16A3_I-int_0330	1.42958	3.09758	0.774605	3.99892	6.36324e-05	0.000292718	ERVL
ERV3-16A3_I-int_0342	1.27395	2.73829	1.10286	2.48289	0.0130321	0.0306899	ERVL
ERV3-16A3_I-int_0344	21.9978	4.08481	0.537532	7.59918	2.98004e-14	7.01512e-13	ERVL
ERV3-16A3_I-int_0353	1.46384	1.87712	0.616902	3.04282	0.0023437	0.00710225	ERVL
ERV3-16A3_I-int_0355	2.07869	3.69931	0.930668	3.97489	7.04105e-05	0.000319694	ERVL
ERV3-16A3_I-int_0367	1.43855	1.55215	0.55785	2.78238	0.00539625	0.0144763	ERVL
ERV3-16A3_I-int_0371	14.508	2.24513	0.471269	4.76402	1.89774e-06	1.23303e-05	ERVL
ERV3-16A3_I-int_0375	1.04617	2.72735	1.1397	2.39303	0.0167098	0.0378087	ERVL
ERV3-16A3_I-int_0382	0.871425	1.84156	0.628806	2.92867	0.00340418	0.00974979	ERVL
ERV3-16A3_I-int_0394	68.6138	2.36288	0.340328	6.94296	3.83972e-12	6.59215e-11	ERVL
ERV3-16A3_I-int_0396	6.23777	2.68045	0.614621	4.36115	1.29383e-05	7.02031e-05	ERVL
ERV3-16A3_I-int_0403	16.553	2.15	0.29312	7.33486	2.2195e-13	4.60491e-12	ERVL
ERV3-16A3_I-int_0404	39.6485	2.06751	0.25852	7.99748	1.26995e-15	3.71013e-14	ERVL
ERV3-16A3_I-int_0405	10.109	2.23847	0.362131	6.18138	6.35435e-10	7.8332e-09	ERVL
ERV3-16A3_I-int_0409	1.86208	2.94536	0.979448	3.00717	0.00263695	0.0078366	ERVL
ERV3-16A3_I-int_0412	1.36747	2.0354	0.65558	3.10473	0.00190455	0.00593522	ERVL
ERV3-16A3_I-int_0423	6.53687	1.76035	0.51944	3.38895	0.000701617	0.00246867	ERVL
ERV3-16A3_I-int_0424	15.9856	1.75666	0.403216	4.35663	1.32083e-05	7.14145e-05	ERVL
ERV3-16A3_I-int_0430	7.54894	2.97502	0.581444	5.11661	3.11081e-07	2.34406e-06	ERVL
ERV3-16A3_I-int_0442	3.82788	4.67301	1.26296	3.70004	0.000215562	0.00087028	ERVL
ERV3-16A3_I-int_0452	2.02656	1.8808	0.704551	2.6695	0.00759634	0.0194086	ERVL
ERV3-16A3_I-int_0457	2.6321	2.39516	0.554867	4.31663	1.5843e-05	8.41362e-05	ERVL
ERV3-16A3_I-int_0461	3.21982	2.02071	0.445257	4.5383	5.6709e-06	3.35674e-05	ERVL
ERV3-16A3_I-int_0467	1.22466	1.67038	0.540753	3.08899	0.00200842	0.00622405	ERVL
ERV3-16A3_I-int_0471	19.4161	-1.97879	0.474345	-4.17162	3.02439e-05	0.000150372	ERVL
ERV3-16A3_I-int_0472	11.2695	-2.25294	0.491297	-4.5857	4.52476e-06	2.73654e-05	ERVL
ERV3-16A3_I-int_0477	1.37586	2.74285	0.906801	3.02476	0.00248832	0.00746191	ERVL
ERV3-16A3_I-int_0478	23.6775	2.78337	0.589352	4.72275	2.32673e-06	1.49274e-05	ERVL
ERV3-16A3_I-int_0479	29.7271	2.73314	0.501634	5.44846	5.08067e-08	4.49693e-07	ERVL
ERV3-16A3_I-int_0484	2.81552	3.97339	1.18495	3.35322	0.000798769	0.00276129	ERVL
ERV3-16A3_I-int_0485	9.62632	3.6412	0.623102	5.84366	5.10654e-09	5.37021e-08	ERVL
ERV3-16A3_I-int_0489	2.13044	3.65767	1.29153	2.83204	0.00462518	0.0126603	ERVL
ERV3-16A3_I-int_0495	1.01387	1.7495	0.574488	3.04533	0.00232425	0.00705931	ERVL
ERV3-16A3_I-int_0510	14.6112	1.82344	0.248756	7.33025	2.29732e-13	4.75025e-12	ERVL
ERV3-16A3_I-int_0534	12.8111	2.23448	0.636342	3.51145	0.000445661	0.00165313	ERVL
ERV3-16A3_I-int_0538	21.2753	4.81904	0.748003	6.44254	1.17493e-10	1.62328e-09	ERVL
ERV3-16A3_I-int_0541	18.1642	2.31638	0.463005	5.00294	5.64636e-07	4.06571e-06	ERVL
ERV3-16A3_I-int_0542	8.06161	2.47117	0.681411	3.62655	0.000287232	0.00112297	ERVL
ERV3-16A3_I-int_0557	8.7428	5.52596	0.620524	8.90531	5.32375e-19	2.45917e-17	ERVL
ERV3-16A3_I-int_0574	1.64291	3.3652	1.04454	3.22169	0.00127435	0.00415982	ERVL
ERV3-16A3_I-int_0575	1.20282	2.81891	0.947718	2.97442	0.00293542	0.00860659	ERVL
ERV3-16A3_I-int_0577	16.2766	3.11859	0.575263	5.42116	5.92141e-08	5.16636e-07	ERVL
ERV3-16A3_I-int_0580	7.37702	5.2802	0.952555	5.54319	2.97007e-08	2.74597e-07	ERVL
ERV3-16A3_I-int_0582	3.60594	4.50267	1.09309	4.11922	3.8015e-05	0.000185027	ERVL
ERV3-16A3_I-int_0587	1.54809	1.56631	0.468342	3.34437	0.000824697	0.0028389	ERVL
ERV3-16A3_I-int_0594	4.67115	1.75556	0.435107	4.03477	5.46554e-05	0.000255455	ERVL
ERV3-16A3_I-int_0603	2.70503	2.40097	0.496571	4.8351	1.33082e-06	8.92182e-06	ERVL
ERV3-16A3_I-int_0605	38.6074	1.51221	0.245013	6.17196	6.74498e-10	8.24005e-09	ERVL
ERV3-16A3_I-int_0616	4.76168	4.90476	1.06705	4.59655	4.29553e-06	2.60305e-05	ERVL
ERV3-16A3_I-int_0626	76.8506	6.01618	0.471841	12.7504	3.10008e-37	1.99727e-34	ERVL
ERV3-16A3_I-int_0627	13.3905	5.26981	0.557389	9.45446	3.24696e-21	2.13688e-19	ERVL
ERV3-16A3_I-int_0628	18.0709	5.28393	0.541392	9.7599	1.67328e-22	1.34505e-20	ERVL
ERV3-16A3_I-int_0629	35.8875	5.59602	0.51791	10.805	3.25965e-27	4.98768e-25	ERVL
ERV3-16A3_I-int_0631	3.30495	2.34767	0.609328	3.85288	0.000116734	0.000504749	ERVL
ERV3-16A3_I-int_0632	1.73863	3.10621	0.847489	3.66519	0.000247155	0.000982279	ERVL
ERV3-16A3_I-int_0637	1.61029	1.71671	0.613498	2.79824	0.00513823	0.0138693	ERVL
ERV3-16A3_I-int_0639	9.50218	2.1051	0.455885	4.6176	3.88194e-06	2.37357e-05	ERVL
ERV3-16A3_I-int_0645	13.8528	2.69637	0.524138	5.1444	2.68381e-07	2.05072e-06	ERVL
ERV3-16A3_I-int_0646	5.25849	2.59317	0.602578	4.30346	1.6815e-05	8.8836e-05	ERVL
ERV3-16A3_I-int_0654	1.80918	2.71989	0.87341	3.11411	0.001845	0.00577466	ERVL
ERV3-16A3_I-int_0655	7.02716	5.46672	0.985782	5.54556	2.93008e-08	2.7131e-07	ERVL
ERV3-16A3_I-int_0667	31.7613	8.72035	0.899674	9.69279	3.23576e-22	2.47556e-20	ERVL
ERV3-16A3_I-int_0668	27.8971	4.22354	0.57554	7.3384	2.16168e-13	4.50018e-12	ERVL
ERV3-16A3_I-int_0670	1.76448	1.74805	0.755052	2.31513	0.0206058	0.0449136	ERVL
ERV3-16A3_I-int_0686	4.49068	4.81772	1.0046	4.79564	1.62156e-06	1.07005e-05	ERVL
ERV3-16A3_I-int_0702	3.08764	4.01442	1.11331	3.60585	0.000311128	0.00120332	ERVL
ERV3-16A3_I-int_0703	12.8299	5.20224	0.69135	7.52476	5.28166e-14	1.19506e-12	ERVL
ERV3-16A3_I-int_0704	5.36045	4.73139	0.789896	5.9899	2.09975e-09	2.36024e-08	ERVL
ERV3-16A3_I-int_0705	2.39024	3.64715	1.06333	3.42992	0.000603754	0.00216035	ERVL
ERV3-16A3_I-int_0707	216.502	5.22102	0.422316	12.3628	4.15237e-35	1.63965e-32	ERVL
ERV3-16A3_I-int_0709	40.7852	4.76151	0.475411	10.0156	1.30221e-23	1.18958e-21	ERVL
ERV3-16A3_I-int_0722	0.91056	2.42787	0.786457	3.0871	0.00202119	0.00625572	ERVL
ERV3-16A3_I-int_0730	6.65381	1.6336	0.376083	4.34372	1.40087e-05	7.55088e-05	ERVL
ERV3-16A3_I-int_0732	7.99829	2.01102	0.798922	2.51717	0.0118302	0.0283448	ERVL
ERV3-16A3_I-int_0760	3.62283	1.55922	0.548855	2.84085	0.00449932	0.012364	ERVL
ERV3-16A3_I-int_0763	22.8899	5.69131	0.633936	8.97774	2.76382e-19	1.30123e-17	ERVL
ERV3-16A3_I-int_0764	2.33147	2.90984	0.947124	3.07229	0.00212425	0.00652847	ERVL
ERV3-16A3_I-int_0766	22.0605	5.81947	0.560561	10.3815	3.00976e-25	3.26039e-23	ERVL
ERV3-16A3_I-int_0768	31.9561	4.33321	0.45777	9.46592	2.90993e-21	1.92543e-19	ERVL
ERV3-16A3_I-int_0772	6.73184	-1.8634	0.358371	-5.19964	1.99675e-07	1.57083e-06	ERVL
ERV3-16A3_I-int_0773	0.784091	2.10938	0.728223	2.89661	0.00377214	0.0106393	ERVL
ERV3-16A3_I-int_0774	1.28352	2.83896	1.02294	2.77529	0.00551528	0.0147633	ERVL
ERV3-16A3_I-int_0790	1.07334	2.08764	0.683548	3.05413	0.00225713	0.00688184	ERVL
ERV3-16A3_I-int_0796	21.3909	5.80612	0.706792	8.21475	2.12608e-16	6.97729e-15	ERVL
ERV3-16A3_I-int_0797	46.5717	4.99716	0.580251	8.61205	7.17632e-18	2.87076e-16	ERVL
ERV3-16A3_I-int_0798	17.3066	4.88873	0.671783	7.27725	3.40683e-13	6.89306e-12	ERVL
ERV3-16A3_I-int_0801	2.3032	3.77094	1.15841	3.25528	0.00113279	0.00375074	ERVL
ERV3-16A3_I-int_0802	3.44355	4.25376	0.96071	4.42773	9.52304e-06	5.35223e-05	ERVL
ERV3-16A3_I-int_0806	2.12555	-2.65332	0.527924	-5.02596	5.00931e-07	3.6456e-06	ERVL
ERV3-16A3_I-int_0808	4.70886	-2.2654	0.386673	-5.85868	4.66554e-09	4.94894e-08	ERVL
ERV3-16A3_I-int_0813	2.56954	2.22204	0.610399	3.64031	0.000272313	0.00107114	ERVL
ERV3-16A3_I-int_0825	1.69425	3.15056	0.868633	3.62703	0.000286702	0.00112125	ERVL
ERV3-16A3_I-int_0830	1.02934	2.49589	1.05134	2.374	0.0175967	0.0394724	ERVL
ERV3-16A3_I-int_0831	1.63634	2.90814	0.715076	4.0669	4.76418e-05	0.00022604	ERVL
ERV3-16A3_I-int_0833	31.4403	2.38662	0.324554	7.35352	1.93048e-13	4.04641e-12	ERVL
ERV3-16A3_I-int_0839	3.8275	3.14335	0.84872	3.70363	0.000212535	0.000859477	ERVL
ERV3-16A3_I-int_0840	2.38673	3.73445	1.14216	3.26964	0.00107686	0.00358201	ERVL
ERV3-16A3_I-int_0842	2.48687	3.70636	1.29491	2.86226	0.00420631	0.0117181	ERVL
ERV3-16A3_I-int_0843	4.90524	3.65902	0.803608	4.55323	5.28277e-06	3.14678e-05	ERVL
ERV3-16A3_I-int_0845	7.16533	4.98061	0.833844	5.97307	2.32828e-09	2.59366e-08	ERVL
ERV3-16A3_I-int_0855	6.48839	3.41935	0.631281	5.41653	6.07683e-08	5.28689e-07	ERVL
ERV3-16A3_I-int_0859	1.04751	2.61988	0.959543	2.73034	0.00632682	0.0166337	ERVL
ERV3-16A3_I-int_0876	30.5552	4.02384	0.694594	5.79308	6.91061e-09	7.10266e-08	ERVL
ERV3-16A3_I-int_0877	9.54829	3.16874	0.581382	5.45035	5.02716e-08	4.45924e-07	ERVL
ERV3-16A3_I-int_0880	21.5728	9.86658	0.960486	10.2725	9.37542e-25	9.72581e-23	ERVL
ERV3-16A3_I-int_0882	32.225	6.86352	0.816679	8.40419	4.30841e-17	1.56496e-15	ERVL
ERV3-16A3_I-int_0887	3.72265	4.28794	0.79961	5.36253	8.20626e-08	6.99046e-07	ERVL
ERV3-16A3_I-int_0910	2.17086	3.1507	0.702633	4.48414	7.321e-06	4.21526e-05	ERVL
ERV3-16A3_I-int_0917	16.776	6.72045	0.961606	6.98878	2.77292e-12	4.84905e-11	ERVL
ERV3-16A3_I-int_0923	10.66	5.29941	0.962545	5.50562	3.67871e-08	3.34555e-07	ERVL
ERV3-16A3_I-int_0924	2.0303	3.49378	0.909421	3.84177	0.000122152	0.000525759	ERVL
ERV3-16A3_I-int_0931	7.27143	5.59999	0.798562	7.01259	2.3395e-12	4.12648e-11	ERVL
ERV3-16A3_I-int_0933	23.8073	5.41024	0.699568	7.73369	1.04473e-14	2.64227e-13	ERVL
ERV3-16A3_I-int_0937	3.03685	2.19217	0.759371	2.88682	0.00389151	0.0109357	ERVL
ERV3-16A3_I-int_0943	1.17262	-1.75661	0.705512	-2.48983	0.0127804	0.0301958	ERVL
ERV3-16A3_I-int_0949	4.13641	2.11106	0.68743	3.07095	0.00213379	0.00655123	ERVL
ERV3-16A3_I-int_0951	16.6415	4.13183	0.751182	5.50044	3.78836e-08	3.43252e-07	ERVL
ERV3-16A3_I-int_0958	0.902193	2.10724	0.791472	2.66243	0.0077578	0.0197224	ERVL
ERV3-16A3_I-int_0959	9.33002	2.23749	0.439318	5.0931	3.52247e-07	2.62758e-06	ERVL
ERV3-16A3_I-int_0962	48.367	3.77408	0.551193	6.84711	7.5355e-12	1.23483e-10	ERVL
ERV3-16A3_I-int_0963	5.23233	3.20763	0.774484	4.14163	3.44842e-05	0.000169254	ERVL
ERV3-16A3_I-int_0965	1.14299	2.22125	0.714836	3.10736	0.00188764	0.00588704	ERVL
ERV3-16A3_I-int_0968	20.5909	5.68951	0.72578	7.83917	4.5352e-15	1.20163e-13	ERVL
ERV3-16A3_I-int_0969	15.707	4.71216	0.88276	5.33798	9.39864e-08	7.88005e-07	ERVL
ERV3-16A3_I-int_0973	21.8291	2.85864	0.507162	5.63654	1.73499e-08	1.66966e-07	ERVL
ERV3-16A3_I-int_0974	57.7658	2.67602	0.398719	6.71153	1.926e-11	2.95812e-10	ERVL
ERV3-16A3_I-int_0981	6.47847	3.65866	0.706267	5.18028	2.21551e-07	1.72849e-06	ERVL
ERV3-16A3_I-int_1008	1.34119	2.98838	0.986992	3.02777	0.0024637	0.00739169	ERVL
ERV3-16A3_I-int_1014	4.87536	2.89963	0.503158	5.76287	8.26967e-09	8.35913e-08	ERVL
ERV3-16A3_I-int_1015	1.37816	2.83371	0.993089	2.85343	0.00432503	0.0119617	ERVL
ERV3-16A3_I-int_1017	1.75659	1.78931	0.597364	2.99534	0.00274137	0.00809972	ERVL
ERV3-16A3_I-int_1026	14.8411	3.16006	0.347769	9.08666	1.02131e-19	5.14482e-18	ERVL
ERV3-16A3_I-int_1036	1.84737	2.72885	0.645852	4.22519	2.38734e-05	0.000121562	ERVL
ERV3-16A3_I-int_1038	28.8221	3.25342	0.45964	7.07819	1.46048e-12	2.64733e-11	ERVL
ERV3-16A3_I-int_1039	39.3132	1.79258	0.382511	4.68634	2.78135e-06	1.75498e-05	ERVL
ERV3-16A3_I-int_1054	39.4567	4.93868	0.567461	8.70312	3.22882e-18	1.35356e-16	ERVL
ERV3-16A3_I-int_1056	1.69881	2.58544	0.573179	4.5107	6.46147e-06	3.76642e-05	ERVL
ERV3-16A3_I-int_1058	90.2666	7.21461	0.770792	9.36	7.97397e-21	4.78478e-19	ERVL
ERV3-16A3_I-int_1059	10.3945	5.51957	0.613819	8.99217	2.42397e-19	1.15906e-17	ERVL
ERV3-16A3_I-int_1065	6.01992	4.46798	0.926925	4.82022	1.43403e-06	9.53939e-06	ERVL
ERV3-16A3_I-int_1074	0.836018	2.27102	0.979006	2.31972	0.0203558	0.0444718	ERVL
ERV3-16A3_I-int_1081	27.4511	2.12819	0.482283	4.41274	1.02068e-05	5.68952e-05	ERVL
ERV3-16A3_I-int_1085	110.567	7.00388	0.543904	12.8771	6.06017e-38	4.63641e-35	ERVL
ERV3-16A3_I-int_1086	57.3841	7.98522	0.662968	12.0446	2.06974e-33	6.17944e-31	ERVL
ERV3-16A3_I-int_1088	48.6916	6.42824	0.631554	10.1784	2.4748e-24	2.42353e-22	ERVL
ERV3-16A3_I-int_1094	25.2836	3.0601	0.463296	6.60507	3.97336e-11	5.89551e-10	ERVL
ERV3-16A3_I-int_1095	35.3552	3.0032	0.467418	6.42509	1.31795e-10	1.80056e-09	ERVL
ERV3-16A3_I-int_1098	0.891583	-3.26028	0.620968	-5.25032	1.51838e-07	1.21959e-06	ERVL
ERV3-16A3_I-int_1099	1.21226	-3.33093	0.608974	-5.46974	4.50693e-08	4.02402e-07	ERVL
ERV3-16A3_I-int_1107	2.7739	3.60683	0.85581	4.21452	2.50305e-05	0.000126715	ERVL
ERV3-16A3_I-int_1108	6.33509	4.20304	0.910086	4.61828	3.86931e-06	2.36703e-05	ERVL
ERV3-16A3_I-int_1119	3.6265	1.91631	0.443497	4.32091	1.55389e-05	8.28123e-05	ERVL
ERV3-16A3_I-int_1124	2.07587	2.16801	0.499952	4.33644	1.4481e-05	7.78148e-05	ERVL
ERV3-16A3_I-int_1140	6.06898	3.63335	0.803009	4.52467	6.04897e-06	3.55669e-05	ERVL
ERV3-16A3_I-int_1141	5.49704	3.50199	0.796895	4.39455	1.11005e-05	6.13457e-05	ERVL
ERV3-16A3_I-int_1150	75.321	2.05049	0.325423	6.30101	2.95713e-10	3.82241e-09	ERVL
ERV3-16A3_I-int_1161	8.12926	3.78156	0.744523	5.07917	3.79081e-07	2.81574e-06	ERVL
ERV3-16A3_I-int_1164	6.69214	1.69998	0.364422	4.66487	3.08809e-06	1.92962e-05	ERVL
ERV3-16A3_I-int_1168	20.4073	1.72525	0.296101	5.82658	5.6574e-09	5.89882e-08	ERVL
ERV3-16A3_I-int_1169	3.78984	1.97437	0.401579	4.91652	8.80974e-07	6.07892e-06	ERVL
ERV3-16A3_I-int_1175	1.63795	2.74626	1.08106	2.54035	0.0110743	0.0268118	ERVL
ERV3-16A3_I-int_1176	2.21138	2.82929	1.16513	2.4283	0.0151696	0.0349898	ERVL
ERV3-16A3_I-int_1177	1.57538	3.38328	1.04595	3.23463	0.001218	0.00399826	ERVL
ERV3-16A3_I-int_1179	3.39407	1.77082	0.462436	3.82933	0.000128492	0.00055092	ERVL
ERV3-16A3_I-int_1186	4.85034	3.1583	0.718776	4.39399	1.11287e-05	6.14742e-05	ERVL
ERV3-16A3_I-int_1195	17.7657	2.81103	0.349552	8.04183	8.85093e-16	2.644e-14	ERVL
ERV3-16A3_I-int_1197	215.073	4.24248	0.34534	12.2849	1.09131e-34	4.17458e-32	ERVL
ERV3-16A3_I-int_1200	5.77622	1.77237	0.461991	3.83638	0.000124862	0.000536106	ERVL
ERV3-16A3_I-int_1206	1.40086	1.85676	0.608287	3.05245	0.00226983	0.00691686	ERVL
ERV3-16A3_I-int_1215	7.00902	1.66935	0.374251	4.46052	8.17611e-06	4.65506e-05	ERVL
ERV3-16A3_I-int_1217	2618.38	1.55546	0.220143	7.06566	1.59852e-12	2.87757e-11	ERVL
ERV3-16A3_I-int_1221	6.57879	3.82633	0.815972	4.68929	2.74151e-06	1.73592e-05	ERVL
ERV3-16A3_I-int_1222	7.56181	4.03516	0.737465	5.47166	4.45834e-08	3.98646e-07	ERVL
ERV3-16A3_I-int_1239	1.12996	2.61461	0.861058	3.03651	0.00239333	0.0072124	ERVL
ERV3-16A3_I-int_1240	1.33583	2.11256	0.736305	2.86914	0.00411594	0.0114978	ERVL
ERV3-16A3_I-int_1257	5.00493	4.29094	0.741436	5.78733	7.15121e-09	7.32535e-08	ERVL
ERV3-16A3_I-int_1258	5.46715	4.33293	0.752038	5.76159	8.33266e-09	8.41585e-08	ERVL
ERV3-16A3_I-int_1273	1.0276	2.32561	0.621485	3.74202	0.00018255	0.000752391	ERVL
ERV3-16A3_I-int_1283	5.15386	2.09277	0.504454	4.14858	3.34543e-05	0.000164662	ERVL
ERV3-16A3_I-int_1285	41.0595	4.63022	0.791401	5.85066	4.89616e-09	5.15782e-08	ERVL
ERV3-16A3_I-int_1293	0.776725	2.07056	0.715097	2.8955	0.00378553	0.0106703	ERVL
ERV3-16A3_I-int_1299	42.3464	2.84576	0.526016	5.41002	6.3018e-08	5.47483e-07	ERVL
ERV3-16A3_I-int_1310	1.05876	-1.72616	0.591588	-2.91783	0.00352473	0.0100387	ERVL
ERV3-16A3_I-int_1320	10.5382	3.48356	0.640917	5.43528	5.47113e-08	4.81121e-07	ERVL
ERV3-16A3_I-int_1322	8.17893	3.51573	0.645721	5.44465	5.19078e-08	4.58189e-07	ERVL
ERV3-16A3_I-int_1331	22.6874	2.04876	0.285887	7.16634	7.70306e-13	1.47103e-11	ERVL
ERV3-16A3_I-int_1335	0.947233	2.0336	0.749166	2.71449	0.00663772	0.0173025	ERVL
ERV3-16A3_I-int_1340	1.18944	2.27282	0.7242	3.13839	0.00169881	0.00536234	ERVL
ERV3-16A3_I-int_1345	2.50727	3.19619	0.97139	3.29033	0.0010007	0.00335513	ERVL
ERV3-16A3_I-int_1346	3.15859	3.87515	1.15316	3.36045	0.000778144	0.0027022	ERVL
ERV3-16A3_I-int_1350	1.95591	3.09524	0.656007	4.71831	2.37817e-06	1.51779e-05	ERVL
ERV3-16A3_I-int_1357	2.47471	2.28111	0.805621	2.83149	0.00463312	0.0126792	ERVL
ERV3-16A3_I-int_1358	11.7872	2.50796	0.593752	4.22392	2.40091e-05	0.000122202	ERVL
ERV3-16A3_I-int_1359	4.49317	4.82259	1.0788	4.47034	7.80937e-06	4.46912e-05	ERVL
ERV3-16A3_I-int_1386	1.41809	3.16023	0.937112	3.3723	0.000745423	0.00260427	ERVL
ERV3-16A3_I-int_1387	6.75005	4.46747	0.734975	6.07839	1.21393e-09	1.42814e-08	ERVL
ERV3-16A3_I-int_1390	4.24502	4.475	0.984235	4.54668	5.44979e-06	3.23368e-05	ERVL
ERV3-16A3_I-int_1399	8.29455	5.53284	1.02645	5.39027	7.0353e-08	6.05194e-07	ERVL
ERV3-16A3_I-int_1401	2.09816	3.46375	0.948563	3.65158	0.000260631	0.00102949	ERVL
ERV3-16A3_I-int_1406	5.07996	1.7975	0.427583	4.20387	2.62392e-05	0.000132342	ERVL
ERV3-16A3_I-int_1413	7.95271	2.0818	0.43139	4.82579	1.3945e-06	9.30252e-06	ERVL
ERV3-16A3_I-int_1421	5.0772	1.72143	0.465336	3.69934	0.000216165	0.000872429	ERVL
ERV3-16A3_I-int_1423	7.6373	1.61653	0.267797	6.03639	1.57602e-09	1.81658e-08	ERVL
ERV3-16A3_I-int_1424	53.936	5.59857	0.656827	8.52366	1.54584e-17	5.82233e-16	ERVL
ERV3-16A3_I-int_1429	1.68659	1.54482	0.681822	2.26572	0.0234687	0.049988	ERVL
ERV3-16A3_I-int_1451	2.59141	3.92807	0.712141	5.51587	3.47063e-08	3.17281e-07	ERVL
ERV3-16A3_I-int_1462	9.0054	2.29971	0.300512	7.65265	1.96876e-14	4.76276e-13	ERVL
ERV3-16A3_I-int_1491	14.5421	-1.58971	0.186348	-8.53089	1.45222e-17	5.51295e-16	ERVL
ERV3-16A3_I-int_1518	14.5506	1.5803	0.404212	3.90958	9.24557e-05	0.000407691	ERVL
ERV3-16A3_I-int_1520	32.8011	7.38629	0.937301	7.88038	3.26379e-15	8.85854e-14	ERVL
ERV3-16A3_I-int_1522	12.8647	5.91195	0.906435	6.52219	6.92859e-11	9.96627e-10	ERVL
ERV3-16A3_I-int_1526	10.2567	5.41507	0.751835	7.20247	5.91318e-13	1.14349e-11	ERVL
ERV3-16A3_I-int_1527	6.24946	3.1764	0.806604	3.93799	8.21661e-05	0.00036601	ERVL
ERV3-16A3_I-int_1539	17.5529	2.12116	0.62985	3.36772	0.000757912	0.00264018	ERVL
ERV3-16A3_I-int_1561	2.13638	3.74569	1.08199	3.46186	0.000536464	0.00194516	ERVL
ERV3-16A3_I-int_1574	14.0218	3.62374	0.57255	6.32913	2.46551e-10	3.23129e-09	ERVL
ERV3-16A3_I-int_1575	4.68559	1.52117	0.420856	3.61448	0.000300956	0.00117176	ERVL
ERV3-16A3_I-int_1577	1.82738	3.43294	1.17742	2.91564	0.00354959	0.0101048	ERVL
ERV3-16A3_I-int_1580	19.3142	2.56504	0.418708	6.12609	9.00631e-10	1.07873e-08	ERVL
ERV3-16A3_I-int_1584	6.23373	1.65609	0.406792	4.0711	4.67923e-05	0.000222613	ERVL
ERV3-16A3_I-int_1587	18.995	5.71166	0.786156	7.2653	3.72222e-13	7.44506e-12	ERVL
ERV3-16A3_I-int_1591	13.1412	2.58584	0.50174	5.15376	2.5532e-07	1.96194e-06	ERVL
ERV3-16A3_I-int_1592	19.4191	6.67625	0.794756	8.40038	4.45024e-17	1.6117e-15	ERVL
ERV3-16A3_I-int_1593	19.7667	3.12089	0.553587	5.63757	1.72462e-08	1.66229e-07	ERVL
ERV3-16A3_I-int_1599	125.532	3.30839	0.368357	8.98147	2.67169e-19	1.2676e-17	ERVL
ERV3-16A3_I-int_1600	56.3633	3.3066	0.393874	8.39506	4.65643e-17	1.6814e-15	ERVL
ERV3-16A3_I-int_1601	6.02567	4.72763	0.994929	4.75173	2.01687e-06	1.30283e-05	ERVL
ERV3-16A3_I-int_1606	2.28699	3.49678	1.01485	3.44561	0.000569769	0.00205254	ERVL
ERV3-16A3_I-int_1614	4.0212	4.05749	0.898111	4.5178	6.24841e-06	3.65616e-05	ERVL
ERV3-16A3_I-int_1615	31.7377	6.96025	0.848216	8.20575	2.29158e-16	7.44066e-15	ERVL
ERV3-16A3_I-int_1619	5.18147	4.24478	0.891711	4.76026	1.93341e-06	1.25354e-05	ERVL
ERV3-16A3_I-int_1620	4.00707	3.96588	0.862348	4.59894	4.2465e-06	2.57589e-05	ERVL
ERV3-16A3_I-int_1627	1.54914	2.7566	1.20193	2.29348	0.0218204	0.0470254	ERVL
ERV3-16A3_I-int_1639	1.70708	2.16634	0.645541	3.35585	0.000791202	0.00274055	ERVL
ERV3-16A3_I-int_1640	2.98092	3.69956	0.637958	5.79906	6.66863e-09	6.87535e-08	ERVL
ERV3-16A3_I-int_1646	2.18146	-2.63152	0.51971	-5.06343	4.11781e-07	3.03468e-06	ERVL
ERV3-16A3_I-int_1650	4.39607	2.3038	0.79827	2.88599	0.0039018	0.0109596	ERVL
ERV3-16A3_I-int_1652	0.929575	2.46358	1.0852	2.27015	0.0231984	0.0494724	ERVL
ERV3-16A3_I-int_1656	2.91137	1.8218	0.55801	3.26482	0.00109533	0.00363949	ERVL
ERV3-16A3_I-int_1663	77.2759	2.72714	0.561783	4.85444	1.20727e-06	8.14224e-06	ERVL
ERV3-16A3_I-int_1664	78.6379	2.78013	0.553794	5.02015	5.16312e-07	3.7464e-06	ERVL
ERV3-16A3_I-int_1665	39.0681	2.95451	0.564952	5.22966	1.69822e-07	1.34986e-06	ERVL
ERV3-16A3_I-int_1667	1.27929	2.19365	0.652197	3.36348	0.000769672	0.00267582	ERVL
ERV3-16A3_I-int_1669	4.52595	3.87877	0.608754	6.37165	1.87011e-10	2.49913e-09	ERVL
ERV3-16A3_I-int_1689	5.38478	2.4591	0.567339	4.33446	1.46122e-05	7.84162e-05	ERVL
ERV3-16A3_I-int_1692	1.01729	2.57397	1.06443	2.41818	0.0155984	0.03579	ERVL
ERV3-16A3_I-int_1693	4.69356	4.71204	0.963062	4.89277	9.94244e-07	6.80299e-06	ERVL
ERV3-16A3_I-int_1695	2.18617	3.16391	1.2249	2.58299	0.00979484	0.0241829	ERVL
ERV3-16A3_I-int_1708	3.17124	1.71436	0.66933	2.56131	0.0104279	0.025494	ERVL
ERV3-16A3_I-int_1709	3.75157	4.3884	0.824406	5.32311	1.02007e-07	8.48857e-07	ERVL
ERV3-16A3_I-int_1710	23.0195	3.44747	0.529463	6.51125	7.45267e-11	1.06824e-09	ERVL
ERV3-16A3_I-int_1724	3.57599	3.61817	0.731777	4.94436	7.6395e-07	5.3194e-06	ERVL
ERV3-16A3_I-int_1726	5.24331	-2.16506	0.770424	-2.81022	0.00495071	0.0134282	ERVL
ERV3-16A3_I-int_1727	19.9552	-1.61133	0.505166	-3.1897	0.00142423	0.00459635	ERVL
ERV3-16A3_I-int_1730	5.59606	3.5651	0.732812	4.86496	1.14482e-06	7.75526e-06	ERVL
ERV3-16A3_I-int_1736	14.363	1.97361	0.490078	4.02713	5.6461e-05	0.000263291	ERVL
ERV3-16A3_I-int_1738	19.2132	-1.5865	0.451228	-3.51595	0.000438179	0.00162982	ERVL
ERV3-16A3_I-int_1744	3.27839	-1.66292	0.530236	-3.1362	0.00171154	0.00539834	ERVL
ERV3-16A3_I-int_1750	6.19616	2.45764	0.546791	4.49465	6.96834e-06	4.03498e-05	ERVL
ERV3-16A3_I-int_1760	73.3635	-1.91404	0.25309	-7.56268	3.94844e-14	9.11525e-13	ERVL
ERV3-16A3_I-int_1766	4.61167	2.57946	0.546485	4.7201	2.35733e-06	1.50722e-05	ERVL
ERV3-16A3_I-int_1781	8.02847	4.23722	0.751488	5.63844	1.71596e-08	1.65525e-07	ERVL
ERV3-16A3_I-int_1783	2.15693	3.66621	1.05623	3.47103	0.000518462	0.00188639	ERVL
ERV3-16A3_I-int_1792	2.45122	1.86325	0.530059	3.51518	0.000439452	0.00163258	ERVL
ERV3-16A3_I-int_1802	1.31645	1.69258	0.506231	3.34349	0.000827309	0.00284469	ERVL
ERV3-16A3_I-int_1814	0.872787	1.73546	0.747594	2.32139	0.020266	0.0443152	ERVL
ERV3-16A3_I-int_1815	0.865373	2.00905	0.810881	2.47762	0.0132263	0.0310695	ERVL
ERV3-16A3_I-int_1825	1.34352	2.9891	1.09881	2.72031	0.00652209	0.0170373	ERVL
ERV3-16A3_I-int_1834	1.21413	1.74187	0.711258	2.44899	0.0143256	0.0332752	ERVL
ERV3-16A3_I-int_1843	2.99274	-2.02706	0.570649	-3.5522	0.000382025	0.00144466	ERVL
ERV3-16A3_I-int_1850	1.375	2.16847	0.772649	2.80653	0.00500778	0.01355	ERVL
ERV3-16A3_I-int_1862	27.4686	-1.67639	0.239547	-6.99816	2.59347e-12	4.55476e-11	ERVL
ERV3-16A3_I-int_1869	5.08684	-1.81958	0.482429	-3.77171	0.000162132	0.000678981	ERVL
ERV3-16A3_I-int_1882	9.44567	1.58822	0.416744	3.81103	0.00013839	0.000590048	ERVL
ERV3-16A3_I-int_1915	9.02507	2.10588	0.387794	5.43041	5.62243e-08	4.9301e-07	ERVL
ERV3-16A3_I-int_1916	11.8502	6.21935	0.962788	6.45973	1.04893e-10	1.46282e-09	ERVL
ERV3-16A3_I-int_1922	0.907216	2.06902	0.87943	2.35268	0.0186386	0.0413398	ERVL
ERV3-16A3_I-int_1924	1.04812	2.54597	1.0158	2.50637	0.0121978	0.029038	ERVL
ERV3-16A3_I-int_1925	11.2895	5.63852	0.796621	7.07805	1.46197e-12	2.64733e-11	ERVL
ERV3-16A3_I-int_1927	2.24176	3.81733	0.843957	4.52314	6.09296e-06	3.57545e-05	ERVL
ERV3-16A3_I-int_1928	2.84339	3.81883	0.784987	4.86483	1.14558e-06	7.75609e-06	ERVL
ERV3-16A3_I-int_1933	6.04214	2.7315	0.550038	4.96603	6.83389e-07	4.81599e-06	ERVL
ERV3-16A3_I-int_1937	1.67634	3.13392	0.902167	3.47378	0.000513191	0.00187019	ERVL
ERV3-16A3_I-int_1940	1.87198	2.19947	0.707037	3.11083	0.00186564	0.00583031	ERVL
ERV3-16A3_I-int_1957	3.14275	-1.95682	0.635976	-3.07688	0.00209182	0.00644499	ERVL
ERV3-16A3_I-int_1960	4.71585	-1.8868	0.311955	-6.04831	1.46372e-09	1.69833e-08	ERVL
ERV3-16A3_I-int_1972	5.17257	4.76829	0.825466	5.77648	7.62806e-09	7.76831e-08	ERVL
ERV3-16A3_I-int_1973	3.10918	4.12094	0.943936	4.3657	1.26716e-05	6.90621e-05	ERVL
ERV3-16A3_I-int_2003	1.08967	1.76407	0.719408	2.45211	0.014202	0.0330255	ERVL
ERV3-16A3_I-int_2007	3.34151	3.36864	0.947769	3.55428	0.000379016	0.0014355	ERVL
ERV3-16A3_I-int_2008	2.29298	3.15622	0.889142	3.54973	0.000385622	0.00145647	ERVL
ERV3-16A3_I-int_2009	16.1653	6.32743	0.775125	8.16311	3.26513e-16	1.03278e-14	ERVL
ERV3-16A3_I-int_2010	12.6018	6.22221	1.07073	5.81119	6.20315e-09	6.44591e-08	ERVL
ERV3-16A3_I-int_2022	17.1001	1.88011	0.433236	4.33969	1.42683e-05	7.68404e-05	ERVL
ERV3-16A3_I-int_2023	9.86541	1.85511	0.434432	4.2702	1.95294e-05	0.000101254	ERVL
ERV3-16A3_I-int_2025	6.96453	2.05498	0.492858	4.16952	3.05236e-05	0.000151578	ERVL
ERV3-16A3_I-int_2029	10.5237	3.44803	0.606148	5.68842	1.28217e-08	1.25662e-07	ERVL
ERV3-16A3_I-int_2037	1.71544	1.53042	0.557581	2.74474	0.00605582	0.0160003	ERVL
ERV3-16A3_I-int_2052	2.16462	1.52565	0.577819	2.64035	0.00828195	0.0208875	ERVL
ERV3-16A3_I-int_2061	1.59992	2.26065	0.751285	3.00904	0.00262074	0.00779787	ERVL
ERV3-16A3_I-int_2095	77.4586	5.36121	0.668132	8.02417	1.02215e-15	3.02225e-14	ERVL
ERV3-16A3_I-int_2096	3.56868	1.61478	0.39449	4.09334	4.25212e-05	0.000204439	ERVL
ERV3-16A3_I-int_2097	3.08012	1.81659	0.615389	2.95194	0.00315787	0.00915355	ERVL
ERV3-16A3_I-int_2098	11.7143	3.63033	0.650846	5.57787	2.43482e-08	2.28739e-07	ERVL
ERV3-16A3_I-int_2099	13.6837	2.87922	0.576887	4.99096	6.00801e-07	4.28669e-06	ERVL
ERV3-16A3_I-int_2101	1.2196	2.38403	0.765772	3.11323	0.0018505	0.00579037	ERVL
ERV3-16A3_I-int_2102	2.84371	4.24704	0.978119	4.34205	1.41162e-05	7.60549e-05	ERVL
ERV3-16A3_I-int_2104	22.6719	6.55836	0.868037	7.55539	4.17612e-14	9.59098e-13	ERVL
ERV3-16A3_I-int_2106	4.55373	2.03855	0.501268	4.06679	4.76644e-05	0.00022606	ERVL
ERV3-16A3_I-int_2110	1.33655	2.51697	0.818321	3.07577	0.0020996	0.0064641	ERVL
ERV3-16A3_I-int_2113	3.65509	2.32022	0.748324	3.10056	0.00193154	0.00601782	ERVL
ERV3-16A3_I-int_2115	3.02714	2.42698	0.805034	3.01476	0.00257183	0.00768412	ERVL
ERV3-16A3_I-int_2116	2.25386	3.31436	0.776011	4.27102	1.94578e-05	0.000100968	ERVL
ERV3-16A3_I-int_2118	1.25098	3.06265	1.17928	2.59706	0.00940245	0.0233223	ERVL
ERV3-16A3_I-int_2119	3.13455	1.74663	0.466362	3.74522	0.000180237	0.00074486	ERVL
ERV3-16A3_I-int_2136	1.01645	2.06994	0.706163	2.93125	0.00337597	0.00968938	ERVL
ERV3-16A3_I-int_2144	16.9633	4.6214	0.705702	6.54866	5.80575e-11	8.45043e-10	ERVL
ERV3-16A3_I-int_2170	66.4488	-1.64244	0.179866	-9.13149	6.75652e-20	3.53447e-18	ERVL
ERV3-16A3_I-int_2178	4.40962	4.61212	0.885284	5.20976	1.89085e-07	1.49425e-06	ERVL
ERV3-16A3_I-int_2182	72.2027	2.35183	0.386836	6.07965	1.20447e-09	1.41905e-08	ERVL
ERV3-16A3_I-int_2184	31.8262	2.73598	0.612162	4.46937	7.84493e-06	4.48737e-05	ERVL
ERV3-16A3_I-int_2185	0.934246	2.64947	1.13897	2.3262	0.0200078	0.0438681	ERVL
ERV3-16A3_I-int_2187	97.317	1.85588	0.436251	4.25416	2.09837e-05	0.000108152	ERVL
ERV3-16A3_I-int_2189	13.0794	6.27691	0.964179	6.51011	7.50974e-11	1.07517e-09	ERVL
ERV3-16A3_I-int_2206	1.77185	3.56174	0.805396	4.42234	9.76369e-06	5.4674e-05	ERVL
ERV3-16A3_I-int_2207	1.74223	3.01357	0.703919	4.28114	1.85942e-05	9.68562e-05	ERVL
ERV3-16A3_I-int_2219	11.3246	6.23916	0.822336	7.58712	3.27102e-14	7.67061e-13	ERVL
ERV3-16A3_I-int_2220	4.66375	3.554	0.884246	4.01925	5.83848e-05	0.000271023	ERVL
ERV3-16A3_I-int_2222	3.40937	4.50818	1.25978	3.57856	0.000345499	0.00132288	ERVL
ERV3-16A3_I-int_2223	4.91825	4.17922	0.813142	5.1396	2.75326e-07	2.09724e-06	ERVL
ERV3-16A3_I-int_2226	63.6988	3.72462	0.539687	6.90146	5.14725e-12	8.66678e-11	ERVL
ERV3-16A3_I-int_2229	82.897	7.70764	0.745605	10.3374	4.77115e-25	5.03479e-23	ERVL
ERV3-16A3_I-int_2232	96.3161	3.39401	0.523335	6.48535	8.85281e-11	1.2528e-09	ERVL
ERV3-16A3_I-int_2233	8.15878	3.88852	0.765339	5.08079	3.75875e-07	2.79531e-06	ERVL
ERV3-16A3_I-int_2236	5.0935	4.48996	0.850378	5.27996	1.29211e-07	1.05304e-06	ERVL
ERV3-16A3_I-int_2258	1.67721	1.88171	0.710507	2.6484	0.00808731	0.0204539	ERVL
ERV3-16A3_I-int_2263	1.37061	3.19609	0.907997	3.51994	0.000431648	0.00160749	ERVL
ERV3-16A3_I-int_2264	1.97171	3.28116	0.987543	3.32255	0.000891988	0.00303807	ERVL
ERV3-16A3_I-int_2265	96.2186	4.42411	0.603327	7.33286	2.25295e-13	4.6664e-12	ERVL
ERV3-16A3_I-int_2272	0.786645	1.98918	0.841498	2.36385	0.018086	0.0403335	ERVL
ERV3-16A3_I-int_2283	5.08462	4.91517	1.01764	4.82999	1.3654e-06	9.12328e-06	ERVL
ERV3-16A3_I-int_2285	11.241	6.05882	0.806666	7.51094	5.87056e-14	1.31856e-12	ERVL
ERV3-16A3_I-int_2290	48.337	5.51975	0.776915	7.10471	1.20577e-12	2.20956e-11	ERVL
ERV3-16A3_I-int_2292	2.79993	3.62135	1.11985	3.23379	0.0012216	0.004009	ERVL
ERV3-16A3_I-int_2296	15.0538	4.7635	0.619497	7.6893	1.47947e-14	3.66603e-13	ERVL
ERV3-16A3_I-int_2308	5.9279	3.11108	0.564482	5.51139	3.56008e-08	3.25216e-07	ERVL
ERV3-16A3_I-int_2311	1.10959	1.97614	0.739665	2.67166	0.00754768	0.0193106	ERVL
ERV3-16A3_I-int_2313	1.7346	2.667	0.65477	4.07319	4.63739e-05	0.000220795	ERVL
ERV3-16A3_I-int_2319	0.818205	2.10555	0.901459	2.33571	0.0195064	0.0429457	ERVL
ERV3-16A3_I-int_2340	5.92944	3.21106	0.70176	4.57573	4.74566e-06	2.85603e-05	ERVL
ERV3-16A3_I-int_2341	7.05824	4.19527	0.734039	5.71532	1.09495e-08	1.08266e-07	ERVL
ERV3-16A3_I-int_2349	0.905736	2.43755	0.743412	3.27886	0.00104227	0.0034821	ERVL
ERV3-16A3_I-int_2350	1.01423	1.78619	0.626224	2.85232	0.00434008	0.0119979	ERVL
ERV3-16A3_I-int_2359	1.17088	2.65144	0.73767	3.59434	0.00032521	0.00125068	ERVL
ERV3-16A3_I-int_2366	0.915186	1.82366	0.780366	2.33693	0.0194431	0.0428439	ERVL
ERV3-16A3_I-int_2369	3.26893	1.65893	0.582046	2.85018	0.0043695	0.0120602	ERVL
ERV3-16A3_I-int_2372	1.04665	2.52817	0.900482	2.80758	0.00499159	0.0135241	ERVL
ERV3-16A3_I-int_2376	3.9546	2.40746	0.659122	3.65253	0.000259669	0.00102602	ERVL
ERV3-16A3_I-int_2384	3.28368	2.3424	0.556701	4.20764	2.58053e-05	0.000130349	ERVL
ERV3-16A3_I-int_2406	4.29308	1.62801	0.670794	2.42699	0.0152245	0.0350967	ERVL
ERV3-16A3_I-int_2410	1.37924	3.20533	0.989355	3.23982	0.00119606	0.00393363	ERVL
ERV3-16A3_I-int_2412	1.15665	2.24944	0.862308	2.60862	0.00909077	0.0227102	ERVL
ERV3-16A3_I-int_2418	1.82021	3.16183	0.661629	4.77885	1.763e-06	1.15529e-05	ERVL
ERV3-16A3_I-int_2435	3.1564	1.6961	0.511784	3.3141	0.000919401	0.00311842	ERVL
ERV3-16A3_I-int_2442	7.10292	2.33653	0.761883	3.06679	0.00216373	0.00663114	ERVL
ERV3-16A3_I-int_2448	25.7607	1.69616	0.244073	6.94941	3.66822e-12	6.31543e-11	ERVL
ERV3-16A3_I-int_2451	19.2933	6.41121	0.859141	7.46236	8.49893e-14	1.87451e-12	ERVL
ERV3-16A3_I-int_2452	1.95621	-1.95081	0.336914	-5.79023	7.02918e-09	7.21848e-08	ERVL
ERV3-16A3_I-int_2455	0.76311	2.12683	0.932518	2.28074	0.0225637	0.0483379	ERVL
ERV3-16A3_I-int_2489	1.07661	2.49998	0.907405	2.75509	0.00586769	0.015575	ERVL
ERV3-16A3_I-int_2490	4.41904	2.64428	0.974624	2.71313	0.00666513	0.0173665	ERVL
ERV3-16A3_I-int_2504	1.86367	2.98952	0.977569	3.05811	0.00222736	0.00680096	ERVL
ERV3-16A3_I-int_2505	3.53961	3.04404	0.755941	4.02682	5.65361e-05	0.000263535	ERVL
ERV3-16A3_I-int_2507	8.46838	5.73456	1.11711	5.1334	2.84559e-07	2.16219e-06	ERVL
ERV3-16A3_I-int_2521	25.6307	2.45024	0.493012	4.96994	6.69725e-07	4.73059e-06	ERVL
ERV3-16A3_I-int_2539	0.765718	2.21101	0.841843	2.62639	0.00862963	0.0216963	ERVL
ERV3-16A3_I-int_2554	18.3093	3.80309	0.741348	5.12997	2.8979e-07	2.19921e-06	ERVL
ERV3-16A3_I-int_2565	6.35187	2.3033	0.638581	3.6069	0.000309875	0.00119999	ERVL
ERV3-16A3_I-int_2576	8.20099	2.48574	0.629652	3.94781	7.88704e-05	0.000352999	ERVL
ERV3-16A3_I-int_2578	2.94997	4.21162	1.20573	3.49302	0.000477593	0.00175668	ERVL
ERV3-16A3_I-int_2587	2.13458	3.8308	1.40691	2.72285	0.00647214	0.0169413	ERVL
ERV3-16A3_I-int_2588	5.12026	5.00703	1.14321	4.37981	1.18782e-05	6.52606e-05	ERVL
ERV3-16A3_I-int_2621	1.10429	2.78636	0.982793	2.83515	0.00458047	0.0125604	ERVL
ERV3-16A3_I-int_2645	2.1623	3.79143	0.696941	5.4401	5.32494e-08	4.69277e-07	ERVL
ERV3-16A3_I-int_2654	3.82387	2.19374	0.547993	4.00322	6.24857e-05	0.000288202	ERVL
ERV3-16A3_I-int_2656	3.44837	2.61634	0.598149	4.37406	1.21956e-05	6.67947e-05	ERVL
ERV3-16A3_I-int_2689	0.954787	2.31858	0.818555	2.83253	0.0046181	0.0126521	ERVL
ERV3-16A3_I-int_2691	1.24012	2.95119	1.18224	2.49627	0.0125505	0.0297389	ERVL
ERV3-16A3_I-int_2699	1.49077	-1.63239	0.498781	-3.27275	0.00106505	0.00355046	ERVL
ERV3-16A3_I-int_2703	6.00066	-2.14955	0.361308	-5.94936	2.69193e-09	2.95268e-08	ERVL
ERV3-16A3_I-int_2708	20.0703	2.51298	0.550863	4.5619	5.06933e-06	3.03293e-05	ERVL
ERV3-16A3_I-int_2709	214.648	2.55084	0.462359	5.517	3.44827e-08	3.15473e-07	ERVL
ERV3-16A3_I-int_2716	71.6684	1.73994	0.42233	4.11986	3.79101e-05	0.000184663	ERVL
ERV3-16A3_I-int_2719	3.20245	-2.06837	0.345941	-5.97897	2.24559e-09	2.51264e-08	ERVL
ERV3-16A3_I-int_2740	2.2229	3.36898	0.907477	3.71246	0.000205251	0.000834987	ERVL
ERV3-16A3_I-int_2744	3.01382	1.77239	0.39981	4.43307	9.2901e-06	5.23815e-05	ERVL
ERV3-16A3_I-int_2755	4.63844	1.88743	0.41586	4.53863	5.66211e-06	3.35316e-05	ERVL
ERV3-16A3_I-int_2760	3.84746	4.68219	0.860604	5.44059	5.31043e-08	4.68335e-07	ERVL
ERV3-16A3_I-int_2762	14.3513	3.35251	0.520288	6.44355	1.16709e-10	1.61428e-09	ERVL
ERV3-16A3_I-int_2763	2.08931	3.806	0.892052	4.26657	1.98504e-05	0.000102744	ERVL
ERV3-16A3_I-int_2767	1.47574	2.50451	0.71	3.52748	0.000419531	0.00156713	ERVL
ERV3-16A3_I-int_2768	1.76221	3.55447	1.18441	3.00104	0.0026906	0.00796317	ERVL
ERV3-16A3_I-int_2770	2.68051	4.16045	1.24282	3.34759	0.000815175	0.00281086	ERVL
ERV3-16A3_I-int_2781	2.02754	3.04624	0.890044	3.42257	0.000620312	0.00221442	ERVL
ERV3-16A3_I-int_2802	1.46927	3.29793	0.934053	3.53077	0.000414347	0.00155013	ERVL
ERV3-16A3_I-int_2810	4.17806	2.03958	0.584975	3.48661	0.000489177	0.00179174	ERVL
ERV3-16A3_I-int_2811	3.03624	2.76939	0.639063	4.33352	1.46747e-05	7.86484e-05	ERVL
ERV3-16A3_I-int_2812	0.884151	2.36921	0.948618	2.49754	0.012506	0.0296505	ERVL
ERV3-16A3_I-int_2817	4.24133	2.28299	0.829082	2.75364	0.00589372	0.0156158	ERVL
ERV3-16A3_I-int_2824	7.90854	1.81917	0.473917	3.83859	0.000123741	0.000531665	ERVL
ERV3-16A3_I-int_2840	1.50297	2.50925	1.06653	2.35272	0.0186368	0.0413398	ERVL
ERV3-16A3_I-int_2842	9.48697	5.64267	1.00683	5.60439	2.08988e-08	1.98159e-07	ERVL
ERV3-16A3_I-int_2843	2.59961	4.12447	0.945215	4.36353	1.2798e-05	6.95647e-05	ERVL
ERV3-16A3_I-int_2844	3.04214	3.48204	0.885884	3.93058	8.47404e-05	0.000376245	ERVL
ERV3-16A3_I-int_2845	1.63022	2.48548	0.816009	3.0459	0.00231988	0.00705356	ERVL
ERVL-B4-int_0004	1223	-2.06848	0.174536	-11.8513	2.11865e-32	5.89418e-30	ERVL
ERVL-B4-int_0010	2.07183	2.67467	0.872506	3.0655	0.00217303	0.00665502	ERVL
ERVL-B4-int_0032	4.52307	4.91497	1.02605	4.79021	1.66608e-06	1.09825e-05	ERVL
ERVL-B4-int_0034	4.27532	2.15438	0.429423	5.01691	5.2508e-07	3.80101e-06	ERVL
ERVL-B4-int_0039	5.98426	2.18198	0.499524	4.36813	1.25316e-05	6.8451e-05	ERVL
ERVL-B4-int_0041	60.3682	3.29188	0.437566	7.52316	5.34673e-14	1.20755e-12	ERVL
ERVL-B4-int_0042	8.25402	3.15807	0.678707	4.65307	3.27025e-06	2.03204e-05	ERVL
ERVL-B4-int_0075	5.62914	1.58834	0.378972	4.19118	2.77504e-05	0.000139104	ERVL
ERVL-B4-int_0096	84.7634	2.38828	0.375046	6.36796	1.9156e-10	2.55434e-09	ERVL
ERVL-B4-int_0112	22.8817	2.31878	0.505939	4.58313	4.58065e-06	2.76898e-05	ERVL
ERVL-B4-int_0115	2.02848	2.02615	0.64103	3.16078	0.00157348	0.00501328	ERVL
ERVL-B4-int_0127	1.06973	1.75345	0.613002	2.86043	0.0042307	0.0117647	ERVL
ERVL-B4-int_0128	1.30767	2.30128	0.717909	3.20553	0.00134812	0.00437959	ERVL
ERVL-B4-int_0129	2.5887	1.62287	0.588917	2.75569	0.0058569	0.0155553	ERVL
ERVL-B4-int_0141	1.08519	2.18833	0.95037	2.3026	0.0213012	0.0460442	ERVL
ERVL-B4-int_0163	33.0949	2.69617	0.418934	6.43579	1.22835e-10	1.69327e-09	ERVL
ERVL-B4-int_0169	1.88166	2.86063	1.02173	2.79978	0.00511373	0.0138092	ERVL
ERVL-B4-int_0195	1.83264	1.9871	0.714022	2.78296	0.00538648	0.014461	ERVL
ERVL-B4-int_0198	2.89651	4.10437	0.931976	4.40395	1.06299e-05	5.8958e-05	ERVL
ERVL-B4-int_0199	11.5169	5.83758	0.808505	7.22022	5.19054e-13	1.0166e-11	ERVL
ERVL-B4-int_0201	17.8387	1.91674	0.328386	5.83687	5.31905e-09	5.57453e-08	ERVL
ERVL-B4-int_0203	22.8368	3.8918	0.679232	5.72971	1.00604e-08	1.00203e-07	ERVL
ERVL-B4-int_0218	1.0915	2.35088	0.885567	2.65466	0.00793893	0.0201327	ERVL
ERVL-B4-int_0219	1.38463	1.88936	0.647267	2.91898	0.00351173	0.0100063	ERVL
ERVL-B4-int_0223	2.689	2.91937	0.838005	3.48372	0.000494501	0.00181016	ERVL
ERVL-B4-int_0237	1.62808	2.48916	0.919572	2.70687	0.00679216	0.0176524	ERVL
ERVL-B4-int_0239	8.45953	5.56483	0.820604	6.78138	1.19037e-11	1.8826e-10	ERVL
ERVL-B4-int_0240	24.8825	7.20521	0.792397	9.09293	9.64054e-20	4.89668e-18	ERVL
ERVL-B4-int_0245	1.46511	2.0362	0.617553	3.29721	0.000976514	0.00328754	ERVL
ERVL-B4-int_0247	23.4436	6.08175	0.72489	8.38989	4.8659e-17	1.75187e-15	ERVL
ERVL-B4-int_0251	6.37208	2.03823	0.559448	3.64328	0.000269186	0.0010602	ERVL
ERVL-B4-int_0252	4.83855	1.79683	0.541787	3.31649	0.000911575	0.00309531	ERVL
ERVL-B4-int_0253	39.575	2.41735	0.455352	5.30876	1.10372e-07	9.14731e-07	ERVL
ERVL-B4-int_0256	19.1314	1.59447	0.448759	3.55307	0.00038076	0.00144032	ERVL
ERVL-B4-int_0268	1.8154	3.51337	0.70371	4.99264	5.95591e-07	4.2647e-06	ERVL
ERVL-B4-int_0288	59.7919	1.58347	0.187527	8.44395	3.068e-17	1.14498e-15	ERVL
ERVL-B4-int_0296	4.86145	-1.7292	0.373098	-4.63471	3.57436e-06	2.20978e-05	ERVL
ERVL-B4-int_0310	3.46026	1.91181	0.461968	4.1384	3.49736e-05	0.00017145	ERVL
ERVL-B4-int_0314	19.3513	1.6805	0.295653	5.68404	1.31553e-08	1.28518e-07	ERVL
ERVL-B4-int_0327	26.6116	3.72735	0.745265	5.00137	5.69237e-07	4.09403e-06	ERVL
ERVL-B4-int_0332	1.82667	3.43004	1.09502	3.13239	0.00173387	0.00546174	ERVL
ERVL-B4-int_0349	14.8602	4.28269	0.560333	7.64312	2.1202e-14	5.05913e-13	ERVL
ERVL-B4-int_0372	18.211	4.73199	0.635838	7.44213	9.90719e-14	2.17337e-12	ERVL
ERVL-B4-int_0375	1.22346	2.30148	0.843549	2.72833	0.00636553	0.0167247	ERVL
ERVL-B4-int_0376	1.9242	2.62801	0.72624	3.61865	0.000296139	0.00115557	ERVL
ERVL-B4-int_0380	1.55164	3.01946	1.20795	2.49965	0.0124315	0.0295254	ERVL
ERVL-B4-int_0385	5.21614	1.81112	0.539992	3.35399	0.000796566	0.00275445	ERVL
ERVL-B4-int_0394	3.59024	1.52	0.440365	3.45168	0.000557115	0.00201348	ERVL
ERVL-B4-int_0395	1.31183	2.22617	0.625078	3.56142	0.000368849	0.00140133	ERVL
ERVL-B4-int_0415	1.33064	2.35776	0.763009	3.09008	0.00200105	0.00620281	ERVL
ERVL-B4-int_0429	0.945677	2.4136	0.840174	2.87274	0.00406931	0.0113857	ERVL
ERVL-B4-int_0431	86.0574	2.01548	0.277409	7.26535	3.72076e-13	7.44506e-12	ERVL
ERVL-B4-int_0448	3.2903	4.03005	0.87064	4.62883	3.67736e-06	2.26431e-05	ERVL
ERVL-B4-int_0455	8.28469	4.66275	0.784691	5.94215	2.81312e-09	3.07734e-08	ERVL
ERVL-B4-int_0473	114.667	4.8162	0.412009	11.6895	1.4415e-31	3.67614e-29	ERVL
ERVL-B4-int_0476	4.07381	4.50902	0.851749	5.29384	1.19777e-07	9.86588e-07	ERVL
ERVL-B4-int_0478	6.78335	4.64299	0.899775	5.16017	2.46729e-07	1.90549e-06	ERVL
ERVL-B4-int_0479	1.35275	2.07472	0.628168	3.30282	0.000957191	0.00323227	ERVL
ERVL-B4-int_0480	40.899	6.98815	0.789046	8.85645	8.26027e-19	3.71743e-17	ERVL
ERVL-B4-int_0486	1.15365	1.96079	0.707511	2.77139	0.0055817	0.0149085	ERVL
ERVL-B4-int_0489	2.95091	2.34034	0.738926	3.16722	0.00153904	0.00491633	ERVL
ERVL-B4-int_0490	1.68822	2.7849	0.896223	3.10738	0.00188756	0.00588704	ERVL
ERVL-B4-int_0492	77.1193	2.85265	0.348563	8.18402	2.74531e-16	8.77426e-15	ERVL
ERVL-B4-int_0494	11.7848	-2.98782	0.375932	-7.94777	1.89896e-15	5.33147e-14	ERVL
ERVL-B4-int_0495	2.35869	1.74456	0.567154	3.07599	0.00209804	0.00646252	ERVL
ERVL-B4-int_0498	1.22836	2.32792	0.912861	2.55014	0.0107679	0.026158	ERVL
ERVL-B4-int_0499	103.972	5.52751	0.582115	9.49557	2.19008e-21	1.48115e-19	ERVL
ERVL-B4-int_0507	1.70833	3.3335	0.945666	3.52503	0.000423433	0.00158053	ERVL
ERVL-B4-int_0511	6.93263	2.68257	0.662082	4.05172	5.08424e-05	0.000239739	ERVL
ERVL-B4-int_0513	2.06344	2.06009	0.58026	3.5503	0.000384798	0.0014538	ERVL
ERVL-B4-int_0522	1.14109	2.6081	0.917989	2.84111	0.00449574	0.0123585	ERVL
ERVL-B4-int_0531	15.0918	4.76603	0.815247	5.84612	5.03177e-09	5.29612e-08	ERVL
ERVL-B4-int_0546	77.3829	3.99816	0.585417	6.82959	8.51559e-12	1.38065e-10	ERVL
ERVL-B4-int_0549	6.41586	2.96515	0.59465	4.98638	6.15204e-07	4.37832e-06	ERVL
ERVL-B4-int_0553	12.8668	6.42286	0.843957	7.61042	2.73204e-14	6.46865e-13	ERVL
ERVL-B4-int_0564	1.88919	1.5224	0.636317	2.39252	0.016733	0.0378401	ERVL
ERVL-B4-int_0571	3.0668	2.02791	0.50491	4.01638	5.90997e-05	0.000274002	ERVL
ERVL-B4-int_0572	2.00281	1.67702	0.532819	3.14744	0.00164709	0.00522332	ERVL
ERVL-B4-int_0574	5.01723	4.03146	0.914246	4.4096	1.03561e-05	5.76746e-05	ERVL
ERVL-B4-int_0584	44.8897	4.22425	0.439318	9.61547	6.87971e-22	5.10391e-20	ERVL
ERVL-B4-int_0586	12.2908	3.74627	0.74121	5.05426	4.3206e-07	3.17458e-06	ERVL
ERVL-B4-int_0587	1.85419	1.82041	0.76067	2.39316	0.0167039	0.0378023	ERVL
ERVL-B4-int_0592	34.5965	1.51373	0.546303	2.77086	0.00559089	0.0149265	ERVL
ERVL-B4-int_0595	4.23313	4.47757	1.00376	4.46079	8.16569e-06	4.65239e-05	ERVL
ERVL-B4-int_0596	1.5591	1.58529	0.60945	2.60117	0.00929056	0.0231056	ERVL
ERVL-B4-int_0597	2.69168	3.90668	1.05382	3.70715	0.000209605	0.00085126	ERVL
ERVL-B4-int_0598	1.18701	2.97832	1.1871	2.50891	0.0121106	0.0288752	ERVL
ERVL-B4-int_0600	13.4145	6.05741	0.970846	6.23931	4.39498e-10	5.51219e-09	ERVL
ERVL-B4-int_0601	2.27155	3.92582	1.13462	3.46002	0.000540133	0.00195614	ERVL
ERVL-B4-int_0604	62.2192	6.87278	0.779768	8.81388	1.20888e-18	5.36763e-17	ERVL
ERVL-B4-int_0606	279.851	6.4062	0.723048	8.85999	8.00196e-19	3.61447e-17	ERVL
ERVL-B4-int_0607	113.725	7.58292	0.78895	9.61141	7.15634e-22	5.24555e-20	ERVL
ERVL-B4-int_0608	133.328	5.81662	0.517564	11.2385	2.63935e-29	5.29644e-27	ERVL
ERVL-B4-int_0612	2.95869	2.49765	0.664903	3.75642	0.000172364	0.000715225	ERVL
ERVL-B4-int_0615	0.825968	2.42723	0.910679	2.6653	0.00769195	0.0196079	ERVL
ERVL-B4-int_0633	2.69984	1.79493	0.497762	3.60601	0.000310942	0.00120298	ERVL
ERVL-B4-int_0634	5.80132	2.97954	0.531617	5.60468	2.08639e-08	1.9798e-07	ERVL
ERVL-B4-int_0639	1.72285	3.26276	0.723864	4.50743	6.56186e-06	3.81887e-05	ERVL
ERVL-B4-int_0646	1.32352	2.17052	0.740557	2.93093	0.00337947	0.00969489	ERVL
ERVL-B4-int_0648	44.7799	7.54256	0.659358	11.4393	2.66149e-30	6.03321e-28	ERVL
ERVL-B4-int_0659	4.17139	2.52913	0.597729	4.23123	2.32416e-05	0.000118591	ERVL
ERVL-B4-int_0670	1.41294	2.78534	1.12114	2.48437	0.012978	0.0305772	ERVL
ERVL-B4-int_0672	6.96983	1.62467	0.292988	5.54516	2.93692e-08	2.71737e-07	ERVL
ERVL-B4-int_0679	38.2062	2.46293	0.438945	5.61101	2.01152e-08	1.91321e-07	ERVL
ERVL-B4-int_0686	26.5388	1.64486	0.271703	6.05387	1.41408e-09	1.64541e-08	ERVL
ERVL-B4-int_0692	2.22996	2.54335	0.543622	4.67853	2.88934e-06	1.81936e-05	ERVL
ERVL-B4-int_0700	2.25913	3.91228	1.21564	3.21828	0.00128964	0.00420411	ERVL
ERVL-B4-int_0715	5.62832	1.73185	0.461998	3.7486	0.000177828	0.000735899	ERVL
ERVL-B4-int_0716	13.2895	1.89409	0.354623	5.34114	9.23629e-08	7.7652e-07	ERVL
ERVL-B4-int_0723	15.9136	5.08	0.638207	7.95979	1.72333e-15	4.89451e-14	ERVL
ERVL-B4-int_0727	2.75469	3.17662	0.902597	3.51942	0.000432489	0.00160964	ERVL
ERVL-B4-int_0731	1.35425	2.53866	0.901396	2.81636	0.00485714	0.0132008	ERVL
ERVL-B4-int_0750	1.31247	2.75924	0.70937	3.8897	0.000100367	0.000440989	ERVL
ERVL-B4-int_0753	23.3723	2.63097	0.480428	5.4763	4.3431e-08	3.88909e-07	ERVL
ERVL-B4-int_0758	1.01811	2.17681	0.645971	3.36983	0.000752148	0.00262309	ERVL
ERVL-B4-int_0766	6.85696	1.73073	0.641148	2.69943	0.00694591	0.0180061	ERVL
ERVL-B4-int_0771	52.2313	6.9304	0.78451	8.83405	1.00948e-18	4.50989e-17	ERVL
ERVL-B4-int_0773	5.45303	3.69541	0.835518	4.4229	9.73868e-06	5.45589e-05	ERVL
ERVL-B4-int_0774	23.0214	2.46927	0.614006	4.02157	5.78106e-05	0.000268663	ERVL
ERVL-B4-int_0781	1.49082	1.56224	0.524274	2.97982	0.00288415	0.00847859	ERVL
ERVL-B4-int_0846	36.0884	7.40179	0.66326	11.1597	6.42078e-29	1.25395e-26	ERVL
ERVL-B4-int_0859	5.63565	1.88664	0.322051	5.85821	4.67874e-09	4.95866e-08	ERVL
ERVL-B4-int_0875	1.91195	1.90061	0.835244	2.27551	0.0228751	0.0489021	ERVL
ERVL-B4-int_0878	2.51738	-2.50769	0.763898	-3.28276	0.00102796	0.00343804	ERVL
ERVL-B4-int_0893	1.25374	2.72257	0.894019	3.04532	0.00232436	0.00705931	ERVL
ERVL-B4-int_0898	2.7221	3.56978	0.823666	4.33402	1.46413e-05	7.85037e-05	ERVL
ERVL-B4-int_0905	27.8255	2.33157	0.270523	8.61876	6.76835e-18	2.72537e-16	ERVL
ERVL-B4-int_0906	39.4481	2.63194	0.271216	9.70425	2.89195e-22	2.22644e-20	ERVL
ERVL-B4-int_0917	1.07291	2.67417	1.12755	2.37167	0.0177079	0.0396791	ERVL
ERVL-B4-int_0927	11.6386	3.42875	0.674392	5.08421	3.69164e-07	2.74874e-06	ERVL
ERVL-B4-int_0929	1.61321	2.53527	0.807047	3.14142	0.00168131	0.00531805	ERVL
ERVL-B4-int_0930	3.01403	2.00225	0.562616	3.55882	0.000372525	0.00141442	ERVL
ERVL-B4-int_0931	17.9025	1.83306	0.622357	2.94536	0.00322578	0.0093261	ERVL
ERVL-B4-int_0935	0.918578	1.75489	0.691137	2.53913	0.0111129	0.0268946	ERVL
ERVL-B4-int_0942	0.83749	2.40938	1.043	2.31005	0.0208854	0.0453485	ERVL
ERVL-B4-int_0944	1.26631	1.71222	0.697764	2.45387	0.0141329	0.03289	ERVL
ERVL-B4-int_0947	6.21777	4.43924	0.656462	6.76237	1.35748e-11	2.1386e-10	ERVL
ERVL-B4-int_0949	2.13748	2.18657	0.63384	3.44972	0.000561176	0.00202576	ERVL
ERVL-B4-int_0952	6.39589	1.54236	0.323391	4.76933	1.84838e-06	1.20544e-05	ERVL
ERVL-B4-int_0954	34.624	5.52182	0.654339	8.43877	3.20693e-17	1.19319e-15	ERVL
ERVL-B4-int_0957	57.6526	7.42105	0.7552	9.8266	8.64853e-23	7.10514e-21	ERVL
ERVL-B4-int_0962	3.31352	2.4502	0.942791	2.59888	0.00935286	0.0232228	ERVL
ERVL-B4-int_0966	1.4725	1.78303	0.571829	3.11811	0.00182013	0.0057033	ERVL
ERVL-B4-int_0975	10.1468	5.56949	0.780634	7.13457	9.70876e-13	1.82838e-11	ERVL
ERVL-B4-int_0982	1.65077	2.32534	0.582139	3.99447	6.48395e-05	0.000297489	ERVL
ERVL-B4-int_0984	1.64794	-2.24229	0.659146	-3.40181	0.000669407	0.00237032	ERVL
ERVL-B4-int_0992	1.03136	2.40005	0.764856	3.13791	0.00170158	0.00536969	ERVL
ERVL-B4-int_0995	0.976261	1.76446	0.734816	2.40123	0.01634	0.0371595	ERVL
ERVL-B4-int_0997	45.189	1.89736	0.293724	6.45968	1.04922e-10	1.46282e-09	ERVL
ERVL-B4-int_1004	2.71444	4.17204	1.1696	3.56708	0.000360985	0.00137572	ERVL
ERVL-B4-int_1005	3.68254	4.10418	1.06167	3.86578	0.000110733	0.000481521	ERVL
ERVL-B4-int_1010	5.84167	2.60793	0.449646	5.79996	6.63308e-09	6.84616e-08	ERVL
ERVL-B4-int_1019	66.9047	5.78054	0.616121	9.38216	6.4634e-21	3.93624e-19	ERVL
ERVL-B4-int_1032	6.32306	4.79718	0.914185	5.24749	1.54182e-07	1.23679e-06	ERVL
ERVL-B4-int_1040	19.7091	-1.54354	0.401817	-3.84141	0.00012233	0.000526314	ERVL
ERVL-B4-int_1045	1.08151	1.65723	0.588562	2.81574	0.00486655	0.0132205	ERVL
ERVL-B4-int_1062	145.438	6.95314	0.557419	12.4738	1.03758e-35	5.5222e-33	ERVL
ERVL-B4-int_1086	4.97134	4.11172	0.587344	7.00053	2.54988e-12	4.48464e-11	ERVL
ERVL-B4-int_1111	0.816968	2.09666	0.811098	2.58497	0.00973888	0.0240688	ERVL
ERVL-B4-int_1125	50.421	1.61932	0.28987	5.58639	2.3184e-08	2.18136e-07	ERVL
ERVL-B4-int_1132	2.82313	3.8678	0.895761	4.31789	1.57525e-05	8.37329e-05	ERVL
ERVL-B4-int_1145	32.0126	2.1992	0.309429	7.1073	1.18338e-12	2.17177e-11	ERVL
ERVL-B4-int_1150	16.126	1.79539	0.370165	4.85025	1.23308e-06	8.29807e-06	ERVL
ERVL-B4-int_1158	1.7437	2.91619	1.21742	2.39538	0.0166031	0.0376507	ERVL
ERVL-B4-int_1187	1.93469	2.99638	0.756644	3.96009	7.49211e-05	0.000338417	ERVL
ERVL-B4-int_1201	12.3399	1.90713	0.382733	4.98292	6.26333e-07	4.44976e-06	ERVL
ERVL-B4-int_1216	1.41869	2.68991	0.800645	3.35968	0.00078032	0.00270899	ERVL
ERVL-B4-int_1220	15.7399	6.63008	0.762563	8.69447	3.4845e-18	1.45576e-16	ERVL
ERVL-B4-int_1221	4.25498	3.80653	0.891278	4.27087	1.94713e-05	0.000100995	ERVL
ERVL-B4-int_1228	36.2297	1.7851	0.334642	5.33436	9.58846e-08	8.0282e-07	ERVL
ERVL-B4-int_1235	3.14865	2.21896	0.502029	4.41998	9.87083e-06	5.51982e-05	ERVL
ERVL-B4-int_1236	1.07442	1.53579	0.568353	2.70217	0.0068889	0.0178772	ERVL
ERVL-B4-int_1237	0.920567	1.94859	0.712208	2.73598	0.00621952	0.0163762	ERVL
ERVL-B4-int_1239	30.8153	6.08578	0.734339	8.28743	1.15721e-16	3.96789e-15	ERVL
ERVL-B4-int_1247	6.32809	-1.95107	0.385232	-5.06466	4.09122e-07	3.0169e-06	ERVL
ERVL-B4-int_1258	26.9087	9.21841	0.979206	9.41417	4.76857e-21	3.02446e-19	ERVL
ERVL-B4-int_1275	1.58978	2.34465	0.67031	3.49786	0.000469	0.00172792	ERVL
ERVL-B4-int_1285	1.23882	1.82601	0.681099	2.68097	0.00734083	0.0188621	ERVL
ERVL-B4-int_1290	297.117	6.80267	0.63076	10.7849	4.05775e-27	6.01516e-25	ERVL
ERVL-B4-int_1300	1.60535	3.16769	0.842392	3.76035	0.000169673	0.00070621	ERVL
ERVL-B4-int_1301	12.7589	2.51364	0.448292	5.60715	2.05691e-08	1.95486e-07	ERVL
ERVL-B4-int_1303	7.41254	1.78129	0.485388	3.66983	0.000242709	0.000966807	ERVL
ERVL-B4-int_1320	27.4686	2.66216	0.468393	5.6836	1.31891e-08	1.28746e-07	ERVL
ERVL-B4-int_1323	26.2139	3.15672	0.402117	7.85026	4.15184e-15	1.11209e-13	ERVL
ERVL-B4-int_1336	1.77235	1.85063	0.586978	3.15281	0.00161705	0.0051387	ERVL
ERVL-B4-int_1338	1.22878	1.95082	0.653041	2.98728	0.00281468	0.00830228	ERVL
ERVL-B4-int_1342	1.24575	-2.22445	0.802525	-2.77182	0.00557439	0.0149019	ERVL
ERVL-B4-int_1343	1.47339	-2.10584	0.741112	-2.84146	0.00449073	0.0123475	ERVL
ERVL-B4-int_1346	27.8302	1.75185	0.229181	7.64393	2.10689e-14	5.04294e-13	ERVL
ERVL-B4-int_1360	5.00406	4.46059	0.797441	5.59363	2.22372e-08	2.09874e-07	ERVL
ERVL-B4-int_1365	39.5506	5.68121	0.610087	9.31214	1.25282e-20	7.26816e-19	ERVL
ERVL-B4-int_1376	6.77158	4.46956	0.630592	7.08788	1.36182e-12	2.48067e-11	ERVL
ERVL-B4-int_1378	6.45602	3.32557	0.564997	5.88599	3.95681e-09	4.25244e-08	ERVL
ERVL-B4-int_1387	5.69121	5.24751	1.1661	4.50007	6.79323e-06	3.94104e-05	ERVL
ERVL-B4-int_1388	5.21114	4.52413	0.903379	5.008	5.49973e-07	3.96713e-06	ERVL
ERVL-B4-int_1392	14.4101	3.46894	0.602634	5.75629	8.59844e-09	8.65572e-08	ERVL
ERVL-B4-int_1393	7.54583	4.96707	0.936756	5.30242	1.14279e-07	9.42647e-07	ERVL
ERVL-B4-int_1394	1.54328	2.75093	1.05885	2.59802	0.00937621	0.0232666	ERVL
ERVL-B4-int_1396	3.70158	4.6277	1.11694	4.1432	3.4249e-05	0.000168506	ERVL
ERVL-B4-int_1399	1.18698	2.54407	0.988196	2.57446	0.0100396	0.0246976	ERVL
ERVL-B4-int_1400	1.5358	2.57109	0.754311	3.40853	0.000653148	0.00231879	ERVL
ERVL-B4-int_1401	24.986	3.34542	0.468949	7.13388	9.75774e-13	1.83478e-11	ERVL
ERVL-B4-int_1402	81.5637	3.61722	0.5357	6.75234	1.45483e-11	2.27441e-10	ERVL
ERVL-B4-int_1406	48.4724	7.74191	0.7397	10.4663	1.23378e-25	1.43835e-23	ERVL
ERVL-B4-int_1421	91.2353	6.27683	0.655263	9.57909	9.79051e-22	7.09146e-20	ERVL
ERVL-B4-int_1422	28.3173	1.66284	0.560794	2.96516	0.00302523	0.00882971	ERVL
ERVL-B4-int_1423	7.01206	5.20584	0.879873	5.91658	3.28701e-09	3.56389e-08	ERVL
ERVL-B4-int_1433	1.55498	2.85815	0.888162	3.21805	0.00129066	0.00420633	ERVL
ERVL-B4-int_1434	9.61538	4.24361	0.772098	5.49621	3.8805e-08	3.50562e-07	ERVL
ERVL-B4-int_1436	11.8759	5.28714	0.763243	6.9272	4.29248e-12	7.28768e-11	ERVL
ERVL-B4-int_1437	3.07776	4.01653	1.06661	3.7657	0.000166082	0.000693861	ERVL
ERVL-B4-int_1438	19.9158	6.71331	0.772697	8.68815	3.68393e-18	1.52864e-16	ERVL
ERVL-B4-int_1440	2.06147	3.43857	0.918774	3.74257	0.000182147	0.00075154	ERVL
ERVL-B4-int_1441	2.0207	3.66743	1.10032	3.33307	0.000858943	0.00293942	ERVL
ERVL-B4-int_1454	6.90784	1.63433	0.488719	3.34411	0.000825475	0.00283998	ERVL
ERVL-B4-int_1461	4.85678	1.67376	0.405727	4.12534	3.70193e-05	0.000180611	ERVL
ERVL-B4-int_1477	1.60294	3.15856	1.02596	3.07864	0.00207947	0.00641503	ERVL
ERVL-B4-int_1478	2.21278	2.67848	0.98546	2.718	0.00656786	0.0171416	ERVL
ERVL-B4-int_1479	3.83255	2.95035	0.85177	3.46378	0.000532636	0.00193357	ERVL
ERVL-B4-int_1482	3.81765	1.74498	0.560652	3.1124	0.00185571	0.0058037	ERVL
ERVL-B4-int_1483	2.18815	-1.58532	0.591559	-2.67991	0.00736423	0.0189064	ERVL
ERVL-B4-int_1484	6.35451	-2.60316	0.406314	-6.40678	1.48629e-10	2.01035e-09	ERVL
ERVL-B4-int_1485	17.2671	-2.74017	0.402055	-6.8154	9.39986e-12	1.50018e-10	ERVL
ERVL-B4-int_1486	7.71215	-2.70384	0.471405	-5.7357	9.71097e-09	9.68802e-08	ERVL
ERVL-B4-int_1487	6.17645	-2.56835	0.522744	-4.91322	8.95926e-07	6.17165e-06	ERVL
ERVL-B4-int_1488	5.12237	-1.9111	0.586367	-3.25922	0.00111719	0.00370208	ERVL
ERVL-B4-int_1491	3.53535	-1.64117	0.462662	-3.54723	0.000389303	0.0014681	ERVL
ERVL-B4-int_1492	8.34778	-2.28955	0.511577	-4.47548	7.62389e-06	4.37525e-05	ERVL
ERVL-B4-int_1496	13.658	-1.78736	0.208326	-8.57962	9.51864e-18	3.73454e-16	ERVL
ERVL-B4-int_1497	7.85472	-1.98589	0.315324	-6.29794	3.01622e-10	3.87831e-09	ERVL
ERVL-B4-int_1500	1.44824	2.92566	1.26275	2.31689	0.0205097	0.0447203	ERVL
ERVL-B4-int_1516	1.95322	2.46115	0.85253	2.88688	0.00389083	0.0109357	ERVL
ERVL-B4-int_1521	57.1	2.71742	0.451516	6.01843	1.76113e-09	2.0054e-08	ERVL
ERVL-B4-int_1534	0.858272	2.40854	1.03976	2.31644	0.0205345	0.0447662	ERVL
ERVL-B4-int_1586	20.1792	3.69708	0.691994	5.34265	9.15956e-08	7.71099e-07	ERVL
ERVL-B4-int_1605	17.4268	4.26603	0.570386	7.47919	7.47807e-14	1.65532e-12	ERVL
ERVL-B4-int_1607	4.15379	2.25555	0.67957	3.31908	0.000903133	0.00306915	ERVL
ERVL-B4-int_1622	6.22728	-1.65152	0.724282	-2.28022	0.0225945	0.0483784	ERVL
ERVL-B4-int_1627	7.732	2.17362	0.407989	5.32764	9.94977e-08	8.29667e-07	ERVL
ERVL-B4-int_1630	5.48185	-3.5553	0.497628	-7.14449	9.0332e-13	1.70905e-11	ERVL
ERVL-B4-int_1633	1.40165	2.95646	1.00882	2.93062	0.0033829	0.00970018	ERVL
ERVL-B4-int_1634	7.0392	4.53303	1.02073	4.44098	8.95493e-06	5.0655e-05	ERVL
ERVL-B4-int_1667	70.7401	1.8431	0.233285	7.90063	2.77489e-15	7.61601e-14	ERVL
ERVL-B4-int_1689	3.98191	2.40132	0.47732	5.03083	4.88355e-07	3.56042e-06	ERVL
ERVL-B4-int_1691	2.05086	1.89248	0.546561	3.46252	0.000535152	0.00194155	ERVL
ERVL-B4-int_1693	1.72627	2.98947	0.842352	3.54896	0.000386752	0.00145983	ERVL
ERVL-B4-int_1719	90.6053	6.7806	0.884158	7.66899	1.73351e-14	4.2103e-13	ERVL
ERVL-B4-int_1727	14.4806	-1.86028	0.309824	-6.0043	1.92154e-09	2.17189e-08	ERVL
ERVL-B4-int_1728	3.67176	1.85788	0.360121	5.15904	2.48214e-07	1.91455e-06	ERVL
ERVL-B4-int_1736	24.9238	2.90973	0.550656	5.28412	1.26312e-07	1.03354e-06	ERVL
ERVL-B4-int_1737	3.16576	2.04289	0.814626	2.50777	0.0121497	0.02894	ERVL
ERVL-B4-int_1745	184.042	1.96987	0.350489	5.62034	1.9058e-08	1.82114e-07	ERVL
ERVL-B4-int_1748	4.80988	4.66084	0.96756	4.81711	1.45652e-06	9.66881e-06	ERVL
ERVL-B4-int_1751	1.73158	-1.82887	0.776114	-2.35644	0.0184509	0.0409906	ERVL
ERVL-B4-int_1761	7.68994	3.16066	0.76999	4.1048	4.04659e-05	0.000195633	ERVL
ERVL-B4-int_1772	18.861	4.55498	0.5986	7.60939	2.75392e-14	6.50787e-13	ERVL
ERVL-B4-int_1773	4.71193	4.88981	0.851674	5.74141	9.38926e-09	9.39771e-08	ERVL
ERVL-B4-int_1774	4.00816	4.74202	1.16364	4.07516	4.59832e-05	0.00021919	ERVL
ERVL-B4-int_1775	9.4966	5.98524	1.01238	5.91204	3.37892e-09	3.65383e-08	ERVL
ERVL-B4-int_1787	0.989219	2.03722	0.561453	3.62848	0.000285098	0.00111569	ERVL
ERVL-B4-int_1794	2.06306	2.43178	0.78534	3.09646	0.00195846	0.00608618	ERVL
ERVL-B4-int_1818	0.677248	1.78203	0.582109	3.06133	0.00220357	0.00674179	ERVL
ERVL-B4-int_1828	18.4222	4.04737	0.504229	8.02685	1.00007e-15	2.97836e-14	ERVL
ERVL-B4-int_1835	38.9309	5.03803	0.608518	8.27917	1.24032e-16	4.21743e-15	ERVL
ERVL-B4-int_1838	2.56672	2.69061	0.617734	4.35561	1.32697e-05	7.16833e-05	ERVL
ERVL-B4-int_1841	3.25312	1.78524	0.477861	3.7359	0.000187042	0.000767544	ERVL
ERVL-B4-int_1849	16.6552	-1.67447	0.31703	-5.28174	1.2796e-07	1.04424e-06	ERVL
ERVL-B4-int_1854	4.67394	1.58139	0.47137	3.35489	0.000793975	0.00274938	ERVL
ERVL-B4-int_1855	24.019	5.66061	0.725895	7.79812	6.28371e-15	1.63279e-13	ERVL
ERVL-B4-int_1856	4.59582	1.68038	0.603154	2.786	0.00533633	0.014347	ERVL
ERVL-B4-int_1858	12.9875	1.84036	0.465143	3.95653	7.60448e-05	0.000342415	ERVL
ERVL-B4-int_1859	84.7861	2.73974	0.467427	5.86131	4.59231e-09	4.87973e-08	ERVL
ERVL-B4-int_1861	3.82983	4.67354	1.65549	2.82306	0.00475678	0.0129625	ERVL
ERVL-B4-int_1862	3.43319	4.34294	1.52622	2.84554	0.00443355	0.0122205	ERVL
ERVL-B4-int_1873	1.63175	2.74355	0.634298	4.32534	1.52299e-05	8.13391e-05	ERVL
ERVL-B4-int_1881	41.8867	2.28764	0.278567	8.21219	2.17196e-16	7.1088e-15	ERVL
ERVL-B4-int_1883	0.985399	2.26668	0.899634	2.51956	0.0117502	0.0281918	ERVL
ERVL-B4-int_1885	1.10083	2.16964	0.87902	2.46825	0.0135775	0.0317787	ERVL
ERVL-B4-int_1887	3.2434	2.70486	0.56502	4.78719	1.69131e-06	1.11248e-05	ERVL
ERVL-B4-int_1936	3.83731	3.04571	0.651082	4.67792	2.89798e-06	1.82386e-05	ERVL
ERVL-B4-int_1937	1.09394	2.6828	0.944101	2.84164	0.00448816	0.0123432	ERVL
ERVL-B4-int_1938	0.951809	2.4938	0.786548	3.17056	0.00152147	0.00486656	ERVL
ERVL-B4-int_1941	1.18555	2.81605	0.997285	2.82372	0.00474704	0.0129418	ERVL
ERVL-B4-int_1958	1.0513	2.38044	0.989693	2.40523	0.0161623	0.0368284	ERVL
ERVL-E-int_0023	1.56445	-1.62512	0.528552	-3.07467	0.00210739	0.00648317	ERVL
ERVL-E-int_0051	5.01075	4.79491	1.00851	4.75445	1.98992e-06	1.28734e-05	ERVL
ERVL-E-int_0074	11.0632	1.97572	0.522621	3.78041	0.000156567	0.000658379	ERVL
ERVL-E-int_0080	7.7969	-2.28852	0.359746	-6.3615	1.99789e-10	2.6554e-09	ERVL
ERVL-E-int_0081	1.40307	-2.6384	0.462978	-5.69876	1.20684e-08	1.18468e-07	ERVL
ERVL-E-int_0082	1.83336	-1.89473	0.507063	-3.73668	0.000186465	0.000765433	ERVL
ERVL-E-int_0083	2.52037	-2.33195	0.509856	-4.57375	4.79079e-06	2.88035e-05	ERVL
ERVL-E-int_0090	1.16602	2.94359	1.04574	2.81483	0.00488031	0.013252	ERVL
ERVL-E-int_0091	1.08916	2.60599	0.789783	3.29963	0.000968116	0.00326376	ERVL
ERVL-E-int_0099	0.843225	1.77842	0.762597	2.33206	0.0196976	0.04332	ERVL
ERVL-E-int_0100	7.99417	1.6029	0.30103	5.32471	1.01115e-07	8.42003e-07	ERVL
ERVL-E-int_0110	2.14239	1.86752	0.76295	2.44776	0.0143746	0.0333763	ERVL
ERVL-E-int_0117	10.6063	4.08689	0.620584	6.58555	4.53201e-11	6.68389e-10	ERVL
ERVL-E-int_0130	0.853509	2.51614	0.962211	2.61496	0.00892386	0.0223297	ERVL
ERVL-E-int_0140	31.5332	2.98177	0.441291	6.75691	1.40961e-11	2.21219e-10	ERVL
ERVL-E-int_0144	1.70537	2.56338	0.547726	4.68004	2.86821e-06	1.80699e-05	ERVL
ERVL-E-int_0159	3.60602	4.50337	1.02112	4.41024	1.03254e-05	5.75298e-05	ERVL
ERVL-E-int_0181	9.13582	-1.5272	0.356059	-4.28919	1.79326e-05	9.37291e-05	ERVL
ERVL-E-int_0209	2.5321	1.76003	0.427902	4.11317	3.90263e-05	0.000189422	ERVL
ERVL-E-int_0212	20.7324	1.73482	0.381374	4.54888	5.39331e-06	3.20639e-05	ERVL
ERVL-E-int_0220	12.1018	3.42059	0.515006	6.64185	3.09763e-11	4.64682e-10	ERVL
ERVL-E-int_0245	14.8817	1.65433	0.342422	4.83127	1.35666e-06	9.07978e-06	ERVL
ERVL-E-int_0254	1.63153	2.14791	0.686137	3.13044	0.00174544	0.00549676	ERVL
ERVL-E-int_0257	31.315	3.24473	0.43108	7.52699	5.19246e-14	1.17979e-12	ERVL
ERVL-E-int_0263	1.22674	2.32413	0.878955	2.64419	0.0081886	0.0206759	ERVL
ERVL-E-int_0265	8.76197	1.83233	0.482304	3.79911	0.000145216	0.000617004	ERVL
ERVL-E-int_0271	18.0645	2.1298	0.52079	4.08956	4.32199e-05	0.000207554	ERVL
ERVL-E-int_0272	3.52967	4.21435	0.773584	5.44782	5.09917e-08	4.51004e-07	ERVL
ERVL-E-int_0274	1.21971	2.06441	0.686365	3.00774	0.00263199	0.00782754	ERVL
ERVL-E-int_0279	1.99044	1.82012	0.703621	2.58679	0.0096875	0.0239662	ERVL
ERVL-E-int_0283	1.20308	1.71561	0.698717	2.45537	0.0140738	0.0327836	ERVL
ERVL-E-int_0287	1.61632	1.55344	0.558567	2.78112	0.00541715	0.014527	ERVL
ERVL-E-int_0308	27.5967	3.34964	0.517406	6.47391	9.55009e-11	1.34371e-09	ERVL
ERVL-E-int_0311	24.0753	2.6012	0.398115	6.5338	6.41198e-11	9.25578e-10	ERVL
ERVL-E-int_0314	1.00635	1.92644	0.838632	2.29713	0.0216114	0.0466571	ERVL
ERVL-E-int_0320	32.8237	1.51085	0.190497	7.93112	2.17181e-15	6.02839e-14	ERVL
ERVL-E-int_0331	23.9473	2.47805	0.305105	8.12196	4.58699e-16	1.4215e-14	ERVL
ERVL-E-int_0360	3.36942	3.53482	0.768841	4.5976	4.27392e-06	2.59124e-05	ERVL
ERVL-E-int_0363	1.0087	1.97583	0.688369	2.87031	0.00410074	0.0114605	ERVL
ERVL-E-int_0382	6.14368	3.60905	0.513846	7.02359	2.16234e-12	3.83612e-11	ERVL
ERVL-E-int_0419	3.03195	1.68126	0.43777	3.84051	0.000122781	0.000527898	ERVL
ERVL-E-int_0421	3.50194	2.29878	0.483216	4.75726	1.96237e-06	1.27164e-05	ERVL
ERVL-E-int_0447	1.864	1.62021	0.481702	3.36352	0.000769551	0.00267582	ERVL
ERVL-E-int_0454	1.87189	3.55781	1.19893	2.96748	0.00300256	0.00877722	ERVL
ERVL-E-int_0461	2.7429	3.4059	0.919283	3.70495	0.000211433	0.000856153	ERVL
ERVL-E-int_0467	1.34871	2.3785	0.887795	2.67911	0.00738181	0.0189475	ERVL
ERVL-E-int_0469	1.56923	2.85889	1.24147	2.30284	0.021288	0.0460271	ERVL
ERVL-E-int_0476	9.45818	1.58208	0.342292	4.62202	3.80018e-06	2.33173e-05	ERVL
ERVL-E-int_0487	16.2123	2.15844	0.27141	7.95269	1.82503e-15	5.1475e-14	ERVL
ERVL-E-int_0503	1.61992	-1.81101	0.412692	-4.38829	1.14246e-05	6.30231e-05	ERVL
ERVL-E-int_0504	1.10462	2.08524	0.826254	2.52372	0.0116119	0.0279312	ERVL
ERVL-E-int_0506	3.96548	1.63057	0.46212	3.52846	0.000417989	0.00156232	ERVL
ERVL-E-int_0509	9.18205	2.44659	0.406063	6.02515	1.68949e-09	1.9328e-08	ERVL
ERVL-E-int_0514	4.65262	2.97312	0.56396	5.27186	1.35046e-07	1.09549e-06	ERVL
ERVL-E-int_0515	1.66201	2.52039	0.853758	2.95212	0.00315605	0.00915046	ERVL
ERVL-E-int_0516	2.91222	3.33438	0.897863	3.71369	0.000204263	0.000831796	ERVL
ERVL-E-int_0521	4.15043	2.02378	0.698373	2.89785	0.00375732	0.0106	ERVL
ERVL-E-int_0526	0.975388	2.40986	1.00385	2.40063	0.0163668	0.0372045	ERVL
ERVL-E-int_0527	21.8769	4.55379	0.626058	7.27375	3.49647e-13	7.05112e-12	ERVL
ERVL-E-int_0537	21.8772	2.74502	0.589536	4.65623	3.22052e-06	2.00725e-05	ERVL
ERVL-E-int_0540	8.46266	4.88113	0.637185	7.66046	1.8527e-14	4.49088e-13	ERVL
ERVL-E-int_0541	66.068	3.63316	0.425534	8.53788	1.36702e-17	5.21297e-16	ERVL
ERVL-E-int_0542	1.01208	2.14423	0.938093	2.28574	0.0222697	0.0478083	ERVL
ERVL-E-int_0554	15.4547	2.43715	0.706767	3.44831	0.000564107	0.00203514	ERVL
ERVL-E-int_0555	37.1386	6.92703	0.712595	9.72086	2.45699e-22	1.90354e-20	ERVL
ERVL-E-int_0558	3.18471	1.57061	0.457872	3.43025	0.000603036	0.00215841	ERVL
ERVL-E-int_0563	7.20549	2.33846	0.382715	6.11018	9.95161e-10	1.18615e-08	ERVL
ERVL-E-int_0594	2.67395	3.89915	1.02425	3.80682	0.000140764	0.000599547	ERVL
ERVL-E-int_0595	4.55739	1.61992	0.532421	3.04256	0.00234576	0.00710225	ERVL
ERVL-E-int_0606	5.10687	2.15793	0.582534	3.70438	0.000211906	0.000857781	ERVL
ERVL-E-int_0640	39.5056	1.73902	0.409941	4.24212	2.21419e-05	0.000113548	ERVL
ERVL-E-int_0642	1.06724	2.20143	0.625478	3.51959	0.000432213	0.0016091	ERVL
ERVL-E-int_0657	2.79918	-2.90389	0.473082	-6.13824	8.34391e-10	1.00728e-08	ERVL
ERVL-E-int_0678	18.7341	6.88027	0.866788	7.93766	2.06039e-15	5.74516e-14	ERVL
ERVL-E-int_0696	2.55758	4.09378	1.32202	3.09662	0.00195742	0.00608605	ERVL
ERVL-E-int_0702	0.869712	1.90633	0.732588	2.60218	0.0092632	0.023061	ERVL
ERVL-E-int_0723	0.994879	1.75956	0.659348	2.66863	0.00761606	0.0194509	ERVL
ERVL-E-int_0732	1.64493	3.37693	0.95781	3.52568	0.000422402	0.00157737	ERVL
ERVL-E-int_0736	1.8689	3.20615	1.18896	2.69661	0.00700496	0.0181438	ERVL
ERVL-E-int_0740	37.2009	1.84907	0.536298	3.44784	0.00056508	0.00203805	ERVL
ERVL-E-int_0743	1.0015	2.75791	1.03911	2.65411	0.00795168	0.0201567	ERVL
ERVL-E-int_0745	1.02813	2.59998	0.905667	2.87079	0.0040945	0.0114483	ERVL
ERVL-E-int_0747	5.96691	3.39438	0.788356	4.30565	1.66499e-05	8.81157e-05	ERVL
ERVL-E-int_0748	7.4234	3.54779	0.840314	4.22198	2.42166e-05	0.000123207	ERVL
ERVL-E-int_0749	3.80269	3.31276	0.847188	3.9103	9.21799e-05	0.000406621	ERVL
ERVL-E-int_0758	2.41629	3.92931	0.893831	4.39604	1.10245e-05	6.10085e-05	ERVL
ERVL-E-int_0767	1.42102	2.62413	0.670005	3.91659	8.98121e-05	0.000396748	ERVL
ERVL-E-int_0772	1.314	3.04395	1.06598	2.85554	0.0042964	0.0118973	ERVL
ERVL-E-int_0789	2.47181	3.95768	1.069	3.70222	0.00021372	0.000863985	ERVL
ERVL-E-int_0798	0.849392	1.52999	0.592011	2.5844	0.00975493	0.024094	ERVL
ERVL-E-int_0804	5.66311	2.02214	0.3846	5.25776	1.45819e-07	1.17432e-06	ERVL
ERVL-E-int_0807	3.56314	3.29943	0.837119	3.94141	8.10027e-05	0.000361881	ERVL
ERVL-E-int_0808	1.91175	2.98405	1.07155	2.78479	0.00535617	0.0143846	ERVL
ERVL-E-int_0811	15.8434	6.29791	0.809633	7.77872	7.32594e-15	1.88397e-13	ERVL
ERVL-E-int_0816	3.20971	1.81475	0.478405	3.79334	0.000148634	0.000629344	ERVL
ERVL-E-int_0819	2.3337	3.70427	0.929242	3.98634	6.71014e-05	0.000306832	ERVL
ERVL-E-int_0827	2.04187	-1.61902	0.44937	-3.60287	0.000314728	0.00121533	ERVL
ERVL-E-int_0831	1.43921	1.75423	0.696229	2.51962	0.0117481	0.0281918	ERVL
ERVL-E-int_0846	2.94065	1.60804	0.436451	3.68436	0.000229282	0.000919308	ERVL
ERVL-E-int_0847	7.83547	4.76625	0.756079	6.3039	2.9025e-10	3.75973e-09	ERVL
ERVL-E-int_0850	1.16164	2.40429	0.769526	3.12438	0.00178179	0.00559972	ERVL
ERVL-E-int_0858	1.7834	2.85662	0.859322	3.32427	0.000886507	0.00302389	ERVL
ERVL-E-int_0860	1.14883	2.78189	1.09815	2.53325	0.0113011	0.0272745	ERVL
ERVL-E-int_0863	5.7941	4.84481	1.16109	4.17266	3.01067e-05	0.000149812	ERVL
ERVL-E-int_0870	14.7432	3.50612	0.641227	5.46783	4.55589e-08	4.06477e-07	ERVL
ERVL-E-int_0895	1.7595	2.95307	0.731654	4.03616	5.43342e-05	0.000254148	ERVL
ERVL-E-int_0896	27.7477	8.60238	0.901153	9.54597	1.3484e-21	9.48605e-20	ERVL
ERVL-E-int_0897	9.55094	5.90808	1.00102	5.90208	3.58955e-09	3.87475e-08	ERVL
ERVL-E-int_0898	3.16385	1.60071	0.377026	4.24562	2.17987e-05	0.000111976	ERVL
ERVL-E-int_0918	1.80951	2.40293	0.888325	2.70501	0.00683027	0.0177364	ERVL
ERVL-E-int_0922	1.23844	2.25425	0.848627	2.65635	0.00789925	0.0200445	ERVL
ERVL-E-int_0930	1.18202	2.97468	0.947483	3.13956	0.00169204	0.00534647	ERVL
ERVL-E-int_0931	28.7781	5.60554	0.77557	7.22764	4.91451e-13	9.67179e-12	ERVL
ERVL-E-int_0932	1.73951	2.6658	0.818223	3.25804	0.00112187	0.00371557	ERVL
ERVL-E-int_0937	10.6066	2.60372	0.677557	3.84281	0.000121633	0.000523896	ERVL
ERVL-E-int_0953	1.96458	3.36713	0.638811	5.27093	1.35734e-07	1.10035e-06	ERVL
ERVL-E-int_0957	2.47825	3.95735	1.10539	3.58004	0.000343541	0.0013158	ERVL
ERVL-E-int_0960	9.25992	5.0952	0.687871	7.4072	1.28996e-13	2.77512e-12	ERVL
ERVL-E-int_0967	0.497073	-1.51996	0.499198	-3.0448	0.00232833	0.00706658	ERVL
ERVL-E-int_1000	20.964	6.87229	0.861109	7.98074	1.45462e-15	4.22947e-14	ERVL
ERVL-E-int_1015	6.13954	1.7677	0.463994	3.80975	0.000139108	0.000592699	ERVL
ERVL-E-int_1018	2.11577	3.10417	0.909798	3.41193	0.000645036	0.00229332	ERVL
ERVL-E-int_1022	3.68672	3.38474	1.10603	3.06027	0.0022114	0.00676067	ERVL
ERVL-E-int_1026	9.7451	5.42634	0.692078	7.84065	4.48219e-15	1.19016e-13	ERVL
ERVL-E-int_1027	1.20619	2.47246	0.857174	2.88444	0.00392115	0.0109988	ERVL
ERVL-E-int_1028	2.70461	3.73148	0.633478	5.89047	3.85095e-09	4.15326e-08	ERVL
ERVL-E-int_1032	21.5149	4.87488	0.495557	9.83716	7.78782e-23	6.44127e-21	ERVL
ERVL-E-int_1039	1.96705	3.00948	0.650858	4.62386	3.76663e-06	2.31462e-05	ERVL
ERVL-E-int_1047	10.8649	1.77305	0.238851	7.42325	1.14285e-13	2.48483e-12	ERVL
ERVL-E-int_1048	19.9657	1.70429	0.245932	6.9299	4.21132e-12	7.16979e-11	ERVL
ERVL-E-int_1053	1.30715	2.78544	0.915571	3.0423	0.00234776	0.00710656	ERVL
ERVL-E-int_1068	2.21568	2.50689	0.721937	3.47245	0.000515723	0.0018783	ERVL
ERVL-E-int_1069	1.10995	2.26838	0.688351	3.29538	0.000982881	0.00330444	ERVL
ERVL-E-int_1086	1.35834	2.73585	1.06405	2.57117	0.0101354	0.0249082	ERVL
ERVL-E-int_1094	2.94963	-2.60051	0.434504	-5.98501	2.1637e-09	2.4261e-08	ERVL
ERVL-E-int_1109	1.58861	1.80794	0.719695	2.5121	0.0120017	0.0286985	ERVL
ERVL-E-int_1122	2.57316	2.04459	0.525937	3.88753	0.00010127	0.000444477	ERVL
ERVL-E-int_1128	13.2847	6.12867	0.878829	6.97368	3.08765e-12	5.37638e-11	ERVL
ERVL-E-int_1130	10.3017	3.72337	0.506812	7.34665	2.03238e-13	4.2527e-12	ERVL
ERVL-E-int_1135	9.7198	2.88119	0.432379	6.66357	2.6725e-11	4.02882e-10	ERVL
ERVL-E-int_1174	1.77677	1.81787	0.782913	2.32194	0.0202363	0.0442626	ERVL
ERVL-E-int_1184	2.29338	2.49671	0.825375	3.02494	0.00248679	0.00745914	ERVL
ERVL-E-int_1186	39.2343	1.75764	0.396829	4.42923	9.45711e-06	5.32006e-05	ERVL
ERVL-E-int_1188	11.7209	1.74556	0.453856	3.84607	0.000120029	0.000517352	ERVL
ERVL-E-int_1190	1.27315	2.65605	0.701071	3.78856	0.000151522	0.000640019	ERVL
ERVL-E-int_1191	8.69917	4.64109	0.909043	5.10547	3.29975e-07	2.47198e-06	ERVL
ERVL-E-int_1192	47.5175	4.17536	0.652213	6.40183	1.53527e-10	2.07203e-09	ERVL
ERVL-E-int_1193	2.582	3.66856	0.832055	4.40904	1.03831e-05	5.77723e-05	ERVL
ERVL-E-int_1194	2.64892	3.79708	0.883232	4.29908	1.71512e-05	9.03002e-05	ERVL
ERVL-E-int_1209	6.69668	4.96724	0.961123	5.16817	2.36403e-07	1.83385e-06	ERVL
ERVL-E-int_1210	1.74129	3.54022	1.17929	3.00199	0.00268224	0.0079446	ERVL
ERVL-E-int_1224	12.4791	-2.51387	0.757264	-3.31967	0.00090125	0.00306365	ERVL
ERVL-E-int_1226	1.14466	2.22862	0.827925	2.69181	0.00710648	0.0183563	ERVL
ERVL-E-int_1232	1.68855	2.71151	0.891174	3.04262	0.00234525	0.00710225	ERVL
ERVL-E-int_1242	1.02992	1.5306	0.635964	2.40674	0.0160957	0.0367177	ERVL
ERVL-E-int_1263	2.25222	3.26937	0.730581	4.47503	7.64013e-06	4.38251e-05	ERVL
ERVL-E-int_1277	11.8116	1.87501	0.26433	7.09341	1.30844e-12	2.38697e-11	ERVL
ERVL-E-int_1279	1.60367	1.74722	0.659821	2.64802	0.00809653	0.020473	ERVL
ERVL-E-int_1280	5.658	2.21231	0.42916	5.15497	2.53675e-07	1.95052e-06	ERVL
ERVL-E-int_1281	11.0582	5.52195	0.78667	7.0194	2.22828e-12	3.94737e-11	ERVL
ERVL-E-int_1282	23.3362	6.68629	0.802239	8.33454	7.78008e-17	2.72882e-15	ERVL
ERVL-E-int_1283	26.0594	7.10123	0.783159	9.06741	1.21878e-19	6.01577e-18	ERVL
ERVL-E-int_1312	12.8686	3.55988	0.606096	5.87346	4.26789e-09	4.55875e-08	ERVL
ERVL-E-int_1313	9.91363	5.62159	0.858264	6.54996	5.7553e-11	8.38698e-10	ERVL
ERVL-E-int_1315	22.8721	9.97183	0.953842	10.4544	1.399e-25	1.61559e-23	ERVL
ERVL-E-int_1316	3.71278	1.61497	0.464821	3.47438	0.000512032	0.00186708	ERVL
ERVL-E-int_1321	1.39661	2.52149	0.887863	2.83996	0.00451195	0.0123919	ERVL
ERVL-E-int_1323	23.1021	23.3575	0.93181	25.0668	1.1463e-138	1.40318e-134	ERVL
ERVL-E-int_1326	1.39855	2.51674	0.721576	3.48784	0.000486936	0.0017855	ERVL
ERVL-E-int_1328	1.51067	3.07967	1.07357	2.86862	0.00412264	0.0115112	ERVL
ERVL-E-int_1329	7.03872	4.03244	0.705942	5.71214	1.11565e-08	1.09957e-07	ERVL
ERVL-E-int_1331	44.8372	7.28874	0.842433	8.65201	5.06012e-18	2.0647e-16	ERVL
ERVL-E-int_1332	111.679	7.76088	0.785013	9.88631	4.77289e-23	4.11443e-21	ERVL
ERVL-E-int_1333	3.86185	4.60466	0.839607	5.4843	4.15108e-08	3.72805e-07	ERVL
ERVL-E-int_1348	4.16563	1.6315	0.369696	4.41309	1.01907e-05	5.68311e-05	ERVL
ERVL-E-int_1393	1.2482	2.18465	0.683764	3.19503	0.00139814	0.00451932	ERVL
ERVL-E-int_1411	1.20921	2.38531	0.827567	2.88231	0.00394766	0.0110681	ERVL
ERVL-E-int_1414	20.6764	6.85324	0.644379	10.6354	2.03903e-26	2.74284e-24	ERVL
ERVL-E-int_1415	85.3319	6.82136	0.549442	12.4151	2.16483e-35	9.81471e-33	ERVL
ERVL-E-int_1420	2.47022	1.98777	0.57913	3.43234	0.000598391	0.00214367	ERVL
ERVL-E-int_1438	8.64037	4.17344	0.803062	5.19691	2.02625e-07	1.592e-06	ERVL
ERVL-E-int_1446	71.5803	3.4004	0.498497	6.8213	9.02193e-12	1.44931e-10	ERVL
ERVL-E-int_1453	1.76584	2.24404	0.883252	2.54065	0.0110646	0.0267989	ERVL
ERVL-E-int_1454	17.6033	-2.03872	0.272493	-7.48176	7.33362e-14	1.62628e-12	ERVL
ERVL-E-int_1455	120.45	-1.90022	0.242928	-7.82213	5.19368e-15	1.37313e-13	ERVL
ERVL-E-int_1456	0.777269	-3.14454	0.776345	-4.05045	5.11201e-05	0.00024077	ERVL
ERVL-E-int_1457	2.09391	-1.88462	0.461602	-4.08278	4.45005e-05	0.000212952	ERVL
ERVL-E-int_1474	4.5613	4.84183	1.04516	4.63261	3.6109e-06	2.23012e-05	ERVL
ERVL-E-int_1495	12.7701	1.77902	0.433535	4.10352	4.06906e-05	0.000196564	ERVL
ERVL-E-int_1496	3.14393	3.3606	0.675964	4.97156	6.64159e-07	4.69398e-06	ERVL
ERVL-E-int_1497	11.1171	5.61749	0.649804	8.64489	5.38551e-18	2.18292e-16	ERVL
ERVL-E-int_1505	10.5146	4.09173	0.705347	5.80102	6.59131e-09	6.80879e-08	ERVL
ERVL-E-int_1522	15.0092	2.79391	0.419129	6.66598	2.62913e-11	3.96833e-10	ERVL
ERVL-E-int_1523	6.47895	3.31472	0.767673	4.31788	1.57534e-05	8.37329e-05	ERVL
ERVL-E-int_1531	0.840682	1.74273	0.615343	2.83212	0.00462404	0.01266	ERVL
ERVL-E-int_1532	1.62268	1.74223	0.643299	2.70827	0.00676343	0.0175927	ERVL
ERVL-E-int_1533	8.58184	1.76494	0.247919	7.11904	1.08679e-12	2.01873e-11	ERVL
ERVL-E-int_1534	1.82103	3.25756	1.13099	2.88027	0.00397336	0.0111325	ERVL
ERVL-E-int_1550	11.6294	2.91905	0.647619	4.50736	6.56393e-06	3.81887e-05	ERVL
ERVL-E-int_1551	1.53171	1.84163	0.638227	2.88554	0.00390742	0.0109704	ERVL
ERVL-E-int_1564	99.8248	7.50399	0.60187	12.4678	1.11873e-35	5.706e-33	ERVL
ERVL-E-int_1573	40.1205	2.48284	0.334943	7.41272	1.2373e-13	2.67122e-12	ERVL
ERVL-E-int_1590	2.27963	3.57476	0.675716	5.29033	1.22098e-07	1.00309e-06	ERVL
ERVL-E-int_1593	8.52302	1.74712	0.271062	6.44546	1.15251e-10	1.59954e-09	ERVL
ERVL-E-int_1594	10.1974	-2.18542	0.272561	-8.0181	1.07389e-15	3.16182e-14	ERVL
ERVL-E-int_1598	3.91202	4.10417	0.911161	4.50433	6.65817e-06	3.86635e-05	ERVL
ERVL-E-int_1599	6.36639	4.98098	0.902754	5.51754	3.43772e-08	3.14743e-07	ERVL
ERVL-E-int_1601	0.966982	1.54487	0.570214	2.70929	0.00674282	0.0175428	ERVL
ERVL-E-int_1609	3.57301	2.85517	0.616468	4.63149	3.63042e-06	2.2392e-05	ERVL
ERVL-E-int_1613	4.99363	-1.81229	0.380502	-4.76291	1.90823e-06	1.23787e-05	ERVL
ERVL-E-int_1626	2.64034	3.87959	0.920831	4.21314	2.51843e-05	0.000127442	ERVL
ERVL-E-int_1627	0.884033	2.29305	0.908582	2.52376	0.0116106	0.0279312	ERVL
ERVL-E-int_1629	0.699132	-1.7083	0.689686	-2.47693	0.0132518	0.0311114	ERVL
ERVL-E-int_1641	9.11646	-1.54816	0.409981	-3.77618	0.000159254	0.000668527	ERVL
ERVL-E-int_1658	18.4948	5.38887	0.74446	7.23863	4.53246e-13	8.97764e-12	ERVL
ERVL-E-int_1660	9.5219	2.57295	0.368818	6.9762	3.03264e-12	5.28812e-11	ERVL
ERVL-E-int_1661	3.98041	4.38712	0.851746	5.15073	2.5947e-07	1.99008e-06	ERVL
ERVL-E-int_1662	2.1896	3.00517	0.939431	3.19893	0.00137941	0.0044623	ERVL
ERVL-E-int_1671	1.88043	3.2953	1.11323	2.96011	0.00307527	0.0089523	ERVL
ERVL-E-int_1676	1.10884	1.51428	0.498764	3.03606	0.00239688	0.00721777	ERVL
ERVL-E-int_1690	2.58488	3.58995	0.707566	5.07366	3.90233e-07	2.8898e-06	ERVL
ERVL-E-int_1691	4.88399	1.51442	0.53266	2.84314	0.00446718	0.0122965	ERVL
ERVL-E-int_1696	113.694	3.72119	0.334802	11.1146	1.06514e-28	2.0059e-26	ERVL
ERVL-E-int_1697	34.0998	3.69665	0.406816	9.08678	1.02012e-19	5.14482e-18	ERVL
ERVL-E-int_1698	12.7819	3.38389	0.414791	8.15806	3.40445e-16	1.07407e-14	ERVL
ERVL-E-int_1704	2.96602	2.45887	0.561457	4.37945	1.18979e-05	6.53396e-05	ERVL
ERVL-E-int_1714	2.14411	2.36903	0.852196	2.77991	0.00543733	0.0145706	ERVL
ERVL-E-int_1723	53.0357	4.55552	0.519786	8.76423	1.88058e-18	8.07726e-17	ERVL
ERVL-E-int_1732	1.72693	-2.37537	0.460277	-5.16073	2.45986e-07	1.90216e-06	ERVL
ERVL-E-int_1738	11.6714	3.31482	0.563674	5.88073	4.08464e-09	4.37446e-08	ERVL
ERVL-E-int_1740	10.9196	1.7407	0.475913	3.65759	0.000254597	0.00100793	ERVL
ERVL-E-int_1758	1.44038	2.64177	1.11755	2.36391	0.0180834	0.0403335	ERVL
ERVL-E-int_1771	1.44858	1.5827	0.653224	2.42291	0.0153969	0.0354074	ERVL
ERVL-E-int_1777	2.54664	2.61296	0.80509	3.24554	0.00117226	0.0038668	ERVL
ERVL-E-int_1780	14.027	4.85956	0.655513	7.41337	1.23127e-13	2.66724e-12	ERVL
ERVL-E-int_1781	1.10339	2.40937	0.869032	2.77248	0.0055631	0.014875	ERVL
ERVL-E-int_1785	42.2443	-1.83337	0.406924	-4.50543	6.62373e-06	3.85183e-05	ERVL
ERVL-E-int_1786	91.2163	-2.23468	0.402793	-5.54795	2.89042e-08	2.68042e-07	ERVL
ERVL-E-int_1790	3.01239	3.73027	0.805839	4.62905	3.67348e-06	2.26306e-05	ERVL
ERVL-E-int_1839	810.947	-1.76194	0.187704	-9.38678	6.18628e-21	3.79018e-19	ERVL
ERVL-E-int_1863	1.92702	3.68739	0.97877	3.76737	0.000164976	0.000689944	ERVL
ERVL-E-int_1868	1.44018	2.46629	1.04465	2.36087	0.0182319	0.0405924	ERVL
ERVL-E-int_1877	87.4116	6.23291	0.598827	10.4085	2.26674e-25	2.49974e-23	ERVL
ERVL-E-int_1881	2.47602	2.23117	0.638876	3.49234	0.000478804	0.00175955	ERVL
ERVL-E-int_1882	2.60223	2.57446	0.698344	3.68652	0.00022734	0.000912116	ERVL
ERVL-E-int_1909	8.32982	2.50341	0.356053	7.03102	2.05025e-12	3.65314e-11	ERVL
ERVL-E-int_1910	6.67898	1.89547	0.441303	4.29517	1.74558e-05	9.16282e-05	ERVL
ERVL-E-int_1911	7.39102	2.62822	0.517668	5.07704	3.83367e-07	2.84585e-06	ERVL
ERVL-E-int_1932	4.12961	1.52394	0.36219	4.20758	2.58122e-05	0.000130349	ERVL
ERVL-E-int_1939	3.84264	1.69126	0.451461	3.74619	0.00017954	0.000742233	ERVL
ERVL-E-int_1946	21.0072	1.99354	0.219098	9.09888	9.12697e-20	4.65513e-18	ERVL
ERVL-E-int_1959	23.4606	6.9489	0.85997	8.0804	6.45567e-16	1.95121e-14	ERVL
ERVL-E-int_1960	15.1691	6.48882	0.855923	7.58108	3.42694e-14	8.00557e-13	ERVL
ERVL-E-int_1961	103.034	12.1858	0.829147	14.6968	6.76032e-49	2.75844e-45	ERVL
ERVL-E-int_1979	57.1341	5.36056	0.730119	7.34204	2.10367e-13	4.39438e-12	ERVL
ERVL-E-int_1980	7.36639	3.74982	0.924413	4.05644	4.98264e-05	0.000235492	ERVL
ERVL-E-int_2004	39.8563	-1.71943	0.321467	-5.34871	8.85814e-08	7.48843e-07	ERVL
ERVL-E-int_2005	6.98395	1.96683	0.473815	4.15105	3.30946e-05	0.000163023	ERVL
ERVL-E-int_2009	2.842	2.19517	0.582799	3.7666	0.000165483	0.000691593	ERVL
ERVL-E-int_2010	0.916067	1.86863	0.690502	2.70618	0.00680616	0.0176813	ERVL
ERVL-E-int_2016	12.2616	-2.35224	0.755784	-3.11232	0.00185625	0.00580392	ERVL
ERVL-E-int_2031	84.0646	6.38345	0.733061	8.70794	3.09441e-18	1.30167e-16	ERVL
ERVL-E-int_2037	2.03994	1.64383	0.442054	3.71861	0.00020032	0.000816554	ERVL
ERVL-E-int_2043	1.87982	2.158	0.676485	3.19002	0.00142262	0.00459238	ERVL
ERVL-E-int_2066	6.00091	4.72281	0.657703	7.18076	6.93275e-13	1.33434e-11	ERVL
ERVL-E-int_2083	1.86842	1.54183	0.614683	2.50834	0.01213	0.0289047	ERVL
ERVL-E-int_2091	20.1	3.5434	0.558788	6.34122	2.27959e-10	2.99725e-09	ERVL
ERVL-E-int_2093	2.2915	3.93469	1.1784	3.33901	0.000840768	0.00288125	ERVL
ERVL-E-int_2096	37.2543	5.07627	0.71414	7.10823	1.1754e-12	2.16355e-11	ERVL
ERVL-E-int_2097	14.2964	3.77949	0.519969	7.26868	3.63014e-13	7.28468e-12	ERVL
ERVL-E-int_2099	0.956219	2.337	0.832762	2.80632	0.00501109	0.013556	ERVL
ERVL-E-int_2103	9.77244	2.20813	0.498608	4.42859	9.48531e-06	5.33347e-05	ERVL
ERVL-E-int_2104	26.3317	3.07203	0.474138	6.47919	9.22134e-11	1.30194e-09	ERVL
ERVL-E-int_2105	25.3188	6.63474	0.752915	8.81207	1.22857e-18	5.42922e-17	ERVL
ERVL-E-int_2109	1.13916	1.93202	0.668627	2.88953	0.00385821	0.0108596	ERVL
ERVL-E-int_2111	1.20849	2.92717	0.85845	3.40983	0.000650024	0.00230844	ERVL
ERVL-E-int_2113	4.9207	1.99367	0.830158	2.40155	0.0163257	0.0371387	ERVL
ERVL-E-int_2114	3.56116	4.05458	0.919565	4.40924	1.03734e-05	5.77448e-05	ERVL
ERVL-E-int_2117	30.5091	3.11939	0.511352	6.10028	1.05883e-09	1.25715e-08	ERVL
ERVL-E-int_2121	17.6648	2.07831	0.408452	5.08826	3.61364e-07	2.69231e-06	ERVL
ERVL-E-int_2137	2.76168	3.41649	0.953961	3.58137	0.000341793	0.00130992	ERVL
ERVL-E-int_2140	2.58799	-1.86098	0.566702	-3.28388	0.00102389	0.00342726	ERVL
ERVL-E-int_2141	2.1123	3.8202	1.02499	3.72706	0.000193724	0.000791514	ERVL
ERVL-E-int_2145	25.1261	6.87841	0.818221	8.40655	4.22243e-17	1.5383e-15	ERVL
ERVL-E-int_2159	3.23841	4.08727	1.09341	3.73807	0.000185435	0.000761971	ERVL
ERVL-E-int_2167	1.9146	3.1571	0.716589	4.40573	1.05426e-05	5.85534e-05	ERVL
ERVL-E-int_2175	4.63141	1.87256	0.381472	4.90879	9.16414e-07	6.30569e-06	ERVL
ERVL-E-int_2180	7.42305	2.95703	0.750768	3.93868	8.1932e-05	0.000365233	ERVL
ERVL-E-int_2195	0.703005	-2.19365	0.870831	-2.51903	0.0117678	0.0282062	ERVL
ERVL-E-int_2202	32.7347	2.49547	0.540032	4.62096	3.81965e-06	2.33922e-05	ERVL
ERVL-E-int_2203	6.72624	3.26959	0.611127	5.35011	8.79019e-08	7.43612e-07	ERVL
ERVL-E-int_2229	30.0382	1.91113	0.215923	8.851	8.67372e-19	3.8892e-17	ERVL
ERVL-E-int_2233	2.59079	3.58874	1.43331	2.50382	0.0122862	0.0292143	ERVL
ERVL-E-int_2236	245.043	-2.00997	0.138731	-14.4883	1.43621e-47	3.51612e-44	ERVL
ERVL-E-int_2259	1.16722	2.9655	0.961766	3.08339	0.00204659	0.00632475	ERVL
ERVL-E-int_2269	9.76787	2.36424	0.452661	5.22297	1.76071e-07	1.39682e-06	ERVL
ERVL-E-int_2270	2.35149	1.63385	0.65998	2.47561	0.0133009	0.0312149	ERVL
ERVL-E-int_2290	4.53605	4.91609	1.13617	4.32689	1.51231e-05	8.08394e-05	ERVL
ERVL-E-int_2297	2.034	-2.1071	0.54896	-3.83835	0.000123865	0.000532011	ERVL
ERVL-E-int_2301	39.8985	4.42515	0.453561	9.75645	1.73111e-22	1.36713e-20	ERVL
ERVL-E-int_2302	14.975	5.12394	0.718461	7.13184	9.90389e-13	1.85941e-11	ERVL
ERVL-E-int_2303	25.2513	4.32283	0.542164	7.97328	1.54523e-15	4.44019e-14	ERVL
ERVL-E-int_2306	1.02156	2.15175	0.643064	3.34609	0.000819596	0.00282451	ERVL
ERVL-E-int_2311	17.3155	-1.51204	0.304094	-4.97229	6.61668e-07	4.68178e-06	ERVL
ERVL-E-int_2316	4.67494	3.137	0.674421	4.65139	3.29698e-06	2.04553e-05	ERVL
ERVL-E-int_2322	3.06708	1.60702	0.537849	2.98786	0.00280935	0.00829056	ERVL
ERVL-E-int_2329	0.683754	1.92049	0.675706	2.8422	0.00448033	0.0123272	ERVL
ERVL-E-int_2332	6.82492	3.03648	0.442112	6.86813	6.50505e-12	1.08044e-10	ERVL
ERVL-E-int_2353	30.1655	7.22632	0.812608	8.89275	5.96168e-19	2.72302e-17	ERVL
ERVL-E-int_2362	2.04293	1.67554	0.547394	3.06093	0.00220647	0.0067473	ERVL
ERVL-E-int_2363	2.07584	3.70518	1.28134	2.89164	0.00383239	0.0107894	ERVL
ERVL-E-int_2364	2.63181	3.61741	1.18788	3.04528	0.00232465	0.00705931	ERVL
ERVL-E-int_2365	1.9315	3.59611	1.08083	3.32719	0.000877266	0.0029971	ERVL
ERVL-E-int_2366	2.45174	2.89462	0.736877	3.92822	8.55752e-05	0.000379401	ERVL
ERVL-E-int_2372	4.88665	-1.85275	0.305582	-6.06301	1.33597e-09	1.55749e-08	ERVL
ERVL-E-int_2388	1.23626	1.55775	0.595089	2.61768	0.00885301	0.0221773	ERVL
ERVL-E-int_2395	1.89121	2.31357	0.882988	2.62016	0.00878897	0.0220553	ERVL
ERVL-E-int_2418	6.33754	1.59231	0.425024	3.74641	0.000179386	0.000741848	ERVL
ERVL-E-int_2423	1.65513	3.46383	1.09156	3.17329	0.00150724	0.00482995	ERVL
ERVL-E-int_2424	1.09581	2.61568	1.06678	2.45195	0.0142086	0.0330347	ERVL
ERVL-E-int_2450	16.7953	-1.81952	0.691595	-2.6309	0.00851587	0.0214447	ERVL
ERVL-E-int_2458	3.00855	2.48728	0.498116	4.99339	5.93296e-07	4.25207e-06	ERVL
ERVL-E-int_2482	4.83254	3.97795	0.753722	5.27774	1.30787e-07	1.06377e-06	ERVL
ERVL-E-int_2500	6.9679	4.0615	0.780537	5.20346	1.9561e-07	1.5443e-06	ERVL
ERVL-E-int_2501	5.85441	4.68627	0.859838	5.45019	5.03174e-08	4.46007e-07	ERVL
ERVL-E-int_2507	1.02606	2.68865	0.753451	3.56845	0.000359098	0.00137046	ERVL
ERVL-E-int_2526	1.8973	-1.8345	0.646146	-2.83915	0.00452343	0.0124207	ERVL
ERVL-E-int_2556	4.18694	1.62328	0.427242	3.79944	0.000145021	0.000616388	ERVL
ERVL-E-int_2563	3.07102	2.35956	0.805367	2.9298	0.00339183	0.00972125	ERVL
ERVL-E-int_2578	1.26824	2.90266	1.19688	2.4252	0.0153001	0.0352219	ERVL
ERVL-E-int_2596	4.52574	3.7843	0.950734	3.9804	6.88004e-05	0.000313546	ERVL
ERVL-E-int_2597	36.4792	7.24685	0.717894	10.0946	5.83706e-24	5.53887e-22	ERVL
ERVL-E-int_2599	14.6575	8.24312	1.07133	7.69429	1.42277e-14	3.54706e-13	ERVL
ERVL-E-int_2629	1.66184	2.34539	0.576785	4.06632	4.7762e-05	0.000226347	ERVL
ERVL-E-int_2636	1.39296	2.66325	0.724397	3.67651	0.000236447	0.000944631	ERVL
ERVL-E-int_2637	1.31814	-2.87009	0.953367	-3.01048	0.00260833	0.00777041	ERVL
ERVL-E-int_2643	14.8115	3.77782	0.617194	6.12096	9.30108e-10	1.11186e-08	ERVL
ERVL-E-int_2662	3.27282	4.44921	0.872988	5.09653	3.45936e-07	2.58523e-06	ERVL
ERVL-E-int_2664	24.4208	1.80026	0.367712	4.89585	9.78803e-07	6.70859e-06	ERVL
ERVL-E-int_2668	13.903	3.15412	0.461072	6.84085	7.87234e-12	1.28659e-10	ERVL
ERVL-E-int_2669	8.91493	5.72391	0.917319	6.23983	4.3804e-10	5.49953e-09	ERVL
ERVL-E-int_2699	1.55963	2.33597	0.996119	2.34507	0.0190235	0.0420869	ERVL
ERVL-E-int_2705	11.7648	2.41976	0.315065	7.68019	1.58857e-14	3.88914e-13	ERVL
ERVL-E-int_2706	7.88688	2.24212	0.348644	6.43096	1.26799e-10	1.74202e-09	ERVL
ERVL-E-int_2729	1.29655	3.01725	1.03682	2.9101	0.00361318	0.0102477	ERVL
ERVL-E-int_2747	155.438	7.6027	0.613361	12.3951	2.77682e-35	1.1721e-32	ERVL
ERVL-E-int_2748	41.2138	6.21985	0.629681	9.87778	5.19703e-23	4.44873e-21	ERVL
ERVL-E-int_2754	6.7721	1.77605	0.480651	3.6951	0.000219798	0.00088563	ERVL
ERVL-E-int_2758	1.41836	2.96826	1.04047	2.85281	0.00433341	0.0119822	ERVL
ERVL-E-int_2760	4.88083	4.85423	0.938352	5.17314	2.30189e-07	1.79018e-06	ERVL
ERVL-E-int_2764	7.45304	5.54783	1.0452	5.30792	1.10883e-07	9.17725e-07	ERVL
ERVL-E-int_2765	3.10274	1.58523	0.615433	2.57579	0.0100011	0.0246128	ERVL
ERVL-E-int_2775	26.287	2.02006	0.494304	4.08669	4.37577e-05	0.000209807	ERVL
ERVL-E-int_2778	1.24278	1.68756	0.654084	2.58003	0.00987903	0.0243563	ERVL
ERVL-E-int_2780	59.6722	1.53678	0.30254	5.07958	3.7827e-07	2.81142e-06	ERVL
ERVL-E-int_2790	2.22882	2.5728	0.684868	3.75664	0.000172213	0.000715044	ERVL
ERVL-E-int_2795	81.9817	6.58239	0.739556	8.90045	5.56189e-19	2.54993e-17	ERVL
ERVL-E-int_2815	4.13401	3.3856	0.724116	4.67549	2.9325e-06	1.8418e-05	ERVL
ERVL-E-int_2816	6.11031	2.9815	0.63514	4.69425	2.67586e-06	1.69541e-05	ERVL
ERVL-E-int_2819	0.947968	-1.53274	0.666981	-2.29803	0.0215603	0.0465631	ERVL
ERVL-E-int_2821	1.72788	2.55943	0.957276	2.67366	0.00750285	0.0192099	ERVL
ERVL-E-int_2829	1.15481	2.14913	0.708962	3.03138	0.00243438	0.00731987	ERVL
ERVL-E-int_2833	15.7836	2.49058	0.461243	5.39971	6.67484e-08	5.7825e-07	ERVL
ERVL-E-int_2834	42.2167	3.20959	0.613584	5.23089	1.68698e-07	1.34355e-06	ERVL
ERVL-E-int_2836	31.9273	7.47877	0.74572	10.0289	1.13759e-23	1.05494e-21	ERVL
ERVL-E-int_2837	83.0593	7.9986	0.754881	10.5958	3.11556e-26	4.10082e-24	ERVL
ERVL-E-int_2838	307.064	8.91451	0.728846	12.231	2.1234e-34	7.71439e-32	ERVL
ERVL-E-int_2841	1.33102	1.88102	0.772404	2.43528	0.0148801	0.0344004	ERVL
ERVL-E-int_2843	1.68078	2.35904	0.711973	3.31338	0.000921742	0.00312463	ERVL
ERVL-E-int_2852	1.54866	2.7482	0.978976	2.80722	0.00499717	0.0135303	ERVL
ERVL-E-int_2853	8.00827	3.60287	0.717635	5.02047	5.15444e-07	3.74454e-06	ERVL
ERVL-E-int_2854	1.4251	2.98619	0.865582	3.44992	0.000560751	0.00202482	ERVL
ERVL-E-int_2860	0.754551	1.82718	0.603412	3.02808	0.0024611	0.00738572	ERVL
ERVL-E-int_2862	22.044	2.99908	0.432233	6.93858	3.96068e-12	6.76188e-11	ERVL
ERVL-E-int_2870	1.3594	2.82965	1.1319	2.49992	0.0124223	0.0295093	ERVL
ERVL-E-int_2876	84.4799	6.32049	0.635042	9.95287	2.45015e-23	2.17336e-21	ERVL
ERVL-E-int_2897	13.3007	6.0459	0.918391	6.58315	4.60599e-11	6.78483e-10	ERVL
ERVL-E-int_2899	3.18486	4.06908	1.02772	3.95934	7.51578e-05	0.000339361	ERVL
ERVL-E-int_2901	3.70414	4.20381	0.878882	4.78313	1.72586e-06	1.13338e-05	ERVL
ERVL-E-int_2904	4.72705	2.31646	0.823952	2.8114	0.00493264	0.0133822	ERVL
ERVL-E-int_2905	1.80526	3.41681	1.10314	3.09736	0.00195251	0.00607241	ERVL
ERVL-E-int_2906	4.86103	4.84596	1.04859	4.62142	3.81122e-06	2.33733e-05	ERVL
ERVL-E-int_2912	1.84083	2.83049	0.856553	3.30451	0.000951422	0.00321456	ERVL
ERVL-E-int_2913	1.82737	3.17057	1.07564	2.94762	0.00320232	0.00926705	ERVL
ERVL-E-int_2914	3.0769	2.67061	0.775786	3.44245	0.000576468	0.00207545	ERVL
ERVL-E-int_2915	0.693985	1.59436	0.672291	2.37153	0.0177148	0.0396791	ERVL
ERVL-E-int_2919	4.50797	4.7395	1.16224	4.07791	4.54416e-05	0.000216946	ERVL
ERVL-E-int_2927	7.24177	4.99154	0.984079	5.07229	3.93054e-07	2.90718e-06	ERVL
ERVL-E-int_2931	0.877774	2.3896	1.00451	2.37887	0.017366	0.0390695	ERVL
ERVL-E-int_2934	10.7277	2.04892	0.443022	4.62488	3.74823e-06	2.30447e-05	ERVL
ERVL-E-int_2937	2.11423	3.64364	0.970036	3.75619	0.000172518	0.000715379	ERVL
ERVL-E-int_2945	75.0328	3.32204	0.456569	7.27611	3.4359e-13	6.9404e-12	ERVL
ERVL-E-int_2946	56.3293	2.9891	0.476619	6.27146	3.57673e-10	4.56071e-09	ERVL
ERVL-E-int_2948	9.57557	3.03426	0.561864	5.40035	6.65128e-08	5.76617e-07	ERVL
ERVL-E-int_2949	4.39435	3.07401	0.649023	4.73637	2.17582e-06	1.40033e-05	ERVL
ERVL-E-int_2950	16.6319	2.88686	0.564077	5.11784	3.09052e-07	2.33093e-06	ERVL
ERVL-E-int_2961	0.753193	2.10063	0.891232	2.35699	0.0184235	0.040952	ERVL
ERVL-E-int_2968	1.77716	2.02617	0.53049	3.81943	0.00013376	0.000572503	ERVL
ERVL-E-int_2984	78.4619	1.89858	0.24424	7.77343	7.63862e-15	1.95616e-13	ERVL
ERVL-E-int_2990	1.40145	3.13935	1.03109	3.0447	0.0023291	0.00706658	ERVL
ERVL-E-int_2996	27.1263	4.33073	0.557448	7.76885	7.92024e-15	2.02404e-13	ERVL
ERVL-E-int_2998	53.4753	6.18009	0.66921	9.23491	2.58496e-20	1.43829e-18	ERVL
ERVL-E-int_3001	14.949	6.12809	0.83233	7.36257	1.80402e-13	3.79433e-12	ERVL
ERVL-E-int_3003	1.00244	2.66516	1.09961	2.42373	0.015362	0.0353537	ERVL
ERVL-E-int_3011	1.10614	1.72159	0.73249	2.35032	0.0187572	0.0415729	ERVL
ERVL-E-int_3012	2.51321	3.0271	0.867179	3.49075	0.000481673	0.0017685	ERVL
ERVL-E-int_3013	4.30708	4.33143	0.956514	4.52834	5.9448e-06	3.50363e-05	ERVL
ERVL-E-int_3015	2.50757	3.46214	0.919129	3.76676	0.000165377	0.000691387	ERVL
ERVL-E-int_3016	1.17934	2.98397	0.992543	3.00639	0.00264372	0.00785288	ERVL
ERVL-E-int_3017	1.19241	2.55517	0.936797	2.72756	0.00638038	0.0167565	ERVL
ERVL-E-int_3021	5.9949	3.1453	0.841647	3.73708	0.000186169	0.000764472	ERVL
ERVL-E-int_3022	1.6345	3.26941	1.02075	3.20296	0.00136021	0.00440952	ERVL
ERVL-E-int_3023	2.86729	4.00043	1.09235	3.66221	0.000250047	0.000992485	ERVL
ERVL-E-int_3025	32.2967	5.27325	0.616271	8.5567	1.16146e-17	4.485e-16	ERVL
ERVL-E-int_3037	2.28884	3.84901	1.01932	3.77605	0.000159338	0.00066865	ERVL
ERVL-E-int_3040	5.95034	2.76482	0.692586	3.99202	6.55126e-05	0.000300127	ERVL
ERVL-E-int_3049	4.7959	4.65088	0.917567	5.06871	4.00528e-07	2.9571e-06	ERVL
ERVL-E-int_3067	1.47312	2.06675	0.648726	3.18586	0.00144326	0.00465165	ERVL
ERVL-E-int_3077	16.6164	2.68765	0.59839	4.49147	7.07344e-06	4.08844e-05	ERVL
ERVL-E-int_3078	1.32924	2.52516	0.776601	3.25156	0.00114773	0.00379303	ERVL
ERVL-E-int_3089	2.22589	2.73116	0.743349	3.67413	0.000238665	0.000952421	ERVL
ERVL-E-int_3107	1.5266	2.29546	0.973213	2.35864	0.0183419	0.0407928	ERVL
ERVL-E-int_3109	2.48563	2.2172	0.779612	2.84398	0.00445539	0.0122695	ERVL
ERVL-E-int_3112	3.95808	2.53026	0.790608	3.2004	0.00137238	0.00444191	ERVL
ERVL-E-int_3129	0.803137	2.25308	0.926114	2.43284	0.014981	0.0346136	ERVL
ERVL-E-int_3130	1.65	2.31412	0.961011	2.40801	0.0160399	0.036648	ERVL
ERVL-E-int_3133	2.88507	3.40318	0.786052	4.32946	1.49479e-05	7.99723e-05	ERVL
ERVL-E-int_3134	1.93455	3.60507	1.17063	3.07959	0.00207285	0.00639782	ERVL
ERVL-E-int_3135	4.41181	4.4509	1.08113	4.11692	3.83972e-05	0.00018659	ERVL
ERVL-E-int_3141	1.18849	2.26387	0.752812	3.00721	0.00263656	0.0078366	ERVL
ERVL-E-int_3142	5.46308	2.85259	0.589951	4.8353	1.32946e-06	8.92182e-06	ERVL
ERVL-E-int_3143	3.93075	4.45388	0.792235	5.62191	1.88854e-08	1.80747e-07	ERVL
ERVL-E-int_3151	3.24644	1.70941	0.739702	2.31095	0.0208357	0.045288	ERVL
ERVL-E-int_3160	2.53627	3.81477	1.06953	3.56676	0.000361427	0.00137655	ERVL
ERVL-E-int_3183	5.94616	2.68299	0.794945	3.37506	0.000737988	0.0025818	ERVL
ERVL-E-int_3193	21.8828	1.9234	0.279383	6.88445	5.80106e-12	9.6877e-11	ERVL
ERVL-E-int_3215	2.97057	2.23024	0.400455	5.56927	2.55805e-08	2.39396e-07	ERVL
ERVL-E-int_3216	7.20498	2.92185	0.628269	4.65062	3.30931e-06	2.0511e-05	ERVL
ERVL-E-int_3230	12.5383	4.24349	0.783635	5.41513	6.12446e-08	5.32454e-07	ERVL
ERVL-E-int_3254	13.8963	23.0446	1.07229	21.4909	1.89215e-102	1.15809e-98	ERVL
ERVL-E-int_3277	1.39449	1.92868	0.624474	3.08849	0.00201179	0.00623135	ERVL
ERVL-E-int_3278	39.2915	4.16887	0.640888	6.50483	7.77833e-11	1.11102e-09	ERVL
ERVL-E-int_3279	20.9048	4.21415	0.803034	5.24778	1.53939e-07	1.23565e-06	ERVL
ERVL-E-int_3289	1.82723	1.5083	0.511149	2.95081	0.00316945	0.00918279	ERVL
ERVL-E-int_3291	9.6574	1.54926	0.254747	6.08157	1.19013e-09	1.4035e-08	ERVL
ERVL-E-int_3292	6.86406	1.52583	0.348816	4.37431	1.21819e-05	6.67495e-05	ERVL
ERVL-E-int_3306	18.5984	3.7102	0.519523	7.14155	9.22817e-13	1.74324e-11	ERVL
ERVL-E-int_3320	131.622	2.12738	0.27675	7.68702	1.50605e-14	3.71686e-13	ERVL
ERVL-E-int_3325	4.07293	3.40774	0.959072	3.55317	0.000380625	0.00144026	ERVL
ERVL-E-int_3326	2.10601	3.46869	0.9484	3.65742	0.000254771	0.00100819	ERVL
ERVL-E-int_3334	0.531072	-1.75757	0.604235	-2.90876	0.00362871	0.0102846	ERVL
ERVL-E-int_3336	1.40858	1.69765	0.716759	2.3685	0.0178603	0.0399467	ERVL
ERVL-E-int_3338	5.56525	-1.80435	0.790864	-2.28149	0.0225196	0.0482687	ERVL
ERVL-E-int_3339	1.98873	3.64431	1.01423	3.59319	0.000326655	0.00125505	ERVL
ERVL-E-int_3344	1.78581	2.96942	0.858747	3.45786	0.000544493	0.00197019	ERVL
ERVL-E-int_3345	6.26346	4.70029	0.809662	5.80525	6.42687e-09	6.65578e-08	ERVL
ERVL-E-int_3346	1.4503	2.99561	0.795922	3.7637	0.000167421	0.000698262	ERVL
ERVL-E-int_3350	11.6292	-2.53721	0.472404	-5.37084	7.83696e-08	6.70386e-07	ERVL
ERVL-E-int_3351	9.41699	-2.52588	0.477145	-5.29373	1.19848e-07	9.86588e-07	ERVL
ERVL-E-int_3361	0.79055	2.02522	0.784136	2.58274	0.00980183	0.0241952	ERVL
ERVL-E-int_3362	2.15793	1.58818	0.528386	3.00572	0.00264953	0.00786441	ERVL
ERVL-E-int_3366	1.02334	2.39835	0.789761	3.03681	0.002391	0.00720714	ERVL
ERVL-E-int_3368	2.8396	3.89359	1.02128	3.81247	0.000137583	0.00058702	ERVL
ERVL-E-int_3370	1.91289	2.17925	0.634273	3.43582	0.000590758	0.00212066	ERVL
ERVL-E-int_3385	1.60899	2.81353	1.17642	2.3916	0.016775	0.0379211	ERVL
ERVL-E-int_3390	5.59185	4.96437	0.875531	5.67012	1.42695e-08	1.38739e-07	ERVL
ERVL-E-int_3391	2.46164	3.68388	1.14969	3.20423	0.00135426	0.0043937	ERVL
ERVL-E-int_3415	4.70995	2.04052	0.894828	2.28035	0.022587	0.0483764	ERVL
ERVL-E-int_3433	7.71385	1.56374	0.322054	4.85551	1.20076e-06	8.10728e-06	ERVL
ERVL-E-int_3464	0.96501	2.07941	0.75284	2.76208	0.00574336	0.0152736	ERVL
ERVL-E-int_3509	178.967	6.53502	0.624123	10.4707	1.17738e-25	1.3858e-23	ERVL
ERVL-E-int_3519	2.66807	3.28338	0.877757	3.74065	0.000183545	0.0007553	ERVL
ERVL-E-int_3525	0.805439	2.05569	0.81	2.53788	0.0111525	0.0269585	ERVL
ERVL-E-int_3538	2.1162	-1.54951	0.535147	-2.89549	0.00378572	0.0106703	ERVL
ERVL-E-int_3552	3.36108	1.65182	0.447948	3.68752	0.000226448	0.000909105	ERVL
ERVL-E-int_3563	3.76771	4.04785	0.800985	5.05359	4.33585e-07	3.18387e-06	ERVL
ERVL-E-int_3564	1.15077	2.93679	0.941467	3.11938	0.00181234	0.0056826	ERVL
ERVL-E-int_3578	2.05146	3.16561	1.00547	3.14838	0.00164177	0.00520915	ERVL
ERVL-E-int_3579	1.85142	3.53702	1.05567	3.35048	0.000806717	0.00278562	ERVL
ERVL-E-int_3580	2.63663	3.87654	0.989148	3.91907	8.88898e-05	0.000393242	ERVL
ERVL-E-int_3590	1.98185	1.94561	0.533221	3.64879	0.000263482	0.00103974	ERVL
ERVL-E-int_3593	6.41055	1.59056	0.326292	4.87465	1.09004e-06	7.40876e-06	ERVL
ERVL-E-int_3600	38.966	7.42674	0.741978	10.0094	1.38609e-23	1.25682e-21	ERVL
ERVL-E-int_3601	40.0081	5.88791	0.644405	9.13697	6.42287e-20	3.38889e-18	ERVL
ERVL-E-int_3602	14.5317	5.43124	0.745538	7.285	3.21679e-13	6.53013e-12	ERVL
ERVL-E-int_3603	0.752896	2.32036	0.744256	3.11769	0.00182275	0.0057094	ERVL
ERVL-E-int_3625	4.24175	1.7741	0.414275	4.28242	1.84872e-05	9.63546e-05	ERVL
ERVL-E-int_3628	2.12019	3.04084	0.809866	3.75474	0.000173519	0.000719285	ERVL
ERVL-E-int_3631	5.45558	2.87443	0.784449	3.66426	0.000248053	0.000985531	ERVL
ERVL-E-int_3635	40.0222	4.01705	0.534341	7.51775	5.57253e-14	1.25623e-12	ERVL
ERVL-E-int_3638	2.03219	3.58419	0.867597	4.13117	3.60921e-05	0.000176369	ERVL
ERVL-E-int_3643	13.1793	5.94683	0.856862	6.94024	3.91421e-12	6.69188e-11	ERVL
ERVL-E-int_3644	11.6885	3.01745	0.521226	5.78915	7.07449e-09	7.25891e-08	ERVL
ERVL-E-int_3647	2.79229	3.37086	0.666362	5.05861	4.22331e-07	3.10683e-06	ERVL
ERVL-E-int_3654	4.41338	4.44667	1.08896	4.08341	4.43803e-05	0.00021246	ERVL
ERVL-E-int_3656	1.24289	2.89113	0.911055	3.17339	0.00150671	0.00482995	ERVL
ERVL-E-int_3661	2.80474	2.70478	0.668583	4.04554	5.22017e-05	0.000245298	ERVL
ERVL-E-int_3717	0.957019	2.41097	0.705769	3.4161	0.000635257	0.00226183	ERVL
ERVL-E-int_3718	1.32208	2.62102	0.736968	3.55649	0.000375841	0.00142524	ERVL
ERVL-E-int_3722	84.4496	2.57552	0.267949	9.61199	7.11628e-22	5.24555e-20	ERVL
ERVL-E-int_3727	0.81584	1.82281	0.6693	2.72345	0.00646034	0.0169157	ERVL
ERVL-E-int_3733	0.864844	2.04367	0.698942	2.92394	0.00345629	0.00987593	ERVL
ERVL-E-int_3749	1.47054	2.93108	0.831563	3.52479	0.000423823	0.00158123	ERVL
ERVL-E-int_3757	1.03181	2.52904	1.09416	2.31139	0.0208111	0.0452726	ERVL
ERVL-E-int_3765	1.17187	2.80681	0.820175	3.42221	0.000621142	0.00221674	ERVL
ERVL-E-int_3767	16.0541	2.93992	0.393995	7.46181	8.53429e-14	1.87893e-12	ERVL
ERVL-int_0003	451.472	-2.23436	0.182842	-12.2202	2.42539e-34	8.48263e-32	ERVL
ERVL-int_0009	3.45478	-1.73526	0.384022	-4.51866	6.22321e-06	3.64489e-05	ERVL
ERVL-int_0010	2.75197	-1.92696	0.489596	-3.93582	8.29148e-05	0.000368942	ERVL
ERVL-int_0032	2.43777	1.9864	0.571667	3.47474	0.000511347	0.00186625	ERVL
ERVL-int_0038	60.4882	5.69655	0.745253	7.64378	2.10929e-14	5.04294e-13	ERVL
ERVL-int_0039	10.9517	3.08414	0.877807	3.51346	0.000442311	0.0016427	ERVL
ERVL-int_0050	17.9614	2.11298	0.429626	4.91819	8.73486e-07	6.03406e-06	ERVL
ERVL-int_0051	2.23897	1.94097	0.63892	3.0379	0.00238234	0.00719168	ERVL
ERVL-int_0073	2.03943	1.94744	0.709402	2.74518	0.00604773	0.0159858	ERVL
ERVL-int_0076	7.17166	3.5534	0.696388	5.10262	3.3499e-07	2.50648e-06	ERVL
ERVL-int_0077	15.97	5.48074	0.833493	6.57563	4.84479e-11	7.12801e-10	ERVL
ERVL-int_0084	1.92618	2.38082	0.704519	3.37935	0.000726575	0.00254478	ERVL
ERVL-int_0088	14.2705	6.0615	0.798102	7.5949	3.08033e-14	7.2373e-13	ERVL
ERVL-int_0090	6.65085	5.21441	0.844007	6.17816	6.48547e-10	7.97875e-09	ERVL
ERVL-int_0091	3.90255	3.76175	0.642291	5.85676	4.71979e-09	4.99783e-08	ERVL
ERVL-int_0094	11.3843	2.79537	0.464942	6.0123	1.82906e-09	2.07502e-08	ERVL
ERVL-int_0097	12.537	2.56582	0.538076	4.76851	1.85593e-06	1.20972e-05	ERVL
ERVL-int_0098	0.771624	1.93593	0.808274	2.39514	0.016614	0.0376686	ERVL
ERVL-int_0102	35.8161	6.39147	0.654903	9.75942	1.68118e-22	1.34505e-20	ERVL
ERVL-int_0103	1.49086	2.24834	0.693422	3.24239	0.00118532	0.00390461	ERVL
ERVL-int_0107	23.3522	5.38752	0.526882	10.2253	1.52762e-24	1.53276e-22	ERVL
ERVL-int_0111	0.929722	2.42976	1.02139	2.37888	0.0173654	0.0390695	ERVL
ERVL-int_0113	2.3131	-2.88237	0.498934	-5.77706	7.60152e-09	7.75419e-08	ERVL
ERVL-int_0127	1.4592	3.2036	1.10451	2.90046	0.00372613	0.0105193	ERVL
ERVL-int_0132	1.91842	3.15628	0.989291	3.19045	0.00142052	0.00458682	ERVL
ERVL-int_0140	1.4329	1.91856	0.599381	3.2009	0.00137	0.00443796	ERVL
ERVL-int_0159	2.0827	2.35596	0.687508	3.4268	0.000610729	0.00218339	ERVL
ERVL-int_0168	2.40185	2.58529	0.672885	3.8421	0.000121988	0.000525238	ERVL
ERVL-int_0171	1.83567	3.27055	0.809442	4.0405	5.33381e-05	0.000250158	ERVL
ERVL-int_0174	1.49676	1.62472	0.555305	2.92582	0.00343547	0.00982561	ERVL
ERVL-int_0175	2.64441	2.69448	0.629713	4.27891	1.87813e-05	9.77058e-05	ERVL
ERVL-int_0181	2.80149	4.22713	1.21194	3.48791	0.000486805	0.0017855	ERVL
ERVL-int_0189	46.9244	4.51409	0.513843	8.78495	1.56438e-18	6.81479e-17	ERVL
ERVL-int_0191	9.34052	2.09252	0.4083	5.12495	2.97616e-07	2.25301e-06	ERVL
ERVL-int_0192	4.45707	3.55348	0.774417	4.58859	4.4624e-06	2.7015e-05	ERVL
ERVL-int_0197	2.5067	1.67311	0.593661	2.81828	0.00482809	0.0131422	ERVL
ERVL-int_0201	24.8103	-1.85743	0.433488	-4.28485	1.82865e-05	9.54155e-05	ERVL
ERVL-int_0203	1.65263	2.76426	0.699113	3.95395	7.68707e-05	0.000345185	ERVL
ERVL-int_0205	1.88893	2.69135	0.721857	3.72836	0.000192727	0.000788232	ERVL
ERVL-int_0246	2.00138	2.77864	1.00297	2.77041	0.00559851	0.0149403	ERVL
ERVL-int_0252	14.7519	4.51587	0.719903	6.27289	3.54401e-10	4.52369e-09	ERVL
ERVL-int_0253	20.4399	6.66528	0.871731	7.64603	2.07275e-14	4.98479e-13	ERVL
ERVL-int_0257	34.773	1.92466	0.197774	9.7316	2.21091e-22	1.7238e-20	ERVL
ERVL-int_0292	8.95535	1.88704	0.46935	4.02055	5.8063e-05	0.000269632	ERVL
ERVL-int_0299	12.3756	1.57879	0.417538	3.7812	0.000156072	0.000656746	ERVL
ERVL-int_0312	5.51828	5.20238	1.18405	4.39371	1.11434e-05	6.15274e-05	ERVL
ERVL-int_0323	1.04383	2.67533	0.83513	3.20349	0.00135774	0.004403	ERVL
ERVL-int_0324	1.19444	1.60039	0.681499	2.34834	0.0188573	0.0417872	ERVL
ERVL-int_0328	11.2462	4.64541	0.783717	5.92741	3.07754e-09	3.35162e-08	ERVL
ERVL-int_0331	2.19039	2.68152	0.696641	3.84921	0.0001185	0.000511662	ERVL
ERVL-int_0343	1.77635	3.04728	0.867903	3.51109	0.00044628	0.00165493	ERVL
ERVL-int_0349	31.1958	7.19008	0.789968	9.10173	8.89022e-20	4.55644e-18	ERVL
ERVL-int_0353	3.25117	2.4916	0.690627	3.60773	0.000308889	0.00119693	ERVL
ERVL-int_0354	2.2797	3.40013	0.931452	3.65036	0.000261875	0.00103407	ERVL
ERVL-int_0361	28.8923	6.47153	0.68929	9.38869	6.07535e-21	3.77504e-19	ERVL
ERVL-int_0365	33.3528	2.14274	0.260332	8.23078	1.86006e-16	6.13719e-15	ERVL
ERVL-int_0380	1.27991	-1.6232	0.643614	-2.52201	0.0116686	0.0280344	ERVL
ERVL-int_0399	8.47861	2.71861	0.647275	4.20009	2.66814e-05	0.000134406	ERVL
ERVL-int_0417	1.24086	1.63293	0.587494	2.77948	0.00544463	0.0145869	ERVL
ERVL-int_0425	0.723517	2.27844	0.852427	2.67288	0.00752034	0.0192506	ERVL
ERVL-int_0426	0.73209	1.83345	0.752699	2.43584	0.0148573	0.0343601	ERVL
ERVL-int_0432	1.93195	3.68809	1.34723	2.73753	0.00619023	0.0163237	ERVL
ERVL-int_0450	4.6004	4.33681	0.850668	5.09812	3.43035e-07	2.56512e-06	ERVL
ERVL-int_0455	1.07763	2.58224	1.04043	2.4819	0.0130686	0.0307631	ERVL
ERVL-int_0464	26.4001	4.05192	0.562242	7.20673	5.73128e-13	1.11183e-11	ERVL
ERVL-int_0489	23.1333	-1.76894	0.303134	-5.83551	5.36261e-09	5.61538e-08	ERVL
ERVL-int_0493	84.3644	3.08004	0.576697	5.34084	9.25191e-08	7.773e-07	ERVL
ERVL-int_0496	1.23032	2.22795	0.802042	2.77784	0.00547215	0.0146542	ERVL
ERVL-int_0500	1.90391	3.1247	0.594259	5.25814	1.45517e-07	1.17267e-06	ERVL
Harlequin-int_0001	145.37	2.31078	0.31712	7.28678	3.17448e-13	6.45494e-12	ERV1
Harlequin-int_0016	6.76938	2.51809	0.392152	6.4212	1.35203e-10	1.84506e-09	ERV1
Harlequin-int_0019	1529.87	2.43803	0.399816	6.09787	1.07489e-09	1.27497e-08	ERV1
Harlequin-int_0020	7.68049	1.9115	0.367958	5.19489	2.04845e-07	1.60635e-06	ERV1
Harlequin-int_0024	203.389	1.85723	0.202381	9.17686	4.43833e-20	2.39338e-18	ERV1
Harlequin-int_0027	16.3756	4.84438	0.604186	8.01803	1.07452e-15	3.16182e-14	ERV1
Harlequin-int_0033	176.604	1.76383	0.187891	9.38751	6.14342e-21	3.79018e-19	ERV1
Harlequin-int_0034	51.3219	1.5424	0.195416	7.89292	2.95192e-15	8.06573e-14	ERV1
Harlequin-int_0040	5.23809	2.11049	0.496502	4.25072	2.13087e-05	0.000109642	ERV1
Harlequin-int_0043	9.43368	2.69119	0.50739	5.30399	1.133e-07	9.35837e-07	ERV1
Harlequin-int_0044	10.3166	4.98315	0.672952	7.40491	1.31239e-13	2.81349e-12	ERV1
Harlequin-int_0048	2.98743	1.75799	0.478495	3.674	0.000238786	0.000952421	ERV1
Harlequin-int_0054	3.74613	2.15886	0.621347	3.47449	0.000511834	0.00186691	ERV1
Harlequin-int_0059	280.229	3.12915	0.349184	8.96133	3.20781e-19	1.49873e-17	ERV1
Harlequin-int_0062	251.415	4.47588	0.34871	12.8355	1.03679e-37	7.05078e-35	ERV1
Harlequin-int_0063	5.79085	1.86906	0.448141	4.1707	3.03667e-05	0.000150921	ERV1
Harlequin-int_0068	1.34194	1.89019	0.598541	3.158	0.00158855	0.0050547	ERV1
Harlequin-int_0070	292.246	1.89668	0.269538	7.03679	1.96722e-12	3.51543e-11	ERV1
Harlequin-int_0072	31.439	3.29253	0.430579	7.64674	2.06145e-14	4.96737e-13	ERV1
Harlequin-int_0077	91.6364	3.28244	0.497661	6.59574	4.23132e-11	6.25551e-10	ERV1
Harlequin-int_0095	63.4606	2.12108	0.332457	6.38002	1.77065e-10	2.3688e-09	ERV1
Harlequin-int_0100	19.6283	1.95025	0.244309	7.98274	1.43117e-15	4.17117e-14	ERV1
Harlequin-int_0101	15.6811	2.34598	0.281897	8.32211	8.64129e-17	3.00506e-15	ERV1
Harlequin-int_0110	2.09501	2.26483	0.569958	3.97369	7.07691e-05	0.000321084	ERV1
Harlequin-int_0114	3.79872	1.81391	0.459628	3.94646	7.93152e-05	0.00035486	ERV1
Harlequin-int_0117	3.01911	3.00904	0.707458	4.25331	2.10631e-05	0.000108516	ERV1
Harlequin-int_0126	5.09852	1.54054	0.395128	3.89885	9.66488e-05	0.000425415	ERV1
Harlequin-int_0133	13.3335	3.02073	0.556981	5.42339	5.84796e-08	5.10591e-07	ERV1
Harlequin-int_0135	2.02962	3.50244	0.908576	3.85487	0.00011579	0.000501375	ERV1
Harlequin-int_0138	1.37539	1.68188	0.563323	2.98563	0.00282993	0.00833721	ERV1
Harlequin-int_0145	13.9832	3.93439	0.680758	5.77942	7.49564e-09	7.66534e-08	ERV1
Harlequin-int_0148	1.54946	2.67189	0.877567	3.04466	0.00232946	0.00706658	ERV1
Harlequin-int_0152	10.7974	1.70193	0.2403	7.08252	1.4156e-12	2.57479e-11	ERV1
Harlequin-int_0165	6.67685	1.96929	0.436112	4.51556	6.31501e-06	3.68971e-05	ERV1
Harlequin-int_0166	10.9434	1.85397	0.329507	5.62649	1.83912e-08	1.76156e-07	ERV1
Harlequin-int_0169	139.333	2.20445	0.443962	4.96541	6.85569e-07	4.82579e-06	ERV1
Harlequin-int_0191	42.2158	2.40746	0.59209	4.06603	4.78216e-05	0.000226454	ERV1
Harlequin-int_0192	39.9375	2.39055	0.741529	3.22381	0.00126496	0.00413249	ERV1
HERV-Fc1-int_0001	5.8213	4.51218	0.657587	6.86172	6.8037e-12	1.12394e-10	ERV1
HERV-Fc1-int_0003	585.005	8.51429	0.671219	12.6848	7.17745e-37	4.28512e-34	ERV1
HERV-Fc1-int_0004	59.4905	5.50997	0.678975	8.11514	4.85229e-16	1.49992e-14	ERV1
HERV-Fc1-int_0006	1.2115	2.64339	1.10429	2.39375	0.0166769	0.0377627	ERV1
HERV-Fc1-int_0007	5.47719	3.79736	1.1079	3.42752	0.000609112	0.00217825	ERV1
HERV-Fc2-int_0001	94.9009	5.71456	0.61234	9.33233	1.03565e-20	6.06576e-19	ERV1
HERV-Fc2-int_0002	13.0539	3.07052	0.446909	6.87058	6.39426e-12	1.06348e-10	ERV1
HERV17-int_0011	10.3703	2.90013	0.477399	6.07485	1.24104e-09	1.45235e-08	ERV1
HERV17-int_0032	27.0558	2.2239	0.426306	5.21667	1.82167e-07	1.44144e-06	ERV1
HERV17-int_0037	12.6437	3.6931	0.792336	4.66102	3.14643e-06	1.96407e-05	ERV1
HERV17-int_0038	8.15691	2.21504	0.423274	5.23309	1.66696e-07	1.32847e-06	ERV1
HERV17-int_0041	190.416	1.53929	0.321912	4.78169	1.73825e-06	1.1409e-05	ERV1
HERV17-int_0045	1.95015	1.51511	0.638873	2.37154	0.017714	0.0396791	ERV1
HERV17-int_0053	16.9233	3.70995	0.620599	5.97802	2.2586e-09	2.52489e-08	ERV1
HERV17-int_0056	6.73358	2.74535	0.592824	4.63098	3.63946e-06	2.24323e-05	ERV1
HERV17-int_0060	2.17313	2.21312	0.573896	3.85631	0.00011511	0.000498783	ERV1
HERV17-int_0062	2.35287	3.09795	0.897808	3.45057	0.000559394	0.00202052	ERV1
HERV17-int_0063	54.7404	4.82672	0.519097	9.29831	1.427e-20	8.16255e-19	ERV1
HERV17-int_0065	8.00802	3.17816	0.633304	5.01837	5.21115e-07	3.77677e-06	ERV1
HERV17-int_0068	26.9332	1.65403	0.435639	3.7968	0.000146578	0.000621927	ERV1
HERV17-int_0069	35.4569	2.01572	0.337037	5.9807	2.22177e-09	2.48826e-08	ERV1
HERV17-int_0075	0.810163	1.58338	0.680231	2.32771	0.0199275	0.0437469	ERV1
HERV17-int_0078	2.92006	2.83747	0.842145	3.36934	0.000753494	0.00262704	ERV1
HERV17-int_0079	12.3342	5.33694	0.89466	5.96533	2.44138e-09	2.70697e-08	ERV1
HERV17-int_0082	57.7907	5.09853	0.582176	8.75772	1.99242e-18	8.52769e-17	ERV1
HERV17-int_0088	11.8652	1.92138	0.575061	3.34118	0.000834236	0.0028633	ERV1
HERV17-int_0089	6.35603	4.89393	0.930528	5.2593	1.44606e-07	1.16609e-06	ERV1
HERV17-int_0094	3.47082	2.23692	0.477035	4.68921	2.74265e-06	1.73592e-05	ERV1
HERV17-int_0095	1.35639	1.7561	0.653936	2.68543	0.00724372	0.0186439	ERV1
HERV17-int_0104	22.7897	2.71578	0.396435	6.85049	7.3596e-12	1.20925e-10	ERV1
HERV17-int_0105	2.327	2.05376	0.69374	2.96041	0.00307226	0.00894909	ERV1
HERV17-int_0108	0.824454	2.45337	1.07043	2.29195	0.0219086	0.0471738	ERV1
HERV17-int_0121	81.0774	2.45687	0.254712	9.64568	5.12693e-22	3.82675e-20	ERV1
HERV17-int_0133	14.3208	5.72601	0.822414	6.96243	3.34445e-12	5.7824e-11	ERV1
HERV17-int_0134	7.17405	2.22227	0.475204	4.67645	2.91886e-06	1.83512e-05	ERV1
HERV17-int_0138	2.04627	2.9694	0.624384	4.75572	1.97738e-06	1.2807e-05	ERV1
HERV17-int_0139	137.024	6.58207	0.630368	10.4416	1.60024e-25	1.81375e-23	ERV1
HERV17-int_0145	26.8463	5.64877	0.612021	9.22969	2.71407e-20	1.5033e-18	ERV1
HERV17-int_0165	47.0168	2.13897	0.452996	4.72182	2.33739e-06	1.49801e-05	ERV1
HERV17-int_0168	166.921	6.55031	0.544323	12.0339	2.35855e-33	6.87405e-31	ERV1
HERV17-int_0169	15.2602	1.59628	0.309622	5.15557	2.52854e-07	1.94544e-06	ERV1
HERV17-int_0171	5.63732	1.6559	0.463084	3.57581	0.00034915	0.00133478	ERV1
HERV17-int_0172	4.49883	2.55583	0.539074	4.74115	2.12507e-06	1.36911e-05	ERV1
HERV17-int_0175	1.5095	1.80477	0.55909	3.22805	0.00124636	0.00407932	ERV1
HERV17-int_0176	104.768	2.94182	0.537723	5.47088	4.47801e-08	4.00112e-07	ERV1
HERV17-int_0177	27.8006	1.56923	0.260605	6.02149	1.72821e-09	1.97342e-08	ERV1
HERV17-int_0178	1.65289	2.49164	0.763632	3.26288	0.00110287	0.00366159	ERV1
HERV17-int_0191	6.0997	3.0869	0.779788	3.95863	7.53796e-05	0.000340237	ERV1
HERV17-int_0201	2.46302	1.76464	0.705231	2.50222	0.0123418	0.0293294	ERV1
HERV17-int_0202	3.7858	2.37786	0.646175	3.67991	0.00023332	0.000933968	ERV1
HERV17-int_0213	29.0585	5.60745	0.747517	7.50143	6.31232e-14	1.4126e-12	ERV1
HERV17-int_0214	185.567	3.37886	0.491281	6.87766	6.0844e-12	1.0147e-10	ERV1
HERV17-int_0215	3.95102	3.38081	0.69096	4.89292	9.93507e-07	6.80174e-06	ERV1
HERV17-int_0234	25.4728	1.51963	0.29634	5.12799	2.92851e-07	2.22106e-06	ERV1
HERV17-int_0241	175.032	7.24711	0.583694	12.4159	2.14148e-35	9.81471e-33	ERV1
HERV17-int_0244	60.2944	5.44545	0.624058	8.72587	2.64138e-18	1.11493e-16	ERV1
HERV17-int_0245	85.3688	7.54373	0.825698	9.13619	6.46937e-20	3.39878e-18	ERV1
HERV17-int_0252	40.8932	1.61503	0.327208	4.9358	7.98222e-07	5.54543e-06	ERV1
HERV17-int_0258	43.626	1.76801	0.354213	4.99139	5.99473e-07	4.2838e-06	ERV1
HERV17-int_0261	0.974567	1.86226	0.818456	2.27534	0.0228858	0.0489114	ERV1
HERV17-int_0264	151.091	3.49549	0.354694	9.85492	6.52655e-23	5.47202e-21	ERV1
HERV17-int_0287	6.78635	2.22592	0.491366	4.53007	5.89655e-06	3.47854e-05	ERV1
HERV17-int_0289	121.892	5.36137	0.509584	10.5211	6.90799e-26	8.54148e-24	ERV1
HERV17-int_0297	1.09688	2.31573	0.75885	3.05164	0.00227596	0.00693381	ERV1
HERV17-int_0298	199.508	4.57844	0.606952	7.54334	4.58094e-14	1.04423e-12	ERV1
HERV17-int_0299	12.7307	2.94191	0.610597	4.81808	1.44944e-06	9.63225e-06	ERV1
HERV17-int_0304	81.3877	3.22212	0.445347	7.23509	4.6521e-13	9.18489e-12	ERV1
HERV17-int_0306	2.06901	2.8042	0.653672	4.28992	1.78737e-05	9.35007e-05	ERV1
HERV17-int_0310	0.763171	2.16909	0.827112	2.62249	0.00872904	0.0219229	ERV1
HERV17-int_0311	4.05105	1.92327	0.529619	3.63143	0.000281854	0.00110512	ERV1
HERV17-int_0316	52.6227	-1.53458	0.280992	-5.46129	4.72692e-08	4.20816e-07	ERV1
HERV3-int_0012	372.856	2.67623	0.37306	7.17372	7.29863e-13	1.40035e-11	ERV1
HERV3-int_0016	228.337	3.8612	0.362775	10.6435	1.86967e-26	2.54296e-24	ERV1
HERV3-int_0017	11.2234	1.70939	0.461144	3.70685	0.000209853	0.00085173	ERV1
HERV3-int_0018	40.7778	1.52128	0.38435	3.95805	7.55634e-05	0.000340815	ERV1
HERV3-int_0019	2.35532	3.88455	0.933493	4.1613	3.16435e-05	0.000156504	ERV1
HERV3-int_0024	2.93741	3.6897	0.720926	5.118	3.08786e-07	2.33037e-06	ERV1
HERV3-int_0026	5.9798	3.75582	0.534068	7.03248	2.029e-12	3.62056e-11	ERV1
HERV3-int_0027	10.8046	3.726	0.460027	8.09953	5.51738e-16	1.68846e-14	ERV1
HERV3-int_0031	5.13764	4.84077	0.876903	5.5203	3.38425e-08	3.10079e-07	ERV1
HERV3-int_0033	1815.15	1.5564	0.168266	9.2496	2.2533e-20	1.26526e-18	ERV1
HERV3-int_0037	48.5688	2.80816	0.367615	7.63887	2.19144e-14	5.20881e-13	ERV1
HERV3-int_0040	1.64848	2.66945	0.595657	4.48151	7.41162e-06	4.25997e-05	ERV1
HERV3-int_0042	2.18415	3.16391	0.725656	4.36007	1.30021e-05	7.04871e-05	ERV1
HERV3-int_0047	244.292	2.0857	0.293428	7.10803	1.17713e-12	2.16355e-11	ERV1
HERV3-int_0053	23.1354	3.57172	0.499885	7.14509	8.99374e-13	1.70422e-11	ERV1
HERV3-int_0065	26.2721	1.76538	0.290508	6.07688	1.22541e-09	1.43818e-08	ERV1
HERV3-int_0069	4.37553	1.96124	0.733041	2.67548	0.0074623	0.019114	ERV1
HERV3-int_0071	186.079	2.64249	0.320812	8.23689	1.76743e-16	5.86319e-15	ERV1
HERV3-int_0072	61.1326	-1.7616	0.221128	-7.96642	1.63341e-15	4.66074e-14	ERV1
HERV3-int_0080	10.0134	3.56447	0.63126	5.6466	1.63656e-08	1.5799e-07	ERV1
HERV3-int_0082	39.8907	7.80025	0.751347	10.3817	3.0043e-25	3.26039e-23	ERV1
HERV3-int_0085	5.45468	3.10255	0.739436	4.19584	2.71863e-05	0.000136556	ERV1
HERV3-int_0091	1.66754	2.67142	1.07183	2.4924	0.0126884	0.0300018	ERV1
HERV30-int_0002	1.5706	2.85894	0.896326	3.18962	0.0014246	0.00459635	ERV1
HERV30-int_0005	1.57603	2.86869	0.978409	2.93199	0.00336793	0.00967086	ERV1
HERV30-int_0007	5.59228	2.31393	0.409033	5.65708	1.53974e-08	1.49114e-07	ERV1
HERV30-int_0008	2.14884	1.98048	0.624439	3.17161	0.00151595	0.00485524	ERV1
HERV30-int_0009	5.0189	2.13114	0.57667	3.69559	0.000219378	0.000884231	ERV1
HERV30-int_0010	1.25082	2.488	0.928366	2.67998	0.00736274	0.0189064	ERV1
HERV30-int_0015	2.74804	1.98582	0.745447	2.66394	0.00772321	0.0196589	ERV1
HERV30-int_0023	3.53133	2.8628	0.792062	3.61436	0.000301086	0.00117189	ERV1
HERV4_I-int_0006	1.12311	1.76063	0.668732	2.63278	0.00846882	0.021335	ERV1
HERV4_I-int_0022	2.20884	3.62343	0.80438	4.50462	6.64915e-06	3.86295e-05	ERV1
HERV4_I-int_0029	4.07091	2.06687	0.696633	2.96694	0.00300783	0.0087894	ERV1
HERV4_I-int_0049	135.559	1.98156	0.217221	9.12235	7.35099e-20	3.82909e-18	ERV1
HERV4_I-int_0055	2.29404	2.89636	0.814308	3.55683	0.000375359	0.00142385	ERV1
HERV4_I-int_0056	0.954552	2.56046	1.07838	2.37436	0.0175793	0.039455	ERV1
HERV4_I-int_0071	6.03359	1.90368	0.530009	3.59178	0.000328427	0.00126123	ERV1
HERV4_I-int_0095	75.2778	3.05715	0.47241	6.47139	9.71053e-11	1.36471e-09	ERV1
HERV4_I-int_0100	9.21096	3.17563	0.521708	6.08698	1.15059e-09	1.3595e-08	ERV1
HERV4_I-int_0108	6.09527	2.85968	0.681911	4.19362	2.74539e-05	0.000137787	ERV1
HERV4_I-int_0109	3.56026	3.80057	0.830078	4.57857	4.68171e-06	2.82032e-05	ERV1
HERV4_I-int_0115	239.805	2.99573	0.285044	10.5097	7.79518e-26	9.54208e-24	ERV1
HERV4_I-int_0119	13.4864	5.81028	0.899109	6.46226	1.03152e-10	1.44142e-09	ERV1
HERV4_I-int_0150	11.1062	1.61811	0.313173	5.16684	2.3809e-07	1.8446e-06	ERV1
HERV9-int_0012	2.99401	2.84383	0.661544	4.29878	1.71739e-05	9.03807e-05	ERV1
HERV9-int_0014	24.1157	2.28988	0.363549	6.29867	3.0021e-10	3.86421e-09	ERV1
HERV9-int_0024	21.3272	2.27455	0.4041	5.62868	1.8159e-08	1.74067e-07	ERV1
HERV9-int_0028	1.68947	1.87969	0.601457	3.12523	0.00177664	0.00558785	ERV1
HERV9-int_0033	3.9963	1.84497	0.539803	3.41786	0.000631163	0.00224922	ERV1
HERV9-int_0040	4.77735	2.42721	0.668118	3.6329	0.000280255	0.0010992	ERV1
HERV9-int_0042	1.69091	2.33266	0.696658	3.34836	0.000812928	0.00280548	ERV1
HERV9-int_0046	1.25523	2.70171	0.76259	3.54282	0.000395878	0.00148877	ERV1
HERV9-int_0049	6.32631	3.14488	0.777048	4.04722	5.18293e-05	0.000243735	ERV1
HERV9-int_0060	68.6974	4.97917	0.471618	10.5576	4.68265e-26	6.09791e-24	ERV1
HERV9-int_0061	185.073	2.61683	0.411689	6.35632	2.06642e-10	2.73756e-09	ERV1
HERV9-int_0065	10.2991	3.8999	0.701858	5.55654	2.75178e-08	2.55961e-07	ERV1
HERV9-int_0069	1.81739	2.01587	0.680972	2.96028	0.00307357	0.00894947	ERV1
HERV9-int_0072	9.95001	2.312	0.462209	5.00207	5.67177e-07	4.08161e-06	ERV1
HERV9-int_0075	0.527437	1.51936	0.620422	2.44892	0.0143287	0.033276	ERV1
HERV9-int_0078	27.4495	-1.93822	0.276363	-7.01331	2.32739e-12	4.11105e-11	ERV1
HERV9-int_0082	1.33125	1.90889	0.634004	3.01084	0.00260524	0.00776497	ERV1
HERV9-int_0095	41.5862	1.61198	0.31157	5.17374	2.29449e-07	1.78556e-06	ERV1
HERV9-int_0100	3.53507	3.09878	0.640226	4.84014	1.29747e-06	8.71698e-06	ERV1
HERV9-int_0102	77.4205	4.29064	0.523134	8.2018	2.36813e-16	7.64862e-15	ERV1
HERV9-int_0105	2.38461	2.16233	0.589485	3.66817	0.000244291	0.000972478	ERV1
HERV9-int_0106	10.0207	3.15864	0.529407	5.96638	2.4258e-09	2.69213e-08	ERV1
HERV9-int_0107	19.1636	3.89874	0.529436	7.36395	1.78543e-13	3.76171e-12	ERV1
HERV9-int_0109	3.96098	2.72572	0.603394	4.51731	6.26308e-06	3.66299e-05	ERV1
HERV9-int_0123	39.9105	3.00784	0.522131	5.7607	8.37676e-09	8.45342e-08	ERV1
HERV9-int_0126	4.66815	2.60011	0.50287	5.17054	2.3342e-07	1.81416e-06	ERV1
HERV9-int_0136	119.41	1.69465	0.398908	4.24821	2.15483e-05	0.000110782	ERV1
HERV9-int_0138	47.4844	4.14174	0.526947	7.85987	3.84519e-15	1.03448e-13	ERV1
HERV9-int_0141	26.8762	2.32625	0.403644	5.76313	8.25703e-09	8.35325e-08	ERV1
HERV9-int_0144	5.82312	1.52781	0.447907	3.41099	0.000647268	0.00230058	ERV1
HERV9-int_0147	147.797	5.23949	0.722001	7.25691	3.96047e-13	7.89579e-12	ERV1
HERV9-int_0148	1.06364	1.72718	0.669743	2.57887	0.00991242	0.0244288	ERV1
HERV9-int_0155	54.3406	5.22212	0.619254	8.43292	3.3714e-17	1.24681e-15	ERV1
HERV9-int_0157	7.0991	3.42503	0.75714	4.52365	6.07829e-06	3.56856e-05	ERV1
HERV9-int_0168	10.1341	3.79568	0.580277	6.54115	6.10459e-11	8.85382e-10	ERV1
HERV9-int_0170	67.6333	4.12569	0.621416	6.63919	3.15416e-11	4.72006e-10	ERV1
HERV9-int_0171	32.3857	3.11291	0.542662	5.73638	9.67239e-09	9.6574e-08	ERV1
HERV9-int_0173	20.8759	2.98055	0.659494	4.51945	6.20006e-06	3.63307e-05	ERV1
HERV9-int_0187	40.2022	-2.03537	0.377064	-5.39795	6.74074e-08	5.83546e-07	ERV1
HERV9-int_0191	17.5979	1.68322	0.269186	6.253	4.02646e-10	5.076e-09	ERV1
HERV9-int_0192	2.65312	2.35657	0.52468	4.49145	7.07402e-06	4.08844e-05	ERV1
HERV9-int_0199	0.995279	2.42975	0.694647	3.49782	0.000469069	0.00172792	ERV1
HERV9-int_0200	1.09851	1.9044	0.824318	2.31027	0.0208732	0.0453352	ERV1
HERV9-int_0202	128.997	2.16902	0.594323	3.64957	0.000262682	0.00103692	ERV1
HERV9-int_0207	1.79742	3.28885	0.826998	3.97685	6.98349e-05	0.00031767	ERV1
HERVE_a-int_0005	11.3855	3.5521	0.672794	5.27963	1.29447e-07	1.05426e-06	ERV1
HERVE_a-int_0008	73.3078	7.19015	0.612624	11.7366	8.27049e-32	2.20085e-29	ERV1
HERVE_a-int_0020	41.0123	2.32499	0.503946	4.61357	3.95816e-06	2.41535e-05	ERV1
HERVE_a-int_0021	69.854	2.25558	0.451007	5.0012	5.69749e-07	4.0953e-06	ERV1
HERVE_a-int_0022	1.24278	2.44227	0.717153	3.40551	0.000660409	0.00234253	ERV1
HERVE_a-int_0029	9.71931	2.34558	0.66351	3.53511	0.000407603	0.0015263	ERV1
HERVE_a-int_0036	398.963	6.28861	0.489843	12.838	1.0041e-37	7.05078e-35	ERV1
HERVE_a-int_0053	2.97437	3.24672	0.743807	4.365	1.27122e-05	6.92217e-05	ERV1
HERVE_a-int_0060	3.99356	1.63251	0.416635	3.91832	8.91685e-05	0.000394048	ERV1
HERVE_a-int_0070	348.946	6.64292	0.633352	10.4885	9.75504e-26	1.1707e-23	ERV1
HERVE_a-int_0073	1.43935	2.08278	0.656513	3.17249	0.00151138	0.00484187	ERV1
HERVE_a-int_0082	164.917	4.54222	0.603505	7.5264	5.21582e-14	1.18235e-12	ERV1
HERVE_a-int_0087	311.133	1.73	0.177577	9.74229	1.99021e-22	1.56168e-20	ERV1
HERVE_a-int_0088	5.15795	2.68314	0.643466	4.16983	3.04831e-05	0.000151438	ERV1
HERVE_a-int_0089	231.009	3.54059	0.51336	6.89689	5.31551e-12	8.93779e-11	ERV1
HERVE_a-int_0094	5.04774	4.30301	0.972298	4.42561	9.61693e-06	5.39716e-05	ERV1
HERVE_a-int_0108	3.13696	1.59465	0.401684	3.96992	7.18965e-05	0.000325475	ERV1
HERVE_a-int_0113	20.1064	6.38497	0.75834	8.41968	3.7753e-17	1.38364e-15	ERV1
HERVE_a-int_0114	12.5867	2.56379	0.387022	6.62441	3.48639e-11	5.19817e-10	ERV1
HERVE_a-int_0116	6.64168	1.94028	0.723277	2.68263	0.00730463	0.0187849	ERV1
HERVE_a-int_0118	1.54979	1.57257	0.681393	2.30788	0.0210061	0.045571	ERV1
HERVE_a-int_0119	1.54544	2.56056	0.77612	3.29918	0.00096969	0.00326636	ERV1
HERVE-int_0009	12.2851	-1.95343	0.335961	-5.81444	6.0837e-09	6.32715e-08	ERV1
HERVE-int_0016	0.902442	2.31916	0.899025	2.57964	0.00989023	0.024379	ERV1
HERVE-int_0018	1.11646	2.35846	0.699075	3.37369	0.000741673	0.0025938	ERV1
HERVE-int_0022	2.67129	2.40213	0.606469	3.96085	7.46824e-05	0.000337588	ERV1
HERVE-int_0024	4.06775	1.59918	0.45613	3.50597	0.000454938	0.00168295	ERV1
HERVE-int_0025	11.157	5.02111	0.712195	7.0502	1.78663e-12	3.21147e-11	ERV1
HERVE-int_0026	3.2143	1.72567	0.47705	3.61739	0.000297589	0.00116049	ERV1
HERVE-int_0030	1.46408	2.2273	0.750016	2.96967	0.00298117	0.008724	ERV1
HERVE-int_0034	1.84186	2.99973	0.774814	3.87155	0.000108145	0.000471272	ERV1
HERVE-int_0042	0.979156	1.95827	0.768795	2.5472	0.0108592	0.026364	ERV1
HERVE-int_0048	858.803	6.35615	0.467115	13.6072	3.6267e-42	4.75812e-39	ERV1
HERVE-int_0049	501.257	5.98331	0.434478	13.7713	3.79498e-43	5.80679e-40	ERV1
HERVE-int_0057	3.46108	2.03397	0.524415	3.87854	0.000105084	0.000459404	ERV1
HERVE-int_0087	5.00053	3.84507	0.891033	4.31529	1.59392e-05	8.45737e-05	ERV1
HERVE-int_0094	1.29547	1.86255	0.703121	2.64898	0.00807351	0.0204232	ERV1
HERVE-int_0102	3.23138	-1.93656	0.381871	-5.07124	3.95236e-07	2.91979e-06	ERV1
HERVE-int_0120	5.55387	1.87879	0.503005	3.73514	0.000187612	0.00076911	ERV1
HERVE-int_0126	1.72342	2.79942	0.733726	3.81534	0.000135995	0.00058085	ERV1
HERVE-int_0143	8.41582	3.89982	0.634061	6.15055	7.72131e-10	9.34882e-09	ERV1
HERVE-int_0145	10.2761	5.58922	0.663554	8.42315	3.66486e-17	1.3472e-15	ERV1
HERVE-int_0148	1.35434	-1.51701	0.505403	-3.0016	0.00268568	0.00795054	ERV1
HERVE-int_0151	37.119	4.90833	0.702288	6.98906	2.76733e-12	4.84619e-11	ERV1
HERVE-int_0155	1611.02	6.68502	0.553636	12.0748	1.43592e-33	4.50694e-31	ERV1
HERVE-int_0162	260.125	2.16499	0.269219	8.04176	8.85583e-16	2.644e-14	ERV1
HERVE-int_0168	0.824536	2.44156	0.965268	2.52941	0.0114256	0.0275478	ERV1
HERVE-int_0173	2.59915	1.61741	0.467603	3.45895	0.000542284	0.00196277	ERV1
HERVFH19-int_0015	53.4677	6.67297	0.585097	11.4049	3.95265e-30	8.79716e-28	ERV1
HERVFH19-int_0025	22.5733	1.50901	0.347974	4.33656	1.4473e-05	7.78058e-05	ERV1
HERVFH19-int_0031	2.48746	2.90842	0.868213	3.34989	0.000808436	0.00279077	ERV1
HERVFH21-int_0010	1.16406	2.01589	0.835438	2.41297	0.015823	0.0362443	ERVL
HERVFH21-int_0013	1.20725	2.08888	0.916572	2.27901	0.0226664	0.048507	ERVL
HERVFH21-int_0020	35.107	1.7612	0.269497	6.53514	6.35516e-11	9.1846e-10	ERV1
HERVFH21-int_0028	3.04097	2.88284	0.730943	3.944	8.01326e-05	0.000358125	ERV1
HERVFH21-int_0045	41.9218	1.92023	0.696075	2.75865	0.00580408	0.0154217	ERV1
HERVH-int_0007	50.8193	-1.58142	0.268624	-5.88711	3.92996e-09	4.23101e-08	ERV1
HERVH-int_0012	12.2399	2.27107	0.464261	4.89179	9.99211e-07	6.82934e-06	ERV1
HERVH-int_0018	1.73733	1.76075	0.519	3.39259	0.000692355	0.0024424	ERV1
HERVH-int_0024	41.1458	-1.54245	0.306435	-5.03352	4.81542e-07	3.51704e-06	ERV1
HERVH-int_0025	29.5201	-1.59349	0.297017	-5.36499	8.09541e-08	6.90564e-07	ERV1
HERVH-int_0043	1.41637	1.88015	0.695346	2.70391	0.00685284	0.0177912	ERV1
HERVH-int_0044	2.01343	1.52323	0.616346	2.47138	0.0134591	0.0315378	ERV1
HERVH-int_0051	31.6618	6.3625	0.692585	9.1866	4.05446e-20	2.21566e-18	ERV1
HERVH-int_0053	4.95887	4.01651	0.773697	5.19133	2.08803e-07	1.63424e-06	ERV1
HERVH-int_0072	46.0836	2.13552	0.426443	5.00775	5.5071e-07	3.9701e-06	ERV1
HERVH-int_0074	11.1303	1.84942	0.467796	3.95346	7.70278e-05	0.000345637	ERV1
HERVH-int_0076	1.59054	2.8647	0.718804	3.98537	6.7374e-05	0.000307848	ERV1
HERVH-int_0085	11.0643	2.47964	0.494786	5.01153	5.39997e-07	3.90206e-06	ERV1
HERVH-int_0087	20.0805	1.71747	0.352981	4.86562	1.14098e-06	7.73779e-06	ERV1
HERVH-int_0089	2.61441	1.58171	0.416763	3.79523	0.000147504	0.000625424	ERV1
HERVH-int_0090	2.82453	1.5713	0.522739	3.00591	0.00264788	0.00786145	ERV1
HERVH-int_0092	16.7122	1.90918	0.295266	6.46596	1.00656e-10	1.40977e-09	ERV1
HERVH-int_0113	35.5373	1.6824	0.3219	5.22647	1.72774e-07	1.37244e-06	ERV1
HERVH-int_0114	40.3769	-1.9825	0.485138	-4.08646	4.37996e-05	0.000209926	ERV1
HERVH-int_0115	56.0978	-1.95657	0.470044	-4.16252	3.14751e-05	0.000155797	ERV1
HERVH-int_0116	14.507	-2.0162	0.49333	-4.08691	4.37152e-05	0.000209686	ERV1
HERVH-int_0124	8.04333	1.97813	0.481839	4.10537	4.03664e-05	0.000195306	ERV1
HERVH-int_0127	22.1056	1.63869	0.343067	4.77659	1.78296e-06	1.16775e-05	ERV1
HERVH-int_0128	1.83211	1.63375	0.595076	2.74545	0.00604287	0.0159764	ERV1
HERVH-int_0146	15.1286	2.79706	0.464671	6.01944	1.75024e-09	1.99485e-08	ERV1
HERVH-int_0147	2.96426	3.35391	0.932615	3.59624	0.000322854	0.00124279	ERV1
HERVH-int_0151	4.48526	2.78989	0.585741	4.763	1.90731e-06	1.23787e-05	ERV1
HERVH-int_0152	1.70169	2.18469	0.736558	2.96608	0.00301621	0.00880969	ERV1
HERVH-int_0157	1.17447	2.06293	0.64742	3.18638	0.00144065	0.00464567	ERV1
HERVH-int_0158	2.75078	2.56153	0.681596	3.75813	0.000171188	0.000711792	ERV1
HERVH-int_0159	11.2029	1.9535	0.378509	5.16104	2.45588e-07	1.90028e-06	ERV1
HERVH-int_0173	4.7667	1.59251	0.339783	4.68684	2.7745e-06	1.75246e-05	ERV1
HERVH-int_0182	2.61904	2.68041	0.533241	5.02663	4.99173e-07	3.63496e-06	ERV1
HERVH-int_0193	3.94452	2.94611	0.811633	3.62986	0.000283576	0.00111045	ERV1
HERVH-int_0208	1.68126	1.50333	0.533661	2.81701	0.00484729	0.0131857	ERV1
HERVH-int_0212	1.76698	2.35305	0.633099	3.71672	0.000201827	0.000822152	ERV1
HERVH-int_0226	1.83695	2.14735	0.671809	3.19638	0.00139166	0.00449954	ERV1
HERVH-int_0230	3.74128	1.62384	0.465579	3.48779	0.000487035	0.0017855	ERV1
HERVH-int_0241	7.02987	2.19504	0.341387	6.42978	1.27792e-10	1.7537e-09	ERV1
HERVH-int_0253	4.63046	2.88498	0.601187	4.79881	1.59612e-06	1.0544e-05	ERV1
HERVH-int_0261	8.16105	4.73698	0.772098	6.1352	8.50513e-10	1.02472e-08	ERV1
HERVH-int_0264	1.49571	1.96292	0.591055	3.32105	0.000896791	0.00305103	ERV1
HERVH-int_0268	655.421	-1.54147	0.173068	-8.90674	5.25537e-19	2.43678e-17	ERV1
HERVH-int_0271	83.187	6.80776	0.629077	10.8218	2.71305e-27	4.20386e-25	ERV1
HERVH-int_0280	4.65593	2.71222	0.731978	3.70533	0.000211113	0.000855335	ERV1
HERVH-int_0292	2.91254	-1.72136	0.405381	-4.24628	2.17347e-05	0.000111694	ERV1
HERVH-int_0297	4.59529	2.89574	0.520082	5.56785	2.57908e-08	2.40996e-07	ERV1
HERVH-int_0306	1.20924	1.66415	0.707233	2.35304	0.0186208	0.0413153	ERV1
HERVH-int_0308	0.860646	2.14877	0.896187	2.39768	0.0164992	0.0374359	ERV1
HERVH-int_0311	2.36057	2.40175	0.891696	2.69346	0.00707149	0.0182943	ERV1
HERVH-int_0312	1.57814	2.40139	0.686265	3.49921	0.000466639	0.00172052	ERV1
HERVH-int_0316	1.55457	2.04761	0.604263	3.38861	0.000702477	0.00247098	ERV1
HERVH-int_0320	3.18037	3.4605	0.780444	4.43402	9.24938e-06	5.21759e-05	ERV1
HERVH-int_0325	8.93267	4.51861	0.731642	6.17599	6.57513e-10	8.07283e-09	ERV1
HERVH-int_0327	12.2199	3.5819	0.567997	6.30619	2.8598e-10	3.70834e-09	ERV1
HERVH-int_0329	11.9697	1.5991	0.303102	5.27579	1.32188e-07	1.07444e-06	ERV1
HERVH-int_0341	19.804	3.74178	0.510856	7.32453	2.39731e-13	4.92375e-12	ERV1
HERVH-int_0342	51.7152	5.15224	0.600755	8.57627	9.7997e-18	3.83253e-16	ERV1
HERVH-int_0344	8.59516	3.26529	0.548419	5.954	2.61666e-09	2.87786e-08	ERV1
HERVH-int_0368	1.21348	1.75223	0.713711	2.4551	0.0140845	0.0327961	ERV1
HERVH-int_0377	3.69134	-1.65336	0.465989	-3.54806	0.000388082	0.00146395	ERV1
HERVH-int_0386	73.7541	4.19877	0.39434	10.6476	1.78956e-26	2.46134e-24	ERV1
HERVH-int_0387	12.0457	2.61906	0.476938	5.4914	3.9875e-08	3.59433e-07	ERV1
HERVH-int_0396	1.34062	1.53485	0.608017	2.52436	0.0115911	0.0278974	ERV1
HERVH-int_0407	7.74126	1.56596	0.319122	4.9071	9.24348e-07	6.35671e-06	ERV1
HERVH-int_0410	1.22137	2.57938	0.849155	3.03759	0.0023848	0.00719732	ERV1
HERVH-int_0411	4.03539	3.10678	0.653459	4.75436	1.99079e-06	1.28734e-05	ERV1
HERVH-int_0415	4.27317	2.46681	0.45794	5.38675	7.17437e-08	6.16062e-07	ERV1
HERVH-int_0428	5.79547	2.01415	0.456181	4.41525	1.00895e-05	5.63183e-05	ERV1
HERVH-int_0433	4.25538	1.52465	0.442353	3.44669	0.000567493	0.00204495	ERV1
HERVH-int_0442	1.50182	1.62763	0.586055	2.77727	0.00548168	0.0146766	ERV1
HERVH-int_0450	1.94743	2.18015	0.506559	4.30385	1.67859e-05	8.87585e-05	ERV1
HERVH-int_0452	1.49031	1.53578	0.572932	2.68056	0.00734984	0.0188773	ERV1
HERVH-int_0460	27.8201	2.06685	0.319811	6.46274	1.02825e-10	1.43849e-09	ERV1
HERVH-int_0465	22.0115	4.49222	0.513709	8.74468	2.23643e-18	9.53871e-17	ERV1
HERVH-int_0466	20.6816	2.99185	0.425727	7.02763	2.10077e-12	3.7323e-11	ERV1
HERVH-int_0467	4.75855	-1.63529	0.29025	-5.63409	1.75988e-08	1.68962e-07	ERV1
HERVH-int_0471	4.58802	2.05517	0.580542	3.54009	0.000399992	0.00150193	ERV1
HERVH-int_0516	5.4444	2.20943	0.519143	4.25592	2.08189e-05	0.000107439	ERV1
HERVH-int_0517	5.5536	2.76157	0.550769	5.01404	5.32998e-07	3.85485e-06	ERV1
HERVH-int_0519	4.28699	4.23727	0.849991	4.98508	6.1937e-07	4.40541e-06	ERV1
HERVH-int_0528	1.79448	1.97253	0.521506	3.78237	0.000155343	0.00065458	ERV1
HERVH-int_0547	2.31974	1.65241	0.606344	2.7252	0.00642628	0.0168482	ERV1
HERVH-int_0551	12.3744	1.50897	0.435432	3.46546	0.000529331	0.00192412	ERV1
HERVH-int_0558	7.00498	-2.09231	0.38225	-5.47366	4.4083e-08	3.94459e-07	ERV1
HERVH-int_0561	11.0845	3.35587	0.634647	5.28777	1.23813e-07	1.01514e-06	ERV1
HERVH-int_0569	5.66957	3.59653	0.671132	5.3589	8.37283e-08	7.10762e-07	ERV1
HERVH-int_0572	13.4086	2.36106	0.429567	5.49637	3.87682e-08	3.50489e-07	ERV1
HERVH-int_0574	6.7849	3.18617	0.635457	5.01398	5.33147e-07	3.85485e-06	ERV1
HERVH-int_0582	43.0483	3.08019	0.323809	9.51235	1.86405e-21	1.2819e-19	ERV1
HERVH-int_0600	42.6773	4.42491	0.541092	8.17774	2.89213e-16	9.17164e-15	ERV1
HERVH-int_0604	6.00521	1.53687	0.380818	4.0357	5.44388e-05	0.00025454	ERV1
HERVH-int_0612	1.58983	1.57638	0.572538	2.75332	0.00589937	0.015627	ERV1
HERVH-int_0613	6.5739	1.79205	0.356235	5.03052	4.8916e-07	3.56417e-06	ERV1
HERVH-int_0615	3.97625	1.93101	0.467029	4.13466	3.55473e-05	0.000173984	ERV1
HERVH-int_0626	2.82572	1.52481	0.533701	2.85706	0.00427589	0.0118553	ERV1
HERVH-int_0636	13.8422	1.82279	0.32577	5.59532	2.20213e-08	2.07996e-07	ERV1
HERVH-int_0649	121.907	6.081	0.587664	10.3477	4.28487e-25	4.56096e-23	ERV1
HERVH-int_0658	1.21137	1.9894	0.615335	3.23304	0.00122479	0.00401839	ERV1
HERVH-int_0669	1.49131	1.64715	0.55946	2.94417	0.0032382	0.0093576	ERV1
HERVH-int_0674	11.8134	1.54726	0.281419	5.49807	3.83971e-08	3.47647e-07	ERV1
HERVH-int_0676	22.2884	-1.75964	0.271619	-6.47834	9.27372e-11	1.30783e-09	ERV1
HERVH-int_0679	15.9797	2.60833	0.422273	6.17687	6.53839e-10	8.03578e-09	ERV1
HERVH-int_0682	2.12781	2.5354	0.589461	4.30122	1.69859e-05	8.95898e-05	ERV1
HERVH-int_0704	54.5144	5.76185	0.610704	9.43476	3.91889e-21	2.55165e-19	ERV1
HERVH-int_0705	48.7242	7.49405	0.752473	9.95922	2.29851e-23	2.05372e-21	ERV1
HERVH-int_0710	476.987	2.13689	0.341633	6.25494	3.97661e-10	5.0235e-09	ERV1
HERVH-int_0726	39.4741	2.40236	0.458973	5.23419	1.65708e-07	1.32145e-06	ERV1
HERVH-int_0728	5.1514	1.9307	0.516887	3.73524	0.000187536	0.000769053	ERV1
HERVH-int_0733	1.50377	1.96582	0.575361	3.41667	0.000633913	0.0022577	ERV1
HERVH-int_0740	3.92295	1.72354	0.527372	3.26817	0.00108245	0.00359867	ERV1
HERVH-int_0745	1.12989	1.65637	0.578756	2.86195	0.00421047	0.0117244	ERV1
HERVH-int_0747	0.95935	2.06385	0.824133	2.50427	0.0122704	0.0291937	ERV1
HERVH-int_0749	47.2264	6.40016	0.587087	10.9016	1.133e-27	1.82488e-25	ERV1
HERVH-int_0762	23.5562	-2.29549	0.391342	-5.8657	4.47251e-09	4.76484e-08	ERV1
HERVH-int_0763	12.981	-1.80826	0.42648	-4.23997	2.23549e-05	0.000114544	ERV1
HERVH-int_0764	16.2928	2.60937	0.424047	6.1535	7.57921e-10	9.18585e-09	ERV1
HERVH-int_0782	6.98557	1.70929	0.39571	4.31955	1.5635e-05	8.32124e-05	ERV1
HERVH-int_0783	39.8004	3.88633	0.467936	8.30527	9.95947e-17	3.44389e-15	ERV1
HERVH-int_0787	4.33046	1.84558	0.451033	4.09189	4.27878e-05	0.00020564	ERV1
HERVH-int_0797	3.35948	-1.64465	0.322929	-5.09291	3.52611e-07	2.62869e-06	ERV1
HERVH-int_0803	2.01315	1.67937	0.48236	3.48157	0.000498489	0.00182312	ERV1
HERVH-int_0840	16.705	2.22295	0.534954	4.15539	3.24727e-05	0.000160171	ERV1
HERVH-int_0841	21.5157	2.54532	0.473116	5.37989	7.45294e-08	6.39323e-07	ERV1
HERVH-int_0850	3.07317	1.59515	0.439014	3.63348	0.000279626	0.00109744	ERV1
HERVH-int_0852	16.2521	4.83893	0.719725	6.72331	1.7764e-11	2.73865e-10	ERV1
HERVH-int_0856	0.933212	2.17114	0.910105	2.3856	0.0170514	0.0384678	ERV1
HERVH-int_0859	1.31825	1.63231	0.716225	2.27905	0.0226643	0.048507	ERV1
HERVH-int_0865	5.22549	1.67204	0.454565	3.67833	0.000234762	0.000938818	ERV1
HERVH-int_0875	2.01996	1.60442	0.606137	2.64697	0.00812169	0.0205239	ERV1
HERVH-int_0876	4.25291	2.20145	0.556362	3.95686	7.59408e-05	0.000342139	ERV1
HERVH-int_0877	4.74447	2.37708	0.65258	3.64259	0.000269906	0.00106269	ERV1
HERVH-int_0884	28.6108	2.08213	0.259405	8.02656	1.00244e-15	2.97836e-14	ERV1
HERVH-int_0887	16.1665	2.26175	0.454416	4.97728	6.44853e-07	4.56544e-06	ERV1
HERVH-int_0897	4.51619	1.73859	0.491469	3.53754	0.000403872	0.00151464	ERV1
HERVH-int_0910	12.8155	-1.65654	0.257651	-6.4294	1.28111e-10	1.75415e-09	ERV1
HERVH-int_0920	6.40338	1.73168	0.405115	4.27453	1.91538e-05	9.95171e-05	ERV1
HERVH-int_0923	16.0867	5.52584	0.764821	7.22501	5.01067e-13	9.8452e-12	ERV1
HERVH-int_0925	43.3274	2.25993	0.535329	4.22157	2.42611e-05	0.000123279	ERV1
HERVH-int_0943	1.52058	1.61302	0.61509	2.62241	0.00873108	0.0219235	ERV1
HERVH-int_0961	9.04577	2.06556	0.427583	4.83077	1.36007e-06	9.09265e-06	ERV1
HERVH-int_0964	37.3743	-1.65955	0.211416	-7.8497	4.1704e-15	1.11463e-13	ERV1
HERVH-int_0971	52.209	3.13924	0.426052	7.3682	1.72952e-13	3.65018e-12	ERV1
HERVH-int_0975	50.9011	-1.58982	0.203878	-7.79787	6.29588e-15	1.63279e-13	ERV1
HERVH-int_0990	1.77819	1.69398	0.586456	2.88851	0.00387073	0.0108873	ERV1
HERVH-int_0998	12.4552	2.68572	0.489347	5.48837	4.05661e-08	3.65394e-07	ERV1
HERVH-int_1002	6.85452	2.33853	0.433438	5.39532	6.84027e-08	5.90908e-07	ERV1
HERVH-int_1003	4.32056	2.21045	0.492102	4.49184	7.06093e-06	4.08473e-05	ERV1
HERVH-int_1005	1.78618	1.81492	0.544865	3.33095	0.000865511	0.00295859	ERV1
HERVH-int_1009	1.54235	2.11031	0.725674	2.90807	0.00363672	0.0103025	ERV1
HERVH-int_1033	1.90411	1.62937	0.543498	2.99794	0.00271813	0.00803685	ERV1
HERVH-int_1042	0.981633	1.68585	0.66592	2.53161	0.0113539	0.0273912	ERV1
HERVH-int_1047	5.18425	-2.40588	0.477586	-5.03758	4.71444e-07	3.44946e-06	ERV1
HERVH-int_1054	16.5618	3.95109	0.610957	6.46705	9.99358e-11	1.40128e-09	ERV1
HERVH-int_1073	9.96004	1.95458	0.416977	4.68751	2.76551e-06	1.74768e-05	ERV1
HERVH-int_1088	1.48377	1.61851	0.708878	2.2832	0.0224186	0.0480774	ERV1
HERVH-int_1110	16.2426	2.45929	0.675263	3.64198	0.000270553	0.0010649	ERV1
HERVH-int_1111	31.4243	2.46373	0.375817	6.55566	5.53952e-11	8.0918e-10	ERV1
HERVH-int_1121	40.4467	1.70006	0.392018	4.33668	1.44651e-05	7.77977e-05	ERV1
HERVH-int_1127	44.7211	-2.42104	0.460949	-5.25231	1.50206e-07	1.20727e-06	ERV1
HERVH-int_1128	15.9085	-2.06015	0.533151	-3.8641	0.000111499	0.000484509	ERV1
HERVH-int_1131	8.46025	2.34861	0.484691	4.84558	1.26243e-06	8.49089e-06	ERV1
HERVH-int_1147	27.0071	1.84413	0.375143	4.9158	8.84204e-07	6.09777e-06	ERV1
HERVH-int_1150	20.7802	1.56806	0.351955	4.45528	8.37828e-06	4.76131e-05	ERV1
HERVH-int_1153	81.2243	3.28181	0.509282	6.444	1.16365e-10	1.61134e-09	ERV1
HERVH-int_1157	1.51673	1.95343	0.661222	2.95427	0.00313409	0.00909755	ERV1
HERVH-int_1159	1.48313	1.64838	0.563966	2.92284	0.00346854	0.00990168	ERV1
HERVH-int_1163	4.56562	2.5555	0.637831	4.00655	6.16128e-05	0.000284712	ERV1
HERVH-int_1164	3.38319	2.3754	0.671921	3.53524	0.000407409	0.00152604	ERV1
HERVH-int_1172	4.30322	2.79327	0.850179	3.2855	0.001018	0.00340847	ERV1
HERVH-int_1181	26.4111	-2.3402	0.225787	-10.3647	3.59041e-25	3.85528e-23	ERV1
HERVH-int_1196	0.903784	1.55722	0.612626	2.54188	0.0110257	0.0267258	ERV1
HERVH-int_1213	6.53268	1.91276	0.470953	4.06147	4.87648e-05	0.000230742	ERV1
HERVH-int_1223	5.40979	1.94889	0.433762	4.493	7.02262e-06	4.06449e-05	ERV1
HERVH-int_1224	1.41756	2.0758	0.687114	3.02104	0.0025191	0.00753761	ERV1
HERVH-int_1226	66.3011	4.14294	0.480737	8.61788	6.82064e-18	2.73742e-16	ERV1
HERVH-int_1229	27.0424	2.17484	0.501747	4.33453	1.4607e-05	7.84162e-05	ERV1
HERVH-int_1257	74.6093	3.63642	0.450677	8.06878	7.10039e-16	2.14079e-14	ERV1
HERVH-int_1259	45.4193	5.43141	0.491994	11.0396	2.46171e-28	4.43144e-26	ERV1
HERVH-int_1268	45.0342	2.38906	0.446528	5.35029	8.78114e-08	7.43612e-07	ERV1
HERVH-int_1277	0.799471	1.61922	0.658646	2.4584	0.0139558	0.032552	ERV1
HERVH-int_1283	110.308	1.983	0.251088	7.89762	2.84288e-15	7.78516e-14	ERV1
HERVH-int_1288	2.75402	2.43883	0.646329	3.77335	0.000161071	0.000675229	ERV1
HERVH-int_1289	1.93284	2.38145	0.601998	3.9559	7.62468e-05	0.000342887	ERV1
HERVH-int_1290	28.0041	2.2082	0.366488	6.0253	1.68793e-09	1.9328e-08	ERV1
HERVH-int_1294	3.03348	3.23686	0.807501	4.00848	6.11096e-05	0.000282493	ERV1
HERVH-int_1295	6.61534	3.08012	0.588132	5.23712	1.63099e-07	1.3032e-06	ERV1
HERVH-int_1299	1.12998	2.13809	0.706906	3.02458	0.00248978	0.00746445	ERV1
HERVH-int_1307	49.3403	2.23425	0.731554	3.05412	0.00225722	0.00688184	ERV1
HERVH48-int_0014	43.4897	6.3953	0.594001	10.7665	4.95586e-27	7.22198e-25	ERV1
HERVH48-int_0021	2.93853	3.23673	0.835763	3.87279	0.000107598	0.000469222	ERV1
HERVH48-int_0027	4.16507	3.21973	0.6036	5.33421	9.59639e-08	8.02935e-07	ERV1
HERVH48-int_0031	30.9068	-1.69881	0.206988	-8.20727	2.26279e-16	7.38636e-15	ERV1
HERVH48-int_0033	1.19557	1.90582	0.80819	2.35814	0.018367	0.040841	ERV1
HERVH48-int_0035	118.953	-1.56262	0.181703	-8.59984	7.98251e-18	3.17253e-16	ERV1
HERVH48-int_0047	2.14197	2.08365	0.574856	3.62464	0.00028936	0.00113056	ERV1
HERVH48-int_0048	1.08607	2.48065	0.833199	2.97726	0.00290833	0.00853533	ERV1
HERVH48-int_0049	0.989081	2.64191	0.922878	2.86268	0.0042007	0.0117052	ERV1
HERVH48-int_0050	64.5779	1.75513	0.476297	3.68496	0.000228742	0.000917442	ERV1
HERVH48-int_0055	3.41604	2.02173	0.663839	3.04551	0.00232283	0.00705902	ERV1
HERVH48-int_0056	6.0459	1.95951	0.48151	4.06951	4.71131e-05	0.000223792	ERV1
HERVI-int_0001	16.0307	5.33954	0.89513	5.9651	2.4449e-09	2.70842e-08	ERV1
HERVI-int_0004	2.97662	2.29057	0.644528	3.55388	0.000379598	0.00143726	ERV1
HERVI-int_0009	5.19865	1.5847	0.421888	3.7562	0.000172511	0.000715379	ERV1
HERVI-int_0015	174.335	4.32984	0.549012	7.88659	3.10546e-15	8.44754e-14	ERV1
HERVI-int_0016	7.28036	4.9158	0.719544	6.83182	8.38433e-12	1.36298e-10	ERV1
HERVI-int_0017	20.3738	5.48453	0.668904	8.19928	2.41828e-16	7.79005e-15	ERV1
HERVI-int_0019	2.54466	1.85204	0.496167	3.73269	0.000189445	0.000776365	ERV1
HERVI-int_0023	37.5205	1.85546	0.533323	3.47906	0.000503174	0.00183971	ERV1
HERVI-int_0024	27.8224	7.19731	0.841775	8.55015	1.22931e-17	4.71722e-16	ERV1
HERVI-int_0025	2.94172	1.51102	0.500346	3.01995	0.00252816	0.007561	ERV1
HERVI-int_0027	4.97764	4.78134	0.821126	5.82291	5.78331e-09	6.02498e-08	ERV1
HERVI-int_0029	1.15064	1.78715	0.727145	2.45776	0.0139806	0.0325912	ERV1
HERVI-int_0034	3.71484	3.4189	0.724905	4.71635	2.40113e-06	1.53085e-05	ERV1
HERVI-int_0038	39.6069	7.52493	0.820606	9.16997	4.73165e-20	2.54036e-18	ERV1
HERVIP10F-int_0004	2489.95	2.67972	0.416823	6.42891	1.28525e-10	1.75785e-09	ERV1
HERVIP10F-int_0005	4962.74	2.49408	0.406838	6.13041	8.76537e-10	1.054e-08	ERV1
HERVIP10F-int_0006	1930.21	2.31991	0.408207	5.68317	1.32221e-08	1.28966e-07	ERV1
HERVIP10F-int_0014	363.097	4.8454	0.473368	10.236	1.36748e-24	1.38342e-22	ERV1
HERVIP10F-int_0019	9.97709	3.97823	0.657198	6.05332	1.41895e-09	1.64951e-08	ERV1
HERVIP10F-int_0025	18.9211	7.34681	0.933978	7.86614	3.65737e-15	9.8612e-14	ERV1
HERVIP10F-int_0026	13.7958	1.75995	0.442967	3.97309	7.09452e-05	0.000321644	ERV1
HERVIP10F-int_0028	13.3802	2.78444	0.522351	5.33059	9.7895e-08	8.1686e-07	ERV1
HERVIP10F-int_0034	6.2435	2.78978	0.626692	4.4516	8.52336e-06	4.8303e-05	ERV1
HERVIP10F-int_0037	3.31762	1.75226	0.654356	2.67784	0.00740997	0.0190039	ERV1
HERVIP10F-int_0041	5.83832	2.89561	0.556564	5.20266	1.96455e-07	1.54803e-06	ERV1
HERVIP10F-int_0044	6.15115	1.71417	0.386994	4.42945	9.44731e-06	5.31943e-05	ERV1
HERVIP10F-int_0045	0.786537	2.08368	0.83169	2.50536	0.0122328	0.0291157	ERV1
HERVIP10F-int_0048	104.284	3.30744	0.57765	5.72568	1.0302e-08	1.02277e-07	ERV1
HERVIP10F-int_0051	8.13092	1.54692	0.291209	5.31207	1.08385e-07	8.99486e-07	ERV1
HERVIP10F-int_0052	1.20722	2.44692	0.68755	3.55889	0.000372423	0.00141442	ERV1
HERVIP10F-int_0053	3.64796	2.73726	0.786992	3.47813	0.000504934	0.00184559	ERV1
HERVIP10F-int_0054	1.07045	2.56927	0.79583	3.22841	0.0012448	0.0040753	ERV1
HERVIP10F-int_0055	5.37652	2.379	0.43239	5.50197	3.7557e-08	3.4105e-07	ERV1
HERVIP10F-int_0058	1.68488	2.68927	0.776783	3.46206	0.000536058	0.00194426	ERV1
HERVIP10F-int_0059	1.36724	2.0206	0.789136	2.56052	0.0104516	0.0255365	ERV1
HERVIP10F-int_0066	1.80368	2.10532	0.619494	3.39846	0.000677673	0.00239682	ERV1
HERVIP10F-int_0069	600.912	-1.73177	0.154004	-11.245	2.45184e-29	5.00216e-27	ERV1
HERVIP10F-int_0072	1.72741	1.51683	0.478821	3.16784	0.00153578	0.00490978	ERV1
HERVIP10F-int_0077	2.55916	3.40106	1.04942	3.24089	0.00119159	0.00392393	ERV1
HERVIP10F-int_0079	58.9663	1.53796	0.223158	6.89178	5.50975e-12	9.22638e-11	ERV1
HERVIP10F-int_0085	1.05992	2.344	0.995224	2.35525	0.0185101	0.0411145	ERV1
HERVIP10F-int_0087	1.57567	3.10887	0.908651	3.42141	0.000622976	0.00222198	ERV1
HERVIP10F-int_0088	17.4248	6.52085	0.809388	8.05651	7.85008e-16	2.361e-14	ERV1
HERVIP10F-int_0089	6.6591	3.21178	0.55582	5.77846	7.53896e-09	7.69881e-08	ERV1
HERVIP10F-int_0091	1.45763	2.7259	0.651259	4.18559	2.8443e-05	0.000142168	ERV1
HERVIP10F-int_0096	3.14232	2.13933	0.534242	4.00441	6.21725e-05	0.000286865	ERV1
HERVIP10F-int_0105	257.425	9.11696	0.776181	11.7459	7.41108e-32	2.01598e-29	ERV1
HERVIP10F-int_0110	19.0725	2.5089	0.371718	6.74949	1.48365e-11	2.3106e-10	ERV1
HERVIP10F-int_0111	11.3067	2.03829	0.438688	4.64634	3.37883e-06	2.09207e-05	ERV1
HERVIP10F-int_0112	296.139	1.74099	0.2801	6.21561	5.11268e-10	6.37315e-09	ERV1
HERVIP10F-int_0119	41.8961	6.46449	0.784018	8.24534	1.64688e-16	5.50805e-15	ERV1
HERVIP10F-int_0129	0.909585	2.19253	0.917705	2.38914	0.0168878	0.0381621	ERV1
HERVIP10FH-int_0011	21.8103	3.72397	0.399191	9.32879	1.07091e-20	6.2424e-19	ERV1
HERVIP10FH-int_0017	1.20914	2.48619	0.9513	2.61346	0.00896294	0.0224092	ERV1
HERVIP10FH-int_0026	2.85142	1.63555	0.66613	2.4553	0.0140768	0.0327843	ERV1
HERVIP10FH-int_0027	31.0463	-4.08904	0.520711	-7.8528	4.06839e-15	1.09213e-13	ERV1
HERVIP10FH-int_0029	6.71017	1.7758	0.307487	5.7752	7.68615e-09	7.82096e-08	ERV1
HERVIP10FH-int_0034	1.97945	1.90726	0.72831	2.61875	0.00882528	0.0221328	ERV1
HERVIP10FH-int_0035	6.17907	2.07786	0.553084	3.75686	0.000172058	0.000714681	ERV1
HERVIP10FH-int_0043	25.6248	7.41703	0.916965	8.08867	6.03177e-16	1.8276e-14	ERV1
HERVIP10FH-int_0052	4.14642	2.5575	0.561876	4.55173	5.32077e-06	3.16788e-05	ERV1
HERVIP10FH-int_0055	8.45446	1.51507	0.345895	4.38015	1.18596e-05	6.51879e-05	ERV1
HERVIP10FH-int_0065	1.29822	2.19989	0.800234	2.74906	0.00597662	0.0158115	ERV1
HERVIP10FH-int_0084	123.829	1.7978	0.172641	10.4135	2.15095e-25	2.39361e-23	ERV1
HERVIP10FH-int_0093	32.9525	2.6204	0.45854	5.71465	1.09931e-08	1.08522e-07	ERV1
HERVIP10FH-int_0111	681.79	4.17323	0.480912	8.67773	4.03734e-18	1.66963e-16	ERV1
HERVIP10FH-int_0123	5.91081	1.72994	0.380593	4.54538	5.48361e-06	3.25218e-05	ERV1
HERVIP10FH-int_0139	8.17331	4.58121	0.815506	5.61762	1.93604e-08	1.84716e-07	ERV1
HERVIP10FH-int_0141	70.7616	2.73679	0.287935	9.50489	2.00255e-21	1.36184e-19	ERV1
HERVIP10FH-int_0148	164.717	3.72684	0.35138	10.6063	2.78566e-26	3.70645e-24	ERV1
HERVIP10FH-int_0162	16.7611	3.05979	0.634195	4.82468	1.4023e-06	9.34944e-06	ERV1
HERVIP10FH-int_0169	4.7329	1.54689	0.500495	3.09071	0.00199675	0.00619261	ERV1
HERVIP10FH-int_0171	4.12207	1.69933	0.458453	3.70666	0.000210013	0.000852094	ERV1
HERVK-int_0011	688.23	1.8784	0.196527	9.55797	1.20093e-21	8.49747e-20	ERVK
HERVK-int_0013	2.52516	3.11702	0.697514	4.46875	7.86787e-06	4.49629e-05	ERVK
HERVK-int_0049	4.10311	1.96385	0.474216	4.14125	3.45419e-05	0.00016947	ERVK
HERVK-int_0063	71.298	1.80869	0.223562	8.09034	5.94965e-16	1.80719e-14	ERVK
HERVK-int_0072	63.287	1.84176	0.390798	4.71283	2.44296e-06	1.55428e-05	ERVK
HERVK-int_0076	234.064	2.83774	0.263133	10.7844	4.07858e-27	6.01516e-25	ERVK
HERVK-int_0084	14.8007	1.95327	0.46161	4.23143	2.32209e-05	0.000118535	ERVK
HERVK-int_0099	160.492	1.80745	0.168931	10.6993	1.02513e-26	1.44237e-24	ERVK
HERVK-int_0107	445.394	6.38562	0.580236	11.0052	3.60607e-28	6.30598e-26	ERVK
HERVK-int_0110	15.2295	1.75573	0.352017	4.98764	6.1121e-07	4.35496e-06	ERVK
HERVK-int_0115	4.95434	1.61873	0.396381	4.08377	4.43107e-05	0.000212209	ERVK
HERVK-int_0116	4.1138	1.63167	0.441594	3.69496	0.000219923	0.000885843	ERVK
HERVK-int_0121	212.915	4.41158	0.405484	10.8798	1.43911e-27	2.28781e-25	ERVK
HERVK11-int_0010	49.5066	3.01132	0.363871	8.2758	1.27596e-16	4.32658e-15	ERVK
HERVK11-int_0019	60.9761	2.30263	0.553223	4.16221	3.15185e-05	0.000155949	ERVK
HERVK11-int_0023	114.065	1.77737	0.365734	4.85974	1.17541e-06	7.94053e-06	ERVK
HERVK11-int_0025	2.00711	1.66546	0.708484	2.35074	0.0187361	0.0415336	ERVK
HERVK11-int_0026	1828.3	1.74273	0.232008	7.51151	5.84474e-14	1.31517e-12	ERVK
HERVK11-int_0054	116.034	6.2538	0.613144	10.1996	1.99177e-24	1.98222e-22	ERVK
HERVK11-int_0057	6.682	2.41459	0.602128	4.01009	6.06966e-05	0.000280818	ERVK
HERVK11-int_0061	5.90038	3.01889	0.608762	4.95906	7.08356e-07	4.97761e-06	ERVK
HERVK11-int_0065	2179.82	4.60016	0.436209	10.5458	5.3134e-26	6.84645e-24	ERVK
HERVK11-int_0066	5.75027	2.23783	0.527179	4.24491	2.18685e-05	0.000112287	ERVK
HERVK11-int_0068	26.0264	1.7558	0.302262	5.80889	6.289e-09	6.52611e-08	ERVK
HERVK11-int_0069	6.11979	4.32171	0.712453	6.06596	1.31167e-09	1.53062e-08	ERVK
HERVK11-int_0070	1.18113	2.61899	0.916173	2.85861	0.00425497	0.0118107	ERVK
HERVK11-int_0071	1.04038	2.51149	0.862676	2.91128	0.00359953	0.0102184	ERVK
HERVK11-int_0076	20.2757	2.00039	0.474171	4.21872	2.45697e-05	0.000124641	ERVK
HERVK11-int_0077	16.7683	2.14844	0.490782	4.37759	1.20001e-05	6.58421e-05	ERVK
HERVK11-int_0081	12.801	3.45864	0.462818	7.47302	7.83775e-14	1.7318e-12	ERVK
HERVK11-int_0082	2.3799	1.61478	0.499628	3.23198	0.00122937	0.00403128	ERVK
HERVK11-int_0090	5.72139	1.6662	0.356902	4.66851	3.03387e-06	1.89865e-05	ERVK
HERVK11-int_0094	243.273	3.62814	0.510314	7.10962	1.16365e-12	2.14522e-11	ERVK
HERVK11-int_0095	62.869	3.24617	0.387348	8.38051	5.26998e-17	1.88075e-15	ERVK
HERVK11-int_0102	63.2307	1.72993	0.275352	6.28261	3.32929e-10	4.2585e-09	ERVK
HERVK11-int_0107	1.12762	1.63484	0.56804	2.87803	0.00400162	0.011204	ERVK
HERVK11-int_0115	0.641212	1.7768	0.742413	2.39328	0.0166985	0.037797	ERVK
HERVK11D-int_0007	12.7753	4.3534	0.652876	6.66804	2.5925e-11	3.91787e-10	ERVK
HERVK11D-int_0012	4.14042	-1.88057	0.31057	-6.05524	1.40209e-09	1.63302e-08	ERVK
HERVK11D-int_0019	9.22276	3.46922	0.55447	6.25681	3.92928e-10	4.97397e-09	ERVK
HERVK13-int_0006	3.83236	3.908	0.922758	4.23513	2.28424e-05	0.0001167	ERVK
HERVK13-int_0010	1026.51	1.67876	0.191465	8.76802	1.81842e-18	7.83778e-17	ERVK
HERVK13-int_0014	17.4539	2.48129	0.495618	5.00645	5.54419e-07	3.9945e-06	ERVK
HERVK14-int_0002	1.59929	2.01603	0.675641	2.98387	0.00284626	0.00837727	ERVK
HERVK14-int_0008	67.0191	2.47999	0.250285	9.90867	3.81686e-23	3.3373e-21	ERVK
HERVK14-int_0021	0.996231	2.1538	0.835357	2.5783	0.00992874	0.0244641	ERVK
HERVK14-int_0030	1.17365	2.17247	0.794129	2.73567	0.00622538	0.0163881	ERVK
HERVK14-int_0039	83.6019	1.81993	0.235085	7.74159	9.81817e-15	2.49345e-13	ERVK
HERVK14-int_0042	144.936	3.76504	0.419167	8.98218	2.65465e-19	1.26442e-17	ERVK
HERVK14-int_0059	56.3917	1.87162	0.222432	8.41435	3.95065e-17	1.44358e-15	ERVK
HERVK14-int_0063	2.43567	1.96424	0.853363	2.30176	0.0213488	0.0461388	ERVK
HERVK14-int_0068	45.6039	2.09333	0.372955	5.61282	1.99052e-08	1.89471e-07	ERVK
HERVK14-int_0071	5.3513	1.59199	0.42312	3.7625	0.000168223	0.000701368	ERVK
HERVK14-int_0080	32.7262	6.29444	0.688058	9.14813	5.79291e-20	3.06974e-18	ERVK
HERVK14-int_0081	109.839	1.75137	0.252202	6.94432	3.80278e-12	6.53789e-11	ERVK
HERVK14-int_0099	17.123	2.34231	0.413908	5.65901	1.52248e-08	1.47675e-07	ERVK
HERVK14-int_0100	22.7892	4.71564	0.726986	6.48656	8.78196e-11	1.24464e-09	ERVK
HERVK14-int_0103	131.456	3.47258	0.370728	9.36694	7.46679e-21	4.5248e-19	ERVK
HERVK14-int_0104	102.011	3.7389	0.37242	10.0395	1.02218e-23	9.55148e-22	ERVK
HERVK14-int_0108	7.78283	3.33912	0.53812	6.20516	5.46418e-10	6.79168e-09	ERVK
HERVK14-int_0111	65.2067	2.74549	0.30613	8.96837	3.00932e-19	1.41138e-17	ERVK
HERVK14-int_0118	0.847135	2.26294	0.834284	2.71244	0.006679	0.0173915	ERVK
HERVK14-int_0119	1.30585	2.21436	0.675101	3.28004	0.00103793	0.00347045	ERVK
HERVK14-int_0122	1.79423	3.49047	0.925108	3.77304	0.000161272	0.00067584	ERVK
HERVK14-int_0125	1.22876	1.98706	0.731503	2.71641	0.00659935	0.0172171	ERVK
HERVK14-int_0126	3.74876	3.27704	0.480305	6.82282	8.92717e-12	1.43786e-10	ERVK
HERVK14-int_0128	3.24978	3.01426	0.899198	3.35216	0.000801825	0.00277029	ERVK
HERVK14-int_0133	8.68507	1.70474	0.451968	3.77181	0.000162066	0.000678937	ERVK
HERVK14C-int_0003	150.256	2.10117	0.251655	8.34939	6.86138e-17	2.41351e-15	ERVK
HERVK14C-int_0004	2.79441	1.66218	0.558737	2.97489	0.00293093	0.00859548	ERVK
HERVK14C-int_0018	15.6717	2.2412	0.248827	9.00708	2.1162e-19	1.02795e-17	ERVK
HERVK14C-int_0019	38.4924	2.34499	0.255868	9.16486	4.96104e-20	2.65188e-18	ERVK
HERVK14C-int_0022	2.23122	3.00724	0.744353	4.04007	5.34358e-05	0.00025052	ERVK
HERVK14C-int_0023	10.4945	1.62056	0.373517	4.33866	1.43352e-05	7.71667e-05	ERVK
HERVK14C-int_0028	0.963127	2.05475	0.754799	2.72225	0.00648383	0.016963	ERVK
HERVK14C-int_0029	1.20395	2.19886	0.913568	2.40689	0.0160888	0.0367157	ERVK
HERVK22-int_0010	5.64146	3.11185	0.588995	5.28331	1.2687e-07	1.03742e-06	ERVK
HERVK22-int_0012	2.68129	3.39048	0.831951	4.07534	4.5947e-05	0.000219103	ERVK
HERVK22-int_0019	1.57088	2.09057	0.649845	3.21704	0.00129522	0.00422007	ERVK
HERVK22-int_0026	1.17113	2.97075	1.16641	2.54691	0.0108682	0.0263807	ERVK
HERVK22-int_0035	10.8447	2.67644	0.416981	6.41862	1.37515e-10	1.87243e-09	ERVK
HERVK22-int_0037	2.13142	2.96565	0.690598	4.29433	1.75225e-05	9.18991e-05	ERVK
HERVK22-int_0038	6.67274	2.48294	0.467867	5.30693	1.11487e-07	9.21477e-07	ERVK
HERVK22-int_0039	3.77572	4.39612	0.995313	4.41682	1.00165e-05	5.59618e-05	ERVK
HERVK22-int_0042	3.19968	2.15586	0.521293	4.1356	3.54022e-05	0.000173413	ERVK
HERVK22-int_0043	248.647	7.09293	0.524448	13.5246	1.12017e-41	1.24655e-38	ERVK
HERVK22-int_0044	32.5028	5.20198	0.573362	9.07278	1.16023e-19	5.79687e-18	ERVK
HERVK22-int_0051	3.43533	2.06936	0.480885	4.30323	1.68325e-05	8.88896e-05	ERVK
HERVK22-int_0052	6.07667	4.23949	0.703015	6.03045	1.63504e-09	1.87753e-08	ERVK
HERVK22-int_0066	1.86942	1.7757	0.485544	3.65714	0.000255043	0.00100872	ERVK
HERVK22-int_0071	1.556	1.77569	0.558912	3.17705	0.00148781	0.00477887	ERVK
HERVK22-int_0072	1.54922	1.5313	0.652422	2.3471	0.01892	0.0418957	ERVK
HERVK22-int_0075	5.22664	4.78089	0.977582	4.89052	1.00568e-06	6.86589e-06	ERVK
HERVK22-int_0076	27.2274	1.56705	0.193522	8.09755	5.60762e-16	1.71179e-14	ERVK
HERVK22-int_0082	1.19221	1.53167	0.674514	2.27078	0.0231602	0.0494254	ERVK
HERVK22-int_0093	15.0365	2.46656	0.537533	4.58866	4.46091e-06	2.7015e-05	ERVK
HERVK22-int_0094	71.5461	4.55741	0.500577	9.10431	8.68195e-20	4.50321e-18	ERVK
HERVK22-int_0095	89.0527	3.09887	0.567873	5.45697	4.84331e-08	4.30239e-07	ERVK
HERVK22-int_0097	1.8318	3.43957	0.827284	4.15767	3.21514e-05	0.00015876	ERVK
HERVK22-int_0111	1.61608	3.08018	0.949449	3.24417	0.00117793	0.0038834	ERVK
HERVK22-int_0113	4.50307	2.34185	0.556652	4.20704	2.58743e-05	0.000130609	ERVK
HERVK22-int_0115	5.78731	5.00748	0.749042	6.68518	2.30642e-11	3.5247e-10	ERVK
HERVK22-int_0116	1.53941	3.3506	0.998255	3.35645	0.000789496	0.00273593	ERVK
HERVK22-int_0118	11.4191	2.1036	0.347934	6.04596	1.48524e-09	1.72119e-08	ERVK
HERVK22-int_0120	9.00502	2.24621	0.355404	6.32017	2.61275e-10	3.40241e-09	ERVK
HERVK22-int_0128	5.03123	1.52559	0.427814	3.56601	0.000362456	0.00137918	ERVK
HERVK22-int_0137	1.61723	2.13816	0.70228	3.0446	0.00232993	0.00706658	ERVK
HERVK22-int_0139	30.9499	3.85699	0.495886	7.77798	7.36909e-15	1.89109e-13	ERVK
HERVK22-int_0140	0.966667	1.86315	0.613446	3.03718	0.00238799	0.00720341	ERVK
HERVK22-int_0150	1.52339	2.90182	1.03129	2.81378	0.00489628	0.0132924	ERVK
HERVK22-int_0151	0.936301	2.47068	1.03188	2.39434	0.0166504	0.037723	ERVK
HERVK22-int_0153	1.00961	2.50606	0.846999	2.95875	0.00308889	0.00898765	ERVK
HERVK22-int_0156	1.60108	2.88632	0.771268	3.74231	0.000182339	0.000751772	ERVK
HERVK22-int_0161	1.13862	2.48728	0.903394	2.75326	0.00590051	0.015627	ERVK
HERVK22-int_0172	2.52781	1.86364	0.56924	3.27391	0.00106071	0.00353696	ERVK
HERVK3-int_0017	140.391	2.8794	0.310247	9.28101	1.67884e-20	9.5142e-19	ERVK
HERVK3-int_0025	8.85565	-1.66191	0.498678	-3.33262	0.000860316	0.00294248	ERVK
HERVK3-int_0039	20.6004	1.82039	0.242989	7.49166	6.80093e-14	1.51364e-12	ERVK
HERVK3-int_0047	2.34515	3.78922	0.759065	4.99196	5.97684e-07	4.27351e-06	ERVK
HERVK3-int_0048	2.61398	2.52128	0.803795	3.13672	0.00170852	0.00539019	ERVK
HERVK3-int_0052	1.44202	2.03693	0.711794	2.86169	0.00421389	0.0117286	ERVK
HERVK3-int_0056	1.54218	1.8348	0.545143	3.36572	0.000763438	0.00265792	ERVK
HERVK3-int_0060	6.54786	2.54372	0.376284	6.7601	1.37894e-11	2.16683e-10	ERVK
HERVK3-int_0069	46.521	6.64114	0.710176	9.3514	8.6497e-21	5.16493e-19	ERVK
HERVK3-int_0070	96.4895	6.18351	0.65784	9.39971	5.47161e-21	3.43477e-19	ERVK
HERVK3-int_0073	3.68303	3.49725	0.760264	4.60004	4.22402e-06	2.56352e-05	ERVK
HERVK3-int_0074	2.60091	2.91868	0.65341	4.46684	7.93852e-06	4.53244e-05	ERVK
HERVK3-int_0077	15.6014	-4.49434	0.687916	-6.53328	6.43458e-11	9.27746e-10	ERVK
HERVK3-int_0085	60.2048	2.88909	0.469461	6.15406	7.55223e-10	9.16223e-09	ERVK
HERVK3-int_0086	98.6187	2.91334	0.374467	7.77996	7.25452e-15	1.86953e-13	ERVK
HERVK3-int_0090	10.133	1.54206	0.304685	5.06117	4.16698e-07	3.06723e-06	ERVK
HERVK9-int_0005	8.31755	1.5294	0.281715	5.4289	5.67024e-08	4.96846e-07	ERVK
HERVK9-int_0019	20.3345	1.65174	0.39379	4.19446	2.7352e-05	0.000137332	ERVK
HERVK9-int_0029	1.25943	1.74933	0.517403	3.38098	0.000722289	0.00253194	ERVK
HERVK9-int_0034	1.15033	1.75467	0.682736	2.57005	0.0101684	0.0249743	ERVK
HERVK9-int_0042	49.0705	4.89642	0.571628	8.56574	1.0738e-17	4.17282e-16	ERVK
HERVK9-int_0043	2.83462	1.84641	0.560775	3.2926	0.000992642	0.00333176	ERVK
HERVK9-int_0047	1.41151	2.77783	0.78419	3.5423	0.000396661	0.00149126	ERVK
HERVK9-int_0056	1.90571	1.90891	0.762665	2.50295	0.0123163	0.0292745	ERVK
HERVK9-int_0057	0.917506	2.48441	0.764503	3.24971	0.00115522	0.00381572	ERVK
HERVK9-int_0058	1.02624	2.26651	0.811528	2.79288	0.00522403	0.0140729	ERVK
HERVK9-int_0062	5.21506	-2.10161	0.393516	-5.34059	9.26458e-08	7.7783e-07	ERVK
HERVK9-int_0064	10.1329	4.97138	0.619438	8.02564	1.01002e-15	2.99361e-14	ERVK
HERVK9-int_0066	1.62462	2.37016	0.807222	2.93619	0.00332267	0.00956331	ERVK
HERVK9-int_0074	6.28104	3.86901	0.643739	6.01022	1.85267e-09	2.09986e-08	ERVK
HERVK9-int_0077	0.799121	2.05386	0.809584	2.53693	0.011183	0.027027	ERVK
[truncated: 1,359 more rows]

## Sheet: Supplementary Table 4
Table S4. The details of 180 survival-related differentially expressed HERVs.
	P-value			HERV	repFamily	Retroviral component: pol	Retroviral component: env	Retroviral component: gap	Number of retroviral component
group	0.00012256	Log-rank	p = 0.00012	HERV30-int_0002	ERV1	pol	env	gag	3
group	0.000209687	Log-rank	p = 0.00021	MER50-int_0174	ERV1	pol		gag	2
group	0.00026237	Log-rank	p = 0.00026	ERVL-E-int_1224	ERVL	pol			1
group	0.00128198	Log-rank	p = 0.0013	ERV3-16A3_I-int_0181	ERVL	pol		gag	2
group	0.00129804	Log-rank	p = 0.0013	ERV3-16A3_I-int_1350	ERVL	pol		gag	2
group	0.0018978	Log-rank	p = 0.0019	HERVL-int_0462	ERVL	pol		gag	2
group	0.00200986	Log-rank	p = 0.002	ERV3-16A3_I-int_1008	ERVL	pol			1
group	0.00234499	Log-rank	p = 0.0023	HERV9-int_0060	ERV1	pol	env	gag	3
group	0.00286487	Log-rank	p = 0.0029	ERVL-E-int_1420	ERVL	pol			1
group	0.00302828	Log-rank	p = 0.003	ERVL-B4-int_1787	ERVL	pol			1
group	0.00356784	Log-rank	p = 0.0036	ERV3-16A3_I-int_2182	ERVL	pol			1
group	0.00403941	Log-rank	p = 0.004	HERVL40-int_0360	ERVL				0
group	0.00412109	Log-rank	p = 0.0041	ERVL-B4-int_0010	ERVL	pol			1
group	0.00424608	Log-rank	p = 0.0042	ERVL-E-int_3183	ERVL	pol		gag	2
group	0.00437185	Log-rank	p = 0.0044	MER34B-int_0083	ERV1				0
group	0.00498032	Log-rank	p = 0.005	HERV17-int_0311	ERV1	pol	env	gag	3
group	0.0049872	Log-rank	p = 0.005	HERVL-int_1410	ERVL	pol		gag	2
group	0.00520653	Log-rank	p = 0.0052	HERVL18-int_0001	ERVL	pol	env	gag	3
group	0.00521309	Log-rank	p = 0.0052	MER41-int_0620	ERV1		env		1
group	0.00577665	Log-rank	p = 0.0058	ERVL-E-int_3361	ERVL	pol			1
group	0.00611461	Log-rank	p = 0.0061	ERVL-B4-int_0572	ERVL	pol			1
group	0.00621628	Log-rank	p = 0.0062	ERVL-B4-int_1436	ERVL	pol		gag	2
group	0.0063749	Log-rank	p = 0.0064	HERVL18-int_0061	ERVL	pol	env	gag	3
group	0.00678142	Log-rank	p = 0.0068	HERVL-int_1017	ERVL	pol			1
group	0.00716946	Log-rank	p = 0.0072	ERVL-E-int_0514	ERVL			gag	1
group	0.0075508	Log-rank	p = 0.0076	ERV3-16A3_I-int_1850	ERVL	pol		gag	2
group	0.00789586	Log-rank	p = 0.0079	HERVK22-int_0072	ERVK	pol	env	gag	3
group	0.00881018	Log-rank	p = 0.0088	ERVL-B4-int_1422	ERVL	pol		gag	2
group	0.0087774	Log-rank	p = 0.0088	ERVL-E-int_0283	ERVL	pol			1
group	0.00878749	Log-rank	p = 0.0088	ERVL-E-int_1032	ERVL				0
group	0.00949106	Log-rank	p = 0.0095	HUERS-P3-int_0069	ERV1		env	gag	2
group	0.0097046	Log-rank	p = 0.0097	MER50-int_0195	ERV1	pol	env	gag	3
group	0.00990831	Log-rank	p = 0.0099	HERVL-int_0623	ERVL	pol			1
group	0.0104883	Log-rank	p = 0.01	ERVL-E-int_1496	ERVL	pol		gag	2
group	0.00997868	Log-rank	p = 0.01	HERV17-int_0310	ERV1	pol		gag	2
group	0.0103251	Log-rank	p = 0.01	HERV9-int_0191	ERV1	pol	env	gag	3
group	0.0101917	Log-rank	p = 0.01	MER4-int_0098	ERV1				0
group	0.010558	Log-rank	p = 0.011	ERV3-16A3_I-int_1561	ERVL	pol			1
group	0.0110926	Log-rank	p = 0.011	ERVL-E-int_2113	ERVL	pol			1
group	0.010746	Log-rank	p = 0.011	ERVL-E-int_2905	ERVL			gag	1
group	0.0112836	Log-rank	p = 0.011	ERVL-E-int_3552	ERVL	pol		gag	2
group	0.0108882	Log-rank	p = 0.011	HERVL-int_1358	ERVL	pol			1
group	0.0121946	Log-rank	p = 0.012	ERV3-16A3_I-int_0959	ERVL	pol			1
group	0.0115456	Log-rank	p = 0.012	ERVL-E-int_0953	ERVL	pol			1
group	0.0121123	Log-rank	p = 0.012	ERVL-E-int_2904	ERVL	pol			1
group	0.0118939	Log-rank	p = 0.012	HERVL-int_0535	ERVL	pol			1
group	0.0122556	Log-rank	p = 0.012	HERVS71-int_0046	ERV1	pol	env	gag	3
group	0.0120046	Log-rank	p = 0.012	MER4-int_0173	ERV1				0
group	0.0126369	Log-rank	p = 0.013	ERV3-16A3_I-int_2366	ERVL	pol			1
group	0.0131753	Log-rank	p = 0.013	ERVL-E-int_1532	ERVL	pol		gag	2
group	0.0129189	Log-rank	p = 0.013	HERVL40-int_0293	ERVL	pol			1
group	0.0144006	Log-rank	p = 0.014	ERV3-16A3_I-int_1014	ERVL	pol		gag	2
group	0.0138688	Log-rank	p = 0.014	ERVL-B4-int_0310	ERVL	pol		gag	2
group	0.013519	Log-rank	p = 0.014	ERVL-E-int_2754	ERVL	pol			1
group	0.0146388	Log-rank	p = 0.015	ERVL-E-int_1497	ERVL	pol			1
group	0.0153817	Log-rank	p = 0.015	HERVL18-int_0044	ERVL	pol		gag	2
group	0.0164636	Log-rank	p = 0.016	ERV3-16A3_I-int_0766	ERVL				0
group	0.0161559	Log-rank	p = 0.016	ERV3-16A3_I-int_0882	ERVL	pol		gag	2
group	0.0160136	Log-rank	p = 0.016	HERVIP10F-int_0034	ERV1	pol	env	gag	3
group	0.0155459	Log-rank	p = 0.016	HERVL40-int_0052	ERVL	pol			1
group	0.0174804	Log-rank	p = 0.017	ERV3-16A3_I-int_0161	ERVL	pol			1
group	0.0167379	Log-rank	p = 0.017	ERV3-16A3_I-int_0962	ERVL	pol			1
group	0.0174098	Log-rank	p = 0.017	HERV9-int_0065	ERV1	pol	env	gag	3
group	0.0171414	Log-rank	p = 0.017	HERVH-int_0113	ERV1	pol	env	gag	3
group	0.017253	Log-rank	p = 0.017	MER4B-int_0446	ERV1	pol			1
group	0.0172917	Log-rank	p = 0.017	MER4-int_0103	ERV1				0
group	0.0182766	Log-rank	p = 0.018	MER50-int_0059	ERV1	pol		gag	2
group	0.0189231	Log-rank	p = 0.019	ERV3-16A3_I-int_2220	ERVL			gag	1
group	0.0204063	Log-rank	p = 0.02	ERVL-E-int_1280	ERVL	pol			1
group	0.0202309	Log-rank	p = 0.02	ERVL-E-int_2729	ERVL	pol		gag	2
group	0.0196157	Log-rank	p = 0.02	MER4-int_0645	ERV1				0
group	0.020475	Log-rank	p = 0.02	PRIMA41-int_0154	ERV1	pol		gag	2
group	0.0209558	Log-rank	p = 0.021	ERV3-16A3_I-int_0577	ERVL	pol			1
group	0.0211539	Log-rank	p = 0.021	ERVL-B4-int_1285	ERVL	pol			1
group	0.0213256	Log-rank	p = 0.021	ERVL-E-int_3291	ERVL	pol			1
group	0.0206273	Log-rank	p = 0.021	ERVL-int_0094	ERVL	pol			1
group	0.0212834	Log-rank	p = 0.021	HERVH-int_0329	ERV1	pol	env	gag	3
group	0.020885	Log-rank	p = 0.021	HERVK14-int_0126	ERVK	pol		gag	2
group	0.0212705	Log-rank	p = 0.021	HERVL18-int_0060	ERVL	pol	env	gag	3
group	0.020921	Log-rank	p = 0.021	HUERS-P3-int_0035	ERV1	pol	env	gag	3
group	0.0218655	Log-rank	p = 0.022	ERVL-E-int_2203	ERVL	pol			1
group	0.0219218	Log-rank	p = 0.022	Harlequin-int_0054	ERV1	pol	env	gag	3
group	0.0230153	Log-rank	p = 0.023	ERV3-16A3_I-int_0412	ERVL	pol		gag	2
group	0.0226301	Log-rank	p = 0.023	ERV3-16A3_I-int_1960	ERVL	pol			1
group	0.022625	Log-rank	p = 0.023	ERVL-B4-int_1401	ERVL	pol			1
group	0.023419	Log-rank	p = 0.023	ERVL-int_0312	ERVL	pol			1
group	0.0228775	Log-rank	p = 0.023	HERV17-int_0094	ERV1	pol	env	gag	3
group	0.0233155	Log-rank	p = 0.023	HERVH-int_0574	ERV1	pol	env	gag	3
group	0.0227936	Log-rank	p = 0.023	HERVL-int_0363	ERVL	pol		gag	2
group	0.0231037	Log-rank	p = 0.023	HERVL-int_0958	ERVL	pol			1
group	0.0241575	Log-rank	p = 0.024	ERV3-16A3_I-int_0686	ERVL	pol			1
group	0.023704	Log-rank	p = 0.024	ERVL-E-int_0023	ERVL	pol		gag	2
group	0.0243744	Log-rank	p = 0.024	HERVE-int_0126	ERV1	pol	env	gag	3
group	0.0243475	Log-rank	p = 0.024	HERVH-int_0092	ERV1	pol	env	gag	3
group	0.0243949	Log-rank	p = 0.024	HERVIP10FH-int_0017	ERV1	pol	env		2
group	0.024127	Log-rank	p = 0.024	HERVL-int_0314	ERVL			gag	1
group	0.0243092	Log-rank	p = 0.024	HERVL-int_0661	ERVL	pol		gag	2
group	0.0248879	Log-rank	p = 0.025	ERV3-16A3_I-int_0923	ERVL	pol		gag	2
group	0.0247164	Log-rank	p = 0.025	HERVL-int_0449	ERVL	pol		gag	2
group	0.0249625	Log-rank	p = 0.025	HERVL-int_0768	ERVL	pol		gag	2
group	0.0262999	Log-rank	p = 0.026	ERV3-16A3_I-int_1081	ERVL	pol			1
group	0.0264171	Log-rank	p = 0.026	ERVL-E-int_3661	ERVL	pol		gag	2
group	0.0260276	Log-rank	p = 0.026	HERVP71A-int_0029	ERV1	pol	env	gag	3
group	0.0263872	Log-rank	p = 0.026	MER61-int_0375	ERV1				0
group	0.0263912	Log-rank	p = 0.026	PRIMA41-int_0128	ERV1	pol			1
group	0.0265569	Log-rank	p = 0.027	ERVL-E-int_2037	ERVL	pol			1
group	0.0277645	Log-rank	p = 0.028	HERVL-int_0701	ERVL	pol		gag	2
group	0.0276858	Log-rank	p = 0.028	HERVL-int_1077	ERVL	pol		gag	2
group	0.028761	Log-rank	p = 0.029	ERVL-B4-int_0314	ERVL	pol			1
group	0.0287871	Log-rank	p = 0.029	ERVL-E-int_0831	ERVL	pol			1
group	0.029355	Log-rank	p = 0.029	HERVL-int_1233	ERVL	pol		gag	2
group	0.0286297	Log-rank	p = 0.029	LTR25-int_0094	ERV1	pol		gag	2
group	0.029337	Log-rank	p = 0.029	MER41-int_0429	ERV1		env		1
group	0.0295095	Log-rank	p = 0.03	ERV3-16A3_I-int_1738	ERVL	pol		gag	2
group	0.0295593	Log-rank	p = 0.03	ERVL-E-int_0870	ERVL	pol		gag	2
group	0.0304564	Log-rank	p = 0.03	HERVK3-int_0048	ERVK	pol	env	gag	3
group	0.0311708	Log-rank	p = 0.031	ERV3-16A3_I-int_2265	ERVL	pol		gag	2
group	0.0311345	Log-rank	p = 0.031	HERVL74-int_0015	ERVL				0
group	0.031502	Log-rank	p = 0.032	HERVL18-int_0005	ERVL	pol	env	gag	3
group	0.0339158	Log-rank	p = 0.034	HUERS-P3b-int_0028	ERV1			gag	1
group	0.0335231	Log-rank	p = 0.034	HUERS-P3b-int_0078	ERV1			gag	1
group	0.034332	Log-rank	p = 0.034	MER34B-int_0224	ERV1				0
group	0.0348689	Log-rank	p = 0.035	ERVL-B4-int_0499	ERVL	pol		gag	2
group	0.0354426	Log-rank	p = 0.035	HERVL-int_0420	ERVL	pol		gag	2
group	0.0354692	Log-rank	p = 0.035	MER4-int_0253	ERV1				0
group	0.0363855	Log-rank	p = 0.036	ERVL-E-int_0467	ERVL				0
group	0.0361319	Log-rank	p = 0.036	HERVH-int_0519	ERV1		env	gag	2
group	0.0371699	Log-rank	p = 0.037	HERVL-int_0525	ERVL	pol		gag	2
group	0.0366205	Log-rank	p = 0.037	PABL_B-int_0033	ERV1	pol			1
group	0.0377086	Log-rank	p = 0.038	ERVL-B4-int_1275	ERVL	pol			1
group	0.0380474	Log-rank	p = 0.038	MER101-int_0284	ERV1	pol			1
group	0.0392066	Log-rank	p = 0.039	ERV3-16A3_I-int_2258	ERVL	pol			1
group	0.0388124	Log-rank	p = 0.039	HERVL40-int_0302	ERVL	pol			1
group	0.0388694	Log-rank	p = 0.039	HUERS-P3-int_0146	ERV1				0
group	0.0393849	Log-rank	p = 0.039	MER61-int_0230	ERV1				0
group	0.0397145	Log-rank	p = 0.04	ERVL-E-int_1321	ERVL				0
group	0.040401	Log-rank	p = 0.04	HERV3-int_0065	ERV1	pol	env		2
group	0.0395176	Log-rank	p = 0.04	HERVL-int_0516	ERVL	pol		gag	2
group	0.0405558	Log-rank	p = 0.041	ERVL-E-int_0678	ERVL	pol			1
group	0.0408806	Log-rank	p = 0.041	MER4-int_0366	ERV1				0
group	0.0416871	Log-rank	p = 0.042	ERVL-B4-int_1237	ERVL	pol		gag	2
group	0.0415061	Log-rank	p = 0.042	HERVL-int_1387	ERVL	pol			1
group	0.0432516	Log-rank	p = 0.043	ERVL-B4-int_1835	ERVL	pol		gag	2
group	0.0428312	Log-rank	p = 0.043	HERVH-int_0850	ERV1	pol	env	gag	3
group	0.042823	Log-rank	p = 0.043	HERVH-int_1009	ERV1	pol	env	gag	3
group	0.043269	Log-rank	p = 0.043	HERVL-int_0767	ERVL	pol		gag	2
group	0.0427755	Log-rank	p = 0.043	HERVL-int_1385	ERVL	pol		gag	2
group	0.0430095	Log-rank	p = 0.043	HUERS-P1-int_0094	ERV1				0
group	0.0425299	Log-rank	p = 0.043	PABL_B-int_0102	ERV1	pol	env	gag	3
group	0.0441783	Log-rank	p = 0.044	ERV3-16A3_I-int_0114	ERVL	pol			1
group	0.0441049	Log-rank	p = 0.044	ERVL-B4-int_1775	ERVL	pol			1
group	0.0442106	Log-rank	p = 0.044	ERVL-E-int_3464	ERVL	pol		gag	2
group	0.0436302	Log-rank	p = 0.044	Harlequin-int_0024	ERV1	pol	env	gag	3
group	0.0438432	Log-rank	p = 0.044	HERVH-int_0341	ERV1	pol	env	gag	3
group	0.0437765	Log-rank	p = 0.044	HERVK22-int_0026	ERVK	pol	env		2
group	0.0439836	Log-rank	p = 0.044	HERVL18-int_0054	ERVL	pol		gag	2
group	0.0435673	Log-rank	p = 0.044	MER61-int_0291	ERV1				0
group	0.0449976	Log-rank	p = 0.045	ERV3-16A3_I-int_0629	ERVL			gag	1
group	0.04501	Log-rank	p = 0.045	ERVL-int_0077	ERVL	pol			1
group	0.0449253	Log-rank	p = 0.045	HERVK11D-int_0019	ERVK	pol	env	gag	3
group	0.0453949	Log-rank	p = 0.045	HERVL74-int_0076	ERVL	pol			1
group	0.0453609	Log-rank	p = 0.045	HERVS71-int_0021	ERV1	pol	env	gag	3
group	0.0449105	Log-rank	p = 0.045	MER4-int_0655	ERV1				0
group	0.0463991	Log-rank	p = 0.046	ERV3-16A3_I-int_1059	ERVL	pol		gag	2
group	0.046236	Log-rank	p = 0.046	ERVL-E-int_1086	ERVL	pol			1
group	0.0458322	Log-rank	p = 0.046	MER61-int_0150	ERV1				0
group	0.0456447	Log-rank	p = 0.046	PRIMA41-int_0019	ERV1	pol		gag	2
group	0.0465009	Log-rank	p = 0.047	ERVL-B4-int_1862	ERVL	pol			1
group	0.0469356	Log-rank	p = 0.047	HERV9-int_0072	ERV1	pol	env	gag	3
group	0.0465391	Log-rank	p = 0.047	HERVH-int_0841	ERV1	pol	env	gag	3
group	0.0479243	Log-rank	p = 0.048	ERVL-B4-int_0473	ERVL	pol		gag	2
group	0.0475836	Log-rank	p = 0.048	HERVK22-int_0052	ERVK	pol	env	gag	3
group	0.0476882	Log-rank	p = 0.048	HUERS-P3-int_0083	ERV1	pol	env	gag	3
group	0.0488856	Log-rank	p = 0.049	ERV3-16A3_I-int_0859	ERVL	pol			1
group	0.0491854	Log-rank	p = 0.049	ERVL-E-int_1740	ERVL	pol			1
group	0.0486704	Log-rank	p = 0.049	ERVL-E-int_2914	ERVL				0
group	0.0492882	Log-rank	p = 0.049	HERV9-int_0061	ERV1	pol	env	gag	3
group	0.0492811	Log-rank	p = 0.049	HERVIP10F-int_0055	ERV1	pol	env	gag	3
group	0.0491921	Log-rank	p = 0.049	HERVL-int_0190	ERVL	pol			1
group	0.0497306	Log-rank	p = 0.05	ERVL-E-int_1714	ERVL	pol			1

## Sheet: Supplementary Table 5
Table S5. The annotations of 180 survival-related differentially expressed HERVs using Telescope.
seqname	source	feature	start	end	score	strand	frame	gene_id	transcript_id	locus	category	intModel	locid	model_cov	model_pct	repName	geneRegion	repClass	repEnd	repFamily	repLeft	repStart	prev_strand	Class	Family	Category	Chrom	Start	End	Strand	TE_CODING	IntersectedGene	IntersectedGeneType	IntersectedOrientation	IntersectedGeneID	TE_type	TE_5UTR_Intersect	TE_3UTR_Intersect	ClosestUpstream_gn	ClosestUpstream_id	DistUpstream	ClosestDownstream_gn	ClosestDownstream_id	DistDownstream	FANTOM_enhancer	FANTOM_CAGE
chr1	rmsk	gene	20094082	20097380	NA	+	0	ERVLE_1p36.13f	ERVLE_1p36.13f	ERVLE_1p36.13f	prototype	ERVL-E-int	ERVL-E-int_0023	1989	35.1	NA	NA	NA	NA	NA	NA	NA	NA	HERV	ERVLE	prototype	chr1	20094082	20097380	+	noncoding	NA	NA	NA	NA	INTERGENIC	NA	NA	PLA2G5	ENSG00000127472	2171	PLA2G2D	ENSG00000117215	14559	NA	NA
chr1	rmsk	gene	34050180	34052158	NA	+	0	ERVLB4_1p35.1	ERVLB4_1p35.1	ERVLB4_1p35.1	oneside	ERVL-B4-int	ERVL-B4-int_0010	1562	27.3	NA	NA	NA	NA	NA	NA	NA	NA	HERV	ERVLB4	oneside	chr1	34050180	34052158	+	noncoding	CSMD2	protein_coding	ANTISENSE	ENSG00000121904	INTRONIC	NA	NA	NA	NA	NA	NA	NA	NA	NA	NA
chr1	rmsk	gene	64186607	64192762	NA	+	0	HERVL18_1p31.3a	HERVL18_1p31.3a	HERVL18_1p31.3a	prototype	HERVL18-int	HERVL18-int_0001	5487	90.7	NA	NA	NA	NA	NA	NA	NA	NA	HERV	HERVL18	prototype	chr1	64186607	64192762	+	coding	AL445205.1	lncRNA	SENSE	ENSG00000284928	EXONIC	FALSE	FALSE	NA	NA	NA	NA	NA	NA	NA	NA
chr1	rmsk	gene	86409350	86416680	NA	-	0	HERVL18_1p22.3	HERVL18_1p22.3	HERVL18_1p22.3	prototype	HERVL18-int	HERVL18-int_0005	6042	99.9	NA	NA	NA	NA	NA	NA	NA	NA	HERV	HERVL18	prototype	chr1	86409350	86416680	-	noncoding	NA	NA	NA	NA	INTERGENIC	NA	NA	CLCA2	ENSG00000137975	7491	AC119749.1	ENSG00000231349	4484	NA	NA
chr1	rmsk	gene	159475002	159478088	NA	+	0	ERV316A3_1q23.2	ERV316A3_1q23.2	ERV316A3_1q23.2	oneside	ERV3-16A3_I-int	ERV3-16A3_I-int_0114	2694	51.5	NA	NA	NA	NA	NA	NA	NA	NA	HERV	ERV316A3	oneside	chr1	159475002	159478088	+	noncoding	LINC02819	lncRNA	SENSE	ENSG00000224943	INTRONIC	NA	NA	NA	NA	NA	NA	NA	NA	NA	NA
chr1	rmsk	gene	195002756	195006066	NA	-	0	ERVLE_1q31.3c	ERVLE_1q31.3c	ERVLE_1q31.3c	prototype	ERVL-E-int	ERVL-E-int_0283	1827	32.2	NA	NA	NA	NA	NA	NA	NA	NA	HERV	ERVLE	prototype	chr1	195002756	195006066	-	noncoding	NA	NA	NA	NA	INTERGENIC	NA	NA	AL353709.1	ENSG00000287364	740958	AL353072.2	ENSG00000285718	71446	NA	NA
chr1	rmsk	gene	212131798	212132463	NA	+	0	ERV316A3_1q32.3a	ERV316A3_1q32.3a	ERV316A3_1q32.3a	internal	ERV3-16A3_I-int	ERV3-16A3_I-int_0161	672	12.9	NA	NA	NA	NA	NA	NA	NA	NA	HERV	ERV316A3	internal	chr1	212131798	212132463	+	noncoding	NA	NA	NA	NA	INTERGENIC	NA	NA	DTL	ENSG00000143476	24398	AL606468.1	ENSG00000229983	35744	NA	NA
chr1	rmsk	gene	227677124	227686201	NA	+	0	HARLEQUIN_1q42.13c	HARLEQUIN_1q42.13c	HARLEQUIN_1q42.13c	tandem*	Harlequin-int	Harlequin-int_0024	5998	87	NA	NA	NA	NA	NA	NA	NA	NA	HERV	HARLEQUIN	tandem*	chr1	227677124	227686201	+	noncoding	ZNF678	protein_coding	SENSE	ENSG00000181450	EXONIC	FALSE	TRUE	NA	NA	NA	NA	NA	NA	NA	NA
chr1	rmsk	gene	228676559	228682714	NA	-	0	HERVH_1q42.13b	HERVH_1q42.13b	HERVH_1q42.13b	prototype	HERVH-int	HERVH-int_0092	5004	64.9	NA	NA	NA	NA	NA	NA	NA	NA	HERV	HERVH	prototype	chr1	228676559	228682714	-	coding	NA	NA	NA	NA	INTERGENIC	NA	NA	FTH1P2	ENSG00000234975	4701	AL713899.1	ENSG00000206878	23999	NA	NA
chr1	rmsk	gene	229887855	229890725	NA	+	0	ERV316A3_1q42.13f	ERV316A3_1q42.13f	ERV316A3_1q42.13f	internal	ERV3-16A3_I-int	ERV3-16A3_I-int_0181	2505	47.9	NA	NA	NA	NA	NA	NA	NA	NA	HERV	ERV316A3	internal	chr1	229887855	229890725	+	noncoding	LINC01682	lncRNA	ANTISENSE	ENSG00000227043	INTRONIC	NA	NA	NA	NA	NA	NA	NA	NA	NA	NA
chr2	rmsk	gene	13680687	13682534	NA	+	0	HERVIP10FH_2p24.3b	HERVIP10FH_2p24.3b	HERVIP10FH_2p24.3b	oneside	HERVIP10FH-int	HERVIP10FH-int_0017	1325	26	NA	NA	NA	NA	NA	NA	NA	NA	HERV	HERVIP10FH	oneside	chr2	13680687	13682534	+	noncoding	NA	NA	NA	NA	INTERGENIC	NA	NA	AC073062.1	ENSG00000229370	71519	LINC00276	ENSG00000230448	27997	NA	NA
chr2	rmsk	gene	20082562	20088123	NA	+	0	HERVH_2p24.1	HERVH_2p24.1	HERVH_2p24.1	prototype	HERVH-int	HERVH-int_0113	5034	65.3	NA	NA	NA	NA	NA	NA	NA	NA	HERV	HERVH	prototype	chr2	20082562	20088123	+	noncoding	AC098828.2	lncRNA	ANTISENSE	ENSG00000234378	INTRONIC	NA	NA	NA	NA	NA	NA	NA	NA	NA	NA
chr2	rmsk	gene	82476538	82478547	NA	-	0	ERVLE_2p12g	ERVLE_2p12g	ERVLE_2p12g	internal	ERVL-E-int	ERVL-E-int_0467	1050	18.5	NA	NA	NA	NA	NA	NA	NA	NA	HERV	ERVLE	internal	chr2	82476538	82478547	-	noncoding	AC010105.1	lncRNA	SENSE	ENSG00000237498	EXONIC	FALSE	FALSE	NA	NA	NA	NA	NA	NA	NA	NA
chr2	rmsk	gene	98752222	98756736	NA	+	0	PRIMA41_2q11.2	PRIMA41_2q11.2	PRIMA41_2q11.2	internal	PRIMA41-int	PRIMA41-int_0019	4234	54.6	NA	NA	NA	NA	NA	NA	NA	NA	HERV	PRIMA41	internal	chr2	98752222	98756736	+	noncoding	NA	NA	NA	NA	INTERGENIC	NA	NA	MGAT4A	ENSG00000071073	21090	LINC02611	ENSG00000226791	4362	NA	NA
chr2	rmsk	gene	117183830	117185641	NA	-	0	ERVLE_2q14.1e	ERVLE_2q14.1e	ERVLE_2q14.1e	internal	ERVL-E-int	ERVL-E-int_0514	1341	23.7	NA	NA	NA	NA	NA	NA	NA	NA	HERV	ERVLE	internal	chr2	117183830	117185641	-	noncoding	NA	NA	NA	NA	INTERGENIC	NA	NA	AC064856.1	ENSG00000286370	350746	AC092170.1	ENSG00000227291	2268	NA	NA
chr2	rmsk	gene	123468851	123474079	NA	+	0	MER4_2q14.3	MER4_2q14.3	MER4_2q14.3	oneside	MER4-int	MER4-int_0098	4402	66.7	NA	NA	NA	NA	NA	NA	NA	NA	HERV	MER4	oneside	chr2	123468851	123474079	+	noncoding	NA	NA	NA	NA	INTERGENIC	NA	NA	AC073409.1	ENSG00000226708	24406	AC092646.2	ENSG00000235640	221223	NA	NA
chr2	rmsk	gene	131268134	131268775	NA	+	0	MER4_2q21.1d	MER4_2q21.1d	MER4_2q21.1d	internal	MER4-int	MER4-int_0103	716	10.9	NA	NA	NA	NA	NA	NA	NA	NA	HERV	MER4	internal	chr2	131268134	131268775	+	noncoding	PLEKHB2	protein_coding	SENSE	ENSG00000115762	INTRONIC	NA	NA	NA	NA	NA	NA	NA	NA	NA	NA
chr2	rmsk	gene	164866069	164867487	NA	+	0	HERVL_2q24.3b	HERVL_2q24.3b	HERVL_2q24.3b	oneside	HERVL-int	HERVL-int_0190	894	15.8	NA	NA	NA	NA	NA	NA	NA	NA	HERV	HERVL	oneside	chr2	164866069	164867487	+	noncoding	AC019197.1	lncRNA	SENSE	ENSG00000236283	INTRONIC	NA	NA	NA	NA	NA	NA	NA	NA	NA	NA
chr2	rmsk	gene	190587122	190590915	NA	+	0	HERVL40_2q32.2	HERVL40_2q32.2	HERVL40_2q32.2	prototype	HERVL40-int	HERVL40-int_0052	3194	57.8	NA	NA	NA	NA	NA	NA	NA	NA	HERV	HERVL40	prototype	chr2	190587122	190590915	+	noncoding	NA	NA	NA	NA	INTERGENIC	NA	NA	AC108047.1	ENSG00000233654	17346	AC006460.2	ENSG00000284052	16745	NA	NA
chr2	rmsk	gene	220028737	220033584	NA	+	0	ERV316A3_2q35i	ERV316A3_2q35i	ERV316A3_2q35i	prototype	ERV3-16A3_I-int	ERV3-16A3_I-int_0412	4156	79.5	NA	NA	NA	NA	NA	NA	NA	NA	HERV	ERV316A3	prototype	chr2	220028737	220033584	+	noncoding	NA	NA	NA	NA	INTERGENIC	NA	NA	AC008281.1	ENSG00000286199	115903	AC009310.1	ENSG00000225911	15238	NA	chr2:220031423-220031426
chr2	rmsk	gene	228299817	228309450	NA	-	0	HUERSP3_2q36.3	HUERSP3_2q36.3	HUERSP3_2q36.3	prototype	HUERS-P3-int	HUERS-P3-int_0035	8324	93.3	NA	NA	NA	NA	NA	NA	NA	NA	HERV	HUERSP3	prototype	chr2	228299817	228309450	-	noncoding	NA	NA	NA	NA	INTERGENIC	NA	NA	AC074019.1	ENSG00000203387	42670	SPHKAP	ENSG00000153820	118130	NA	NA
chr3	rmsk	gene	19023626	19025140	NA	-	0	ERVLE_3p24.3b	ERVLE_3p24.3b	ERVLE_3p24.3b	internal	ERVL-E-int	ERVL-E-int_0678	1303	23	NA	NA	NA	NA	NA	NA	NA	NA	HERV	ERVLE	internal	chr3	19023626	19025140	-	noncoding	NA	NA	NA	NA	INTERGENIC	NA	NA	KCNH8	ENSG00000183960	123370	RNU6-138P	ENSG00000251761	68577	NA	NA
chr3	rmsk	gene	46414268	46416315	NA	+	0	ERVLB4_3p21.31d	ERVLB4_3p21.31d	ERVLB4_3p21.31d	internal	ERVL-B4-int	ERVL-B4-int_0310	1502	26.3	NA	NA	NA	NA	NA	NA	NA	NA	HERV	ERVLB4	internal	chr3	46414268	46416315	+	noncoding	NA	NA	NA	NA	INTERGENIC	NA	NA	CCRL2	ENSG00000121797	1271	LINC02009	ENSG00000283646	209	NA	NA
chr3	rmsk	gene	58713101	58717281	NA	-	0	ERVLB4_3p14.2	ERVLB4_3p14.2	ERVLB4_3p14.2	oneside	ERVL-B4-int	ERVL-B4-int_0314	3130	54.8	NA	NA	NA	NA	NA	NA	NA	NA	HERV	ERVLB4	oneside	chr3	58713101	58717281	-	noncoding	NA	NA	NA	NA	INTERGENIC	NA	NA	C3orf67	ENSG00000163689	84	FAM3D	ENSG00000198643	46267	NA	NA
chr3	rmsk	gene	79978171	79980974	NA	-	0	ERVL_3p12.2	ERVL_3p12.2	ERVL_3p12.2	oneside	ERVL-int	ERVL-int_0077	2436	42.3	NA	NA	NA	NA	NA	NA	NA	NA	HERV	ERVL	oneside	chr3	79978171	79980974	-	noncoding	NA	NA	NA	NA	INTERGENIC	NA	NA	OSBPL9P1	ENSG00000271389	182353	HMGB1P38	ENSG00000243877	20029	NA	NA
chr3	rmsk	gene	80306978	80312729	NA	+	0	HERV30_3p12.2	HERV30_3p12.2	HERV30_3p12.2	prototype	HERV30-int	HERV30-int_0002	4374	53	NA	NA	NA	NA	NA	NA	NA	NA	HERV	HERV30	prototype	chr3	80306978	80312729	+	noncoding	NA	NA	NA	NA	INTERGENIC	NA	NA	HNRNPA3P8	ENSG00000239699	89744	AC108740.1	ENSG00000242586	129352	NA	NA
chr3	rmsk	gene	104273436	104280102	NA	-	0	HUERSP3B_3q13.11	HUERSP3B_3q13.11	HUERSP3B_3q13.11	oneside	HUERS-P3b-int	HUERS-P3b-int_0028	5993	80.8	NA	NA	NA	NA	NA	NA	NA	NA	HERV	HUERSP3B	oneside	chr3	104273436	104280102	-	noncoding	NA	NA	NA	NA	INTERGENIC	NA	NA	AC091804.1	ENSG00000243635	222598	RAP1BP2	ENSG00000214405	209854	NA	NA
chr3	rmsk	gene	112846935	112848685	NA	-	0	HERVL74_3q13.2a	HERVL74_3q13.2a	HERVL74_3q13.2a	oneside	HERVL74-int	HERVL74-int_0015	1392	24.5	NA	NA	NA	NA	NA	NA	NA	NA	HERV	HERVL74	oneside	chr3	112846935	112848685	-	noncoding	NA	NA	NA	NA	INTERGENIC	NA	NA	CD200R1	ENSG00000163606	72520	CD200R1L	ENSG00000206531	79	NA	NA
chr3	rmsk	gene	134421008	134422249	NA	-	0	ERVLE_3q22.2a	ERVLE_3q22.2a	ERVLE_3q22.2a	internal	ERVL-E-int	ERVL-E-int_0831	1054	18.6	NA	NA	NA	NA	NA	NA	NA	NA	HERV	ERVLE	internal	chr3	134421008	134422249	-	noncoding	NA	NA	NA	NA	INTERGENIC	NA	NA	HMGB3P13	ENSG00000214288	15356	HMGN1P9	ENSG00000248377	35514	NA	NA
chr3	rmsk	gene	163637962	163639404	NA	-	0	HERVL_3q26.1c	HERVL_3q26.1c	HERVL_3q26.1c	prototype	HERVL-int	HERVL-int_0314	888	15.7	NA	NA	NA	NA	NA	NA	NA	NA	HERV	HERVL	prototype	chr3	163637962	163639404	-	noncoding	NA	NA	NA	NA	INTERGENIC	NA	NA	AC084017.1	ENSG00000214210	362202	AC079910.1	ENSG00000240792	158462	NA	NA
chr3	rmsk	gene	164215607	164220323	NA	-	0	HML5_3q26.1	HML5_3q26.1	HML5_3q26.1	oneside	HERVK22-int	HERVK22-int_0026	4275	62.5	NA	NA	NA	NA	NA	NA	NA	NA	HERV	HML5	oneside	chr3	164215607	164220323	-	noncoding	NA	NA	NA	NA	INTERGENIC	NA	NA	LINC01323	ENSG00000241636	450555	MIR1263	ENSG00000221251	44051	NA	NA
chr3	rmsk	gene	164465468	164469980	NA	+	0	MER4_3q26.1e	MER4_3q26.1e	MER4_3q26.1e	prototype	MER4-int	MER4-int_0173	3383	51.3	NA	NA	NA	NA	NA	NA	NA	NA	HERV	MER4	prototype	chr3	164465468	164469980	+	noncoding	NA	NA	NA	NA	INTERGENIC	NA	NA	MIR1263	ENSG00000221251	293912	LINC01323	ENSG00000241636	200898	NA	NA
chr3	rmsk	gene	164525052	164526566	NA	-	0	ERVLE_3q26.1g	ERVLE_3q26.1g	ERVLE_3q26.1g	internal	ERVL-E-int	ERVL-E-int_0870	1131	20	NA	NA	NA	NA	NA	NA	NA	NA	HERV	ERVLE	internal	chr3	164525052	164526566	-	noncoding	NA	NA	NA	NA	INTERGENIC	NA	NA	LINC01323	ENSG00000241636	144312	MIR1263	ENSG00000221251	353496	NA	NA
chr3	rmsk	gene	164541991	164543514	NA	+	0	ERV316A3_3q26.1d	ERV316A3_3q26.1d	ERV316A3_3q26.1d	internal	ERV3-16A3_I-int	ERV3-16A3_I-int_0577	1495	28.6	NA	NA	NA	NA	NA	NA	NA	NA	HERV	ERV316A3	internal	chr3	164541991	164543514	+	noncoding	NA	NA	NA	NA	INTERGENIC	NA	NA	MIR1263	ENSG00000221251	370435	LINC01323	ENSG00000241636	127364	NA	NA
chr3	rmsk	gene	164626954	164628462	NA	+	0	MER34B_3q26.1	MER34B_3q26.1	MER34B_3q26.1	internal	MER34B-int	MER34B-int_0083	860	16.1	NA	NA	NA	NA	NA	NA	NA	NA	HERV	MER34B	internal	chr3	164626954	164628462	+	noncoding	NA	NA	NA	NA	INTERGENIC	NA	NA	MIR1263	ENSG00000221251	455398	LINC01323	ENSG00000241636	42416	NA	NA
chr3	rmsk	gene	167266302	167275022	NA	+	0	HERVIP10F_3q26.1	HERVIP10F_3q26.1	HERVIP10F_3q26.1	prototype	HERVIP10F-int	HERVIP10F-int_0034	7734	100	NA	NA	NA	NA	NA	NA	NA	NA	HERV	HERVIP10F	prototype	chr3	167266302	167275022	+	coding	ZBBX	protein_coding	ANTISENSE	ENSG00000169064	INTRONIC	NA	NA	NA	NA	NA	NA	NA	NA	NA	NA
chr3	rmsk	gene	177665834	177671132	NA	-	0	HERVH_3q26.32c	HERVH_3q26.32c	HERVH_3q26.32c	prototype	HERVH-int	HERVH-int_0329	4904	63.6	NA	NA	NA	NA	NA	NA	NA	NA	HERV	HERVH	prototype	chr3	177665834	177671132	-	noncoding	LINC00578	lncRNA	ANTISENSE	ENSG00000228221	EXONIC	FALSE	FALSE	NA	NA	NA	NA	NA	NA	NA	NA
chr3	rmsk	gene	191666260	191672378	NA	-	0	HERVH_3q28c	HERVH_3q28c	HERVH_3q28c	prototype	HERVH-int	HERVH-int_0341	5263	68.2	NA	NA	NA	NA	NA	NA	NA	NA	HERV	HERVH	prototype	chr3	191666260	191672378	-	noncoding	NA	NA	NA	NA	INTERGENIC	NA	NA	AC026320.2	ENSG00000237653	279971	AC072023.1	ENSG00000201860	25023	NA	NA
chr4	rmsk	gene	11225121	11227868	NA	-	0	ERV316A3_4p16.1g	ERV316A3_4p16.1g	ERV316A3_4p16.1g	prototype	ERV3-16A3_I-int	ERV3-16A3_I-int_0629	1599	30.6	NA	NA	NA	NA	NA	NA	NA	NA	HERV	ERV316A3	prototype	chr4	11225121	11227868	-	noncoding	NA	NA	NA	NA	INTERGENIC	NA	NA	MIR572	ENSG00000207716	140959	LINC02498	ENSG00000283083	475535	NA	NA
chr4	rmsk	gene	11374322	11375033	NA	+	0	ERVL_4p15.33	ERVL_4p15.33	ERVL_4p15.33	internal	ERVL-int	ERVL-int_0094	732	12.7	NA	NA	NA	NA	NA	NA	NA	NA	HERV	ERVL	internal	chr4	11374322	11375033	+	noncoding	NA	NA	NA	NA	INTERGENIC	NA	NA	RNPS1P1	ENSG00000250896	1430	HS3ST1	ENSG00000002587	18117	NA	NA
chr4	rmsk	gene	36906915	36913355	NA	+	0	HARLEQUIN_4p14a	HARLEQUIN_4p14a	HARLEQUIN_4p14a	oneside	Harlequin-int	Harlequin-int_0054	5998	87	NA	NA	NA	NA	NA	NA	NA	NA	HERV	HARLEQUIN	oneside	chr4	36906915	36913355	+	noncoding	AC093746.1	lncRNA	ANTISENSE	ENSG00000287416	EXONIC	FALSE	FALSE	NA	NA	NA	NA	NA	NA	NA	NA
chr4	rmsk	gene	43868376	43869788	NA	-	0	ERVLE_4p13c	ERVLE_4p13c	ERVLE_4p13c	oneside	ERVL-E-int	ERVL-E-int_0953	667	11.8	NA	NA	NA	NA	NA	NA	NA	NA	HERV	ERVLE	oneside	chr4	43868376	43869788	-	noncoding	AC080132.1	lncRNA	ANTISENSE	ENSG00000286891	INTRONIC	NA	NA	NA	NA	NA	NA	NA	NA	NA	NA
chr4	rmsk	gene	46291379	46297476	NA	+	0	HERVL_4p12b	HERVL_4p12b	HERVL_4p12b	prototype	HERVL-int	HERVL-int_0363	5283	93.4	NA	NA	NA	NA	NA	NA	NA	NA	HERV	HERVL	prototype	chr4	46291379	46297476	+	noncoding	GABRA2	protein_coding	ANTISENSE	ENSG00000151834	INTRONIC	NA	NA	NA	NA	NA	NA	NA	NA	NA	chr4:46296652-46296656
chr4	rmsk	gene	59135516	59138895	NA	-	0	ERV316A3_4q13.1a	ERV316A3_4q13.1a	ERV316A3_4q13.1a	oneside	ERV3-16A3_I-int	ERV3-16A3_I-int_0686	2727	52.2	NA	NA	NA	NA	NA	NA	NA	NA	HERV	ERV316A3	oneside	chr4	59135516	59138895	-	noncoding	NA	NA	NA	NA	INTERGENIC	NA	NA	AC108517.2	ENSG00000286097	12029	AC097501.1	ENSG00000250375	60260	NA	NA
chr4	rmsk	gene	72925576	72930782	NA	-	0	HERVW_4q13.3a	HERVW_4q13.3a	HERVW_4q13.3a	oneside	HERV17-int	HERV17-int_0094	4426	51.3	NA	NA	NA	NA	NA	NA	NA	NA	HERV	HERVW	oneside	chr4	72925576	72930782	-	noncoding	NA	NA	NA	NA	INTERGENIC	NA	NA	RNU4ATAC9P	ENSG00000252955	34396	HNRNPA1P67	ENSG00000270665	117384	NA	NA
chr4	rmsk	gene	83962401	83965415	NA	-	0	HERVL18_4q21.23	HERVL18_4q21.23	HERVL18_4q21.23	prototype	HERVL18-int	HERVL18-int_0044	2222	36.7	NA	NA	NA	NA	NA	NA	NA	NA	HERV	HERVL18	prototype	chr4	83962401	83965415	-	noncoding	AC079160.1	lncRNA	SENSE	ENSG00000250546	INTRONIC	NA	NA	NA	NA	NA	NA	NA	NA	NA	NA
chr4	rmsk	gene	91848039	91849281	NA	+	0	ERV316A3_4q22.1d	ERV316A3_4q22.1d	ERV316A3_4q22.1d	oneside	ERV3-16A3_I-int	ERV3-16A3_I-int_0766	533	10.2	NA	NA	NA	NA	NA	NA	NA	NA	HERV	ERV316A3	oneside	chr4	91848039	91849281	+	noncoding	NA	NA	NA	NA	INTERGENIC	NA	NA	AC110774.1	ENSG00000279013	242747	KRT19P6	ENSG00000249891	35765	NA	NA
chr4	rmsk	gene	91906293	91907174	NA	+	0	ERVLE_4q22.1e	ERVLE_4q22.1e	ERVLE_4q22.1e	internal	ERVL-E-int	ERVL-E-int_1032	653	11.5	NA	NA	NA	NA	NA	NA	NA	NA	HERV	ERVLE	internal	chr4	91906293	91907174	+	noncoding	NA	NA	NA	NA	INTERGENIC	NA	NA	AC093810.1	ENSG00000249052	1958	PMPCAP1	ENSG00000248817	275303	NA	NA
chr4	rmsk	gene	91957036	91960969	NA	+	0	ERVLB4_4q22.1b	ERVLB4_4q22.1b	ERVLB4_4q22.1b	oneside	ERVL-B4-int	ERVL-B4-int_0473	3453	60.4	NA	NA	NA	NA	NA	NA	NA	NA	HERV	ERVLB4	oneside	chr4	91957036	91960969	+	noncoding	NA	NA	NA	NA	INTERGENIC	NA	NA	AC093810.1	ENSG00000249052	52701	PMPCAP1	ENSG00000248817	221508	NA	NA
chr4	rmsk	gene	114151942	114154704	NA	+	0	ERVLB4_4q26c	ERVLB4_4q26c	ERVLB4_4q26c	internal	ERVL-B4-int	ERVL-B4-int_0499	2691	47.1	NA	NA	NA	NA	NA	NA	NA	NA	HERV	ERVLB4	internal	chr4	114151942	114154704	+	noncoding	NA	NA	NA	NA	INTERGENIC	NA	NA	AC093815.1	ENSG00000248716	47717	UGT8	ENSG00000174607	444066	NA	NA
chr4	rmsk	gene	116025781	116027945	NA	-	0	ERVLE_4q26b	ERVLE_4q26b	ERVLE_4q26b	internal	ERVL-E-int	ERVL-E-int_1086	1165	20.6	NA	NA	NA	NA	NA	NA	NA	NA	HERV	ERVLE	internal	chr4	116025781	116027945	-	noncoding	AC027613.1	transcribed_processed_pseudogene	SENSE	ENSG00000249259	INTRONIC	NA	NA	NA	NA	NA	NA	NA	NA	NA	NA
chr4	rmsk	gene	116514327	116520774	NA	-	0	HERVFRD_4q26	HERVFRD_4q26	HERVFRD_4q26	oneside	MER50-int	MER50-int_0059	3698	51.3	NA	NA	NA	NA	NA	NA	NA	NA	HERV	HERVFRD	oneside	chr4	116514327	116520774	-	noncoding	AC106892.1	lncRNA	SENSE	ENSG00000250791	EXONIC	FALSE	FALSE	NA	NA	NA	NA	NA	NA	NA	NA
chr4	rmsk	gene	132110529	132114957	NA	-	0	HERVL_4q28.3b	HERVL_4q28.3b	HERVL_4q28.3b	oneside	HERVL-int	HERVL-int_0420	3963	70.1	NA	NA	NA	NA	NA	NA	NA	NA	HERV	HERVL	oneside	chr4	132110529	132114957	-	noncoding	AC093916.1	lncRNA	SENSE	ENSG00000251598	INTRONIC	NA	NA	NA	NA	NA	NA	NA	NA	NA	NA
chr4	rmsk	gene	143091080	143092446	NA	+	0	MER4_4q31.21b	MER4_4q31.21b	MER4_4q31.21b	internal	MER4-int	MER4-int_0253	1360	20.6	NA	NA	NA	NA	NA	NA	NA	NA	HERV	MER4	internal	chr4	143091080	143092446	+	noncoding	AC104596.1	lncRNA	ANTISENSE	ENSG00000250326	INTRONIC	NA	NA	NA	NA	NA	NA	NA	NA	NA	NA
chr4	rmsk	gene	146984610	146986702	NA	-	0	ERV316A3_4q31.22b	ERV316A3_4q31.22b	ERV316A3_4q31.22b	oneside	ERV3-16A3_I-int	ERV3-16A3_I-int_0859	1768	33.8	NA	NA	NA	NA	NA	NA	NA	NA	HERV	ERV316A3	oneside	chr4	146984610	146986702	-	noncoding	NA	NA	NA	NA	INTERGENIC	NA	NA	AC092435.3	ENSG00000260090	18790	AC092435.1	ENSG00000248346	9153	NA	NA
chr4	rmsk	gene	160794307	160799795	NA	+	0	ERV316A3_4q32.1l	ERV316A3_4q32.1l	ERV316A3_4q32.1l	internal	ERV3-16A3_I-int	ERV3-16A3_I-int_0882	3909	74.8	NA	NA	NA	NA	NA	NA	NA	NA	HERV	ERV316A3	internal	chr4	160794307	160799795	+	noncoding	NA	NA	NA	NA	INTERGENIC	NA	NA	LINC02477	ENSG00000249425	207490	RPS14P7	ENSG00000242635	18627	NA	NA
chr4	rmsk	gene	169316551	169318145	NA	+	0	HERVL_4q33a	HERVL_4q33a	HERVL_4q33a	oneside	HERVL-int	HERVL-int_0449	1179	20.9	NA	NA	NA	NA	NA	NA	NA	NA	HERV	HERVL	oneside	chr4	169316551	169318145	+	noncoding	NA	NA	NA	NA	INTERGENIC	NA	NA	SH3RF1	ENSG00000154447	45595	NEK1	ENSG00000137601	74712	NA	NA
chr4	rmsk	gene	170295043	170296738	NA	+	0	ERVLE_4q33a	ERVLE_4q33a	ERVLE_4q33a	internal	ERVL-E-int	ERVL-E-int_1224	1384	24.4	NA	NA	NA	NA	NA	NA	NA	NA	HERV	ERVLE	internal	chr4	170295043	170296738	+	noncoding	NA	NA	NA	NA	INTERGENIC	NA	NA	LINC01612	ENSG00000250266	11320	LINC02512	ENSG00000251061	46351	NA	NA
chr4	rmsk	gene	188573146	188575550	NA	+	0	ERVLB4_4q35.2b	ERVLB4_4q35.2b	ERVLB4_4q35.2b	internal	ERVL-B4-int	ERVL-B4-int_0572	1232	21.6	NA	NA	NA	NA	NA	NA	NA	NA	HERV	ERVLB4	internal	chr4	188573146	188575550	+	noncoding	LINC01060	lncRNA	SENSE	ENSG00000249378	INTRONIC	NA	NA	NA	NA	NA	NA	NA	NA	NA	NA
chr5	rmsk	gene	4458896	4465816	NA	+	0	HERVL_5p15.32a	HERVL_5p15.32a	HERVL_5p15.32a	prototype	HERVL-int	HERVL-int_0462	5731	100	NA	NA	NA	NA	NA	NA	NA	NA	HERV	HERVL	prototype	chr5	4458896	4465816	+	noncoding	AC106799.2	lncRNA	ANTISENSE	ENSG00000248973	INTRONIC	NA	NA	NA	NA	NA	NA	NA	NA	NA	NA
chr5	rmsk	gene	4534519	4540889	NA	+	0	ERV316A3_5p15.32a	ERV316A3_5p15.32a	ERV316A3_5p15.32a	oneside	ERV3-16A3_I-int	ERV3-16A3_I-int_0923	4078	78	NA	NA	NA	NA	NA	NA	NA	NA	HERV	ERV316A3	oneside	chr5	4534519	4540889	+	noncoding	AC106799.2	lncRNA	ANTISENSE	ENSG00000248973	INTRONIC	NA	NA	NA	NA	NA	NA	NA	NA	NA	NA
chr5	rmsk	gene	10112043	10113228	NA	+	0	ERVLE_5p15.2a	ERVLE_5p15.2a	ERVLE_5p15.2a	internal	ERVL-E-int	ERVL-E-int_1280	827	14.6	NA	NA	NA	NA	NA	NA	NA	NA	HERV	ERVLE	internal	chr5	10112043	10113228	+	noncoding	NA	NA	NA	NA	INTERGENIC	NA	NA	AC091905.4	ENSG00000280016	29271	AC034229.1	ENSG00000249807	23910	NA	NA
chr5	rmsk	gene	18792249	18794461	NA	+	0	HERVL18_5p14.3	HERVL18_5p14.3	HERVL18_5p14.3	oneside	HERVL18-int	HERVL18-int_0054	1981	32.8	NA	NA	NA	NA	NA	NA	NA	NA	HERV	HERVL18	oneside	chr5	18792249	18794461	+	noncoding	NA	NA	NA	NA	INTERGENIC	NA	NA	LINC02100	ENSG00000248693	46076	UBE2V1P12	ENSG00000249191	92161	NA	NA
chr5	rmsk	gene	23074594	23077216	NA	-	0	ERV316A3_5p14.3i	ERV316A3_5p14.3i	ERV316A3_5p14.3i	internal	ERV3-16A3_I-int	ERV3-16A3_I-int_0959	1839	35.2	NA	NA	NA	NA	NA	NA	NA	NA	HERV	ERV316A3	internal	chr5	23074594	23077216	-	noncoding	NA	NA	NA	NA	INTERGENIC	NA	NA	AC010460.3	ENSG00000250319	184943	AC010445.1	ENSG00000249404	60067	NA	NA
chr5	rmsk	gene	23084718	23089581	NA	-	0	ERV316A3_5p14.3j	ERV316A3_5p14.3j	ERV316A3_5p14.3j	oneside	ERV3-16A3_I-int	ERV3-16A3_I-int_0962	3977	76.1	NA	NA	NA	NA	NA	NA	NA	NA	HERV	ERV316A3	oneside	chr5	23084718	23089581	-	noncoding	NA	NA	NA	NA	INTERGENIC	NA	NA	AC010460.3	ENSG00000250319	172578	AC010445.1	ENSG00000249404	70191	NA	NA
chr5	rmsk	gene	26543974	26546393	NA	+	0	ERVLE_5p14.1i	ERVLE_5p14.1i	ERVLE_5p14.1i	internal	ERVL-E-int	ERVL-E-int_1321	1237	21.8	NA	NA	NA	NA	NA	NA	NA	NA	HERV	ERVLE	internal	chr5	26543974	26546393	+	noncoding	NA	NA	NA	NA	INTERGENIC	NA	NA	AC025475.2	ENSG00000286204	59263	AC113347.1	ENSG00000230571	122953	NA	NA
chr5	rmsk	gene	27472074	27477973	NA	+	0	MER61_5p14.1	MER61_5p14.1	MER61_5p14.1	prototype	MER61-int	MER61-int_0150	5083	97.4	NA	NA	NA	NA	NA	NA	NA	NA	HERV	MER61	prototype	chr5	27472074	27477973	+	noncoding	PURPL	lncRNA	SENSE	ENSG00000250337	EXONIC	FALSE	FALSE	NA	NA	NA	NA	NA	NA	NA	chr5:27472264-27472311,chr5:27472369-27472380,chr5:27472399-27472410,chr5:27472445-27472456,chr5:27472602-27472633,chr5:27472867-27472874
chr5	rmsk	gene	45862287	45864352	NA	+	0	ERV316A3_5p12f	ERV316A3_5p12f	ERV316A3_5p12f	oneside	ERV3-16A3_I-int	ERV3-16A3_I-int_1008	1697	32.5	NA	NA	NA	NA	NA	NA	NA	NA	HERV	ERV316A3	oneside	chr5	45862287	45864352	+	noncoding	NA	NA	NA	NA	INTERGENIC	NA	NA	HCN1	ENSG00000164588	165789	AC122694.1	ENSG00000250122	25864	NA	NA
chr5	rmsk	gene	53153414	53157627	NA	-	0	ERV316A3_5q11.2c	ERV316A3_5q11.2c	ERV316A3_5q11.2c	oneside	ERV3-16A3_I-int	ERV3-16A3_I-int_1014	3149	60.3	NA	NA	NA	NA	NA	NA	NA	NA	HERV	ERV316A3	oneside	chr5	53153414	53157627	-	noncoding	NA	NA	NA	NA	INTERGENIC	NA	NA	AC026477.1	ENSG00000213940	48934	AC008966.1	ENSG00000247796	25741	NA	chr5:53154756-53154759
chr5	rmsk	gene	62102349	62108693	NA	+	0	HERVL_5q12.1b	HERVL_5q12.1b	HERVL_5q12.1b	oneside	HERVL-int	HERVL-int_0516	5652	100	NA	NA	NA	NA	NA	NA	NA	NA	HERV	HERVL	oneside	chr5	62102349	62108693	+	noncoding	NA	NA	NA	NA	INTERGENIC	NA	NA	AC008877.1	ENSG00000248199	175215	RN7SKP157	ENSG00000251983	37972	NA	NA
chr5	rmsk	gene	85934428	85938321	NA	+	0	ERV316A3_5q14.3d	ERV316A3_5q14.3d	ERV316A3_5q14.3d	internal	ERV3-16A3_I-int	ERV3-16A3_I-int_1059	2868	54.9	NA	NA	NA	NA	NA	NA	NA	NA	HERV	ERV316A3	internal	chr5	85934428	85938321	+	noncoding	NA	NA	NA	NA	INTERGENIC	NA	NA	AC026414.1	ENSG00000249153	85229	PTP4A1P4	ENSG00000250359	149205	NA	NA
chr5	rmsk	gene	86454741	86460142	NA	+	0	HERVL_5q14.3c	HERVL_5q14.3c	HERVL_5q14.3c	oneside	HERVL-int	HERVL-int_0525	4864	86	NA	NA	NA	NA	NA	NA	NA	NA	HERV	HERVL	oneside	chr5	86454741	86460142	+	noncoding	NA	NA	NA	NA	INTERGENIC	NA	NA	AC026444.1	ENSG00000251585	51781	COX7C	ENSG00000127184	157786	NA	NA
chr5	rmsk	gene	91228239	91228982	NA	-	0	ERVLE_5q14.3h	ERVLE_5q14.3h	ERVLE_5q14.3h	internal	ERVL-E-int	ERVL-E-int_1420	761	13.4	NA	NA	NA	NA	NA	NA	NA	NA	HERV	ERVLE	internal	chr5	91228239	91228982	-	noncoding	LUCAT1	lncRNA	SENSE	ENSG00000248323	INTRONIC	NA	NA	NA	NA	NA	NA	NA	NA	NA	NA
chr5	rmsk	gene	101483797	101486830	NA	+	0	ERV316A3_5q21.1c	ERV316A3_5q21.1c	ERV316A3_5q21.1c	oneside	ERV3-16A3_I-int	ERV3-16A3_I-int_1081	1889	36.1	NA	NA	NA	NA	NA	NA	NA	NA	HERV	ERV316A3	oneside	chr5	101483797	101486830	+	noncoding	NA	NA	NA	NA	INTERGENIC	NA	NA	ST8SIA4	ENSG00000113532	580515	RN7SL802P	ENSG00000277506	95000	NA	NA
chr5	rmsk	gene	101758012	101763009	NA	-	0	HERVL18_5q21.1	HERVL18_5q21.1	HERVL18_5q21.1	prototype	HERVL18-int	HERVL18-int_0060	4199	69.4	NA	NA	NA	NA	NA	NA	NA	NA	HERV	HERVL18	prototype	chr5	101758012	101763009	-	noncoding	NA	NA	NA	NA	INTERGENIC	NA	NA	OR7H2P	ENSG00000251261	53466	RN7SL802P	ENSG00000277506	175884	NA	NA
chr5	rmsk	gene	101952838	101954423	NA	-	0	PABLB_5q21.1	PABLB_5q21.1	PABLB_5q21.1	internal	PABL_B-int	PABL_B-int_0033	1506	21.1	NA	NA	NA	NA	NA	NA	NA	NA	HERV	PABLB	internal	chr5	101952838	101954423	-	noncoding	NA	NA	NA	NA	INTERGENIC	NA	NA	AC117525.1	ENSG00000249495	21873	OR7H2P	ENSG00000251261	136058	NA	NA
chr5	rmsk	gene	101954496	101955931	NA	-	0	HERVL_5q21.1	HERVL_5q21.1	HERVL_5q21.1	oneside	HERVL-int	HERVL-int_0535	803	14.2	NA	NA	NA	NA	NA	NA	NA	NA	HERV	HERVL	oneside	chr5	101954496	101955931	-	noncoding	NA	NA	NA	NA	INTERGENIC	NA	NA	AC117525.1	ENSG00000249495	20365	OR7H2P	ENSG00000251261	137716	NA	NA
chr5	rmsk	gene	104177817	104182663	NA	+	0	HUERSP3_5q21.2	HUERSP3_5q21.2	HUERSP3_5q21.2	prototype	HUERS-P3-int	HUERS-P3-int_0069	3006	33.7	NA	NA	NA	NA	NA	NA	NA	NA	HERV	HUERSP3	prototype	chr5	104177817	104182663	+	noncoding	LINC02163	lncRNA	SENSE	ENSG00000251026	INTRONIC	NA	NA	NA	NA	NA	NA	NA	NA	NA	NA
chr5	rmsk	gene	104186177	104189485	NA	+	0	HERVL18_5q21.2	HERVL18_5q21.2	HERVL18_5q21.2	prototype	HERVL18-int	HERVL18-int_0061	2451	40.5	NA	NA	NA	NA	NA	NA	NA	NA	HERV	HERVL18	prototype	chr5	104186177	104189485	+	noncoding	LINC02163	lncRNA	SENSE	ENSG00000251026	INTRONIC	NA	NA	NA	NA	NA	NA	NA	NA	NA	NA
chr5	rmsk	gene	130299867	130301538	NA	+	0	ERVLE_5q23.3h	ERVLE_5q23.3h	ERVLE_5q23.3h	internal	ERVL-E-int	ERVL-E-int_1496	1859	32.8	NA	NA	NA	NA	NA	NA	NA	NA	HERV	ERVLE	internal	chr5	130299867	130301538	+	noncoding	NA	NA	NA	NA	INTERGENIC	NA	NA	CHSY3	ENSG00000198108	113233	RNU7-53P	ENSG00000252514	85083	NA	NA
chr5	rmsk	gene	130355285	130357115	NA	+	0	ERVLE_5q23.3i	ERVLE_5q23.3i	ERVLE_5q23.3i	internal	ERVL-E-int	ERVL-E-int_1497	1166	20.6	NA	NA	NA	NA	NA	NA	NA	NA	HERV	ERVLE	internal	chr5	130355285	130357115	+	noncoding	NA	NA	NA	NA	INTERGENIC	NA	NA	CHSY3	ENSG00000198108	168651	RNU7-53P	ENSG00000252514	29506	NA	NA
chr5	rmsk	gene	130542959	130550117	NA	-	0	HERVP71A_5q23.3	HERVP71A_5q23.3	HERVP71A_5q23.3	oneside	HERVP71A-int	HERVP71A-int_0029	6836	90.1	NA	NA	NA	NA	NA	NA	NA	NA	HERV	HERVP71A	oneside	chr5	130542959	130550117	-	noncoding	NA	NA	NA	NA	INTERGENIC	NA	NA	AC005741.1	ENSG00000249418	48231	ARL2BPP4	ENSG00000249312	13070	NA	NA
chr5	rmsk	gene	130633383	130642483	NA	+	0	HERV9_5q23.3	HERV9_5q23.3	HERV9_5q23.3	prototype	HERV9-int	HERV9-int_0060	8434	100	NA	NA	NA	NA	NA	NA	NA	NA	HERV	HERV9	prototype	chr5	130633383	130642483	+	noncoding	NA	NA	NA	NA	INTERGENIC	NA	NA	AC005741.1	ENSG00000249418	34604	AC006525.1	ENSG00000287390	12900	NA	NA
chr5	rmsk	gene	136737043	136739624	NA	+	0	HERVH_5q31.1g	HERVH_5q31.1g	HERVH_5q31.1g	prototype	HERVH-int	HERVH-int_0519	1663	21.6	NA	NA	NA	NA	NA	NA	NA	NA	HERV	HERVH	prototype	chr5	136737043	136739624	+	noncoding	AC109439.2	lncRNA	SENSE	ENSG00000250284	INTRONIC	NA	NA	NA	NA	NA	NA	NA	NA	NA	NA
chr5	rmsk	gene	139502943	139512402	NA	+	0	HERV9_5q31.2	HERV9_5q31.2	HERV9_5q31.2	prototype	HERV9-int	HERV9-int_0061	7474	88.6	NA	NA	NA	NA	NA	NA	NA	NA	HERV	HERV9	prototype	chr5	139502943	139512402	+	noncoding	AC010378.2	lncRNA	SENSE	ENSG00000286403	EXONIC	FALSE	FALSE	NA	NA	NA	NA	NA	NA	NA	chr5:139503240-139503246
chr5	rmsk	gene	174853163	174857212	NA	+	0	ERVLE_5q35.2	ERVLE_5q35.2	ERVLE_5q35.2	internal	ERVL-E-int	ERVL-E-int_1532	3303	58.3	NA	NA	NA	NA	NA	NA	NA	NA	HERV	ERVLE	internal	chr5	174853163	174857212	+	noncoding	NA	NA	NA	NA	INTERGENIC	NA	NA	AC113346.2	ENSG00000251670	2438	LINC01951	ENSG00000204754	61870	chr5:174854559-174854927	NA
chr6	rmsk	gene	9721961	9728411	NA	+	0	HERV9_6p24.3	HERV9_6p24.3	HERV9_6p24.3	prototype	HERV9-int	HERV9-int_0065	4465	52.9	NA	NA	NA	NA	NA	NA	NA	NA	HERV	HERV9	prototype	chr6	9721961	9728411	+	coding	OFCC1	transcribed_unitary_pseudogene	ANTISENSE	ENSG00000181355	INTRONIC	NA	NA	NA	NA	NA	NA	NA	NA	NA	NA
chr6	rmsk	gene	77504256	77514114	NA	-	0	HUERSP3_6q14.1	HUERSP3_6q14.1	HUERSP3_6q14.1	prototype	HUERS-P3-int	HUERS-P3-int_0083	8669	97.2	NA	NA	NA	NA	NA	NA	NA	NA	HERV	HUERSP3	prototype	chr6	77504256	77514114	-	noncoding	NA	NA	NA	NA	INTERGENIC	NA	NA	MEI4	ENSG00000269964	136160	RPS6P7	ENSG00000219253	7585	NA	NA
chr6	rmsk	gene	86498313	86502807	NA	-	0	HML5_6q14.3	HML5_6q14.3	HML5_6q14.3	oneside	HERVK22-int	HERVK22-int_0052	4514	66	NA	NA	NA	NA	NA	NA	NA	NA	HERV	HML5	oneside	chr6	86498313	86502807	-	noncoding	NA	NA	NA	NA	INTERGENIC	NA	NA	AL353133.1	ENSG00000218561	226901	RN7SL643P	ENSG00000243124	62175	NA	NA
chr6	rmsk	gene	86671699	86681550	NA	-	0	HERV9_6q14.3b	HERV9_6q14.3b	HERV9_6q14.3b	prototype	HERV9-int	HERV9-int_0072	8435	100	NA	NA	NA	NA	NA	NA	NA	NA	HERV	HERV9	prototype	chr6	86671699	86681550	-	noncoding	NA	NA	NA	NA	INTERGENIC	NA	NA	AL353133.1	ENSG00000218561	48158	RN7SL643P	ENSG00000243124	235561	NA	chr6:86681247-86681255
chr6	rmsk	gene	102102425	102108211	NA	+	0	HERVH_6q16.3a	HERVH_6q16.3a	HERVH_6q16.3a	prototype	HERVH-int	HERVH-int_0574	5428	70.4	NA	NA	NA	NA	NA	NA	NA	NA	HERV	HERVH	prototype	chr6	102102425	102108211	+	noncoding	NA	NA	NA	NA	INTERGENIC	NA	NA	AP002530.1	ENSG00000218536	22870	AL357139.2	ENSG00000287499	242060	NA	NA
chr6	rmsk	gene	111916163	111917846	NA	-	0	HERVL_6q21c	HERVL_6q21c	HERVL_6q21c	oneside	HERVL-int	HERVL-int_0623	1244	22	NA	NA	NA	NA	NA	NA	NA	NA	HERV	HERVL	oneside	chr6	111916163	111917846	-	noncoding	NA	NA	NA	NA	INTERGENIC	NA	NA	CCN6	ENSG00000112761	136226	LINC02527	ENSG00000227012	6743	NA	NA
chr6	rmsk	gene	130473894	130475512	NA	-	0	ERVLE_6q23.1	ERVLE_6q23.1	ERVLE_6q23.1	oneside	ERVL-E-int	ERVL-E-int_1714	1184	20.9	NA	NA	NA	NA	NA	NA	NA	NA	HERV	ERVLE	oneside	chr6	130473894	130475512	-	noncoding	NA	NA	NA	NA	INTERGENIC	NA	NA	AL357274.1	ENSG00000202438	98484	TMEM200A	ENSG00000164484	30831	NA	NA
chr6	rmsk	gene	141925779	141927023	NA	+	0	ERVLE_6q24.1e	ERVLE_6q24.1e	ERVLE_6q24.1e	internal	ERVL-E-int	ERVL-E-int_1740	1110	19.6	NA	NA	NA	NA	NA	NA	NA	NA	HERV	ERVLE	internal	chr6	141925779	141927023	+	noncoding	NA	NA	NA	NA	INTERGENIC	NA	NA	RPS3AP23	ENSG00000218351	289276	NMBR	ENSG00000135577	131307	NA	NA
chr6	rmsk	gene	160318599	160322116	NA	+	0	ERV316A3_6q25.3	ERV316A3_6q25.3	ERV316A3_6q25.3	internal	ERV3-16A3_I-int	ERV3-16A3_I-int_1350	3181	60.9	NA	NA	NA	NA	NA	NA	NA	NA	HERV	ERV316A3	internal	chr6	160318599	160322116	+	noncoding	NA	NA	NA	NA	INTERGENIC	NA	NA	SLC22A2	ENSG00000112499	40961	SLC22A3	ENSG00000146477	26262	NA	NA
chr6	rmsk	gene	164807537	164814293	NA	-	0	HERVL_6q27a	HERVL_6q27a	HERVL_6q27a	prototype	HERVL-int	HERVL-int_0661	5652	100	NA	NA	NA	NA	NA	NA	NA	NA	HERV	HERVL	prototype	chr6	164807537	164814293	-	noncoding	AL450345.2	lncRNA	SENSE	ENSG00000287550	EXONIC	FALSE	FALSE	NA	NA	NA	NA	NA	NA	NA	NA
chr7	rmsk	gene	7104905	7110650	NA	+	0	MER4_7p22.1	MER4_7p22.1	MER4_7p22.1	prototype	MER4-int	MER4-int_0366	4793	72.6	NA	NA	NA	NA	NA	NA	NA	NA	HERV	MER4	prototype	chr7	7104905	7110650	+	noncoding	NA	NA	NA	NA	INTERGENIC	NA	NA	AC079804.3	ENSG00000287860	423	C1GALT1	ENSG00000106392	46284	NA	NA
chr7	rmsk	gene	86087739	86094294	NA	+	0	HERVL_7q21.11d	HERVL_7q21.11d	HERVL_7q21.11d	prototype	HERVL-int	HERVL-int_0701	5653	100	NA	NA	NA	NA	NA	NA	NA	NA	HERV	HERVL	prototype	chr7	86087739	86094294	+	coding	NA	NA	NA	NA	INTERGENIC	NA	NA	AC092013.1	ENSG00000227785	451395	SOCS5P1	ENSG00000236610	122491	NA	NA
chr7	rmsk	gene	108624551	108628275	NA	-	0	HUERSP1_7q31.1	HUERSP1_7q31.1	HUERSP1_7q31.1	oneside	HUERS-P1-int	HUERS-P1-int_0094	3018	48.2	NA	NA	NA	NA	NA	NA	NA	NA	HERV	HUERSP1	oneside	chr7	108624551	108628275	-	noncoding	AC005487.1	lncRNA	ANTISENSE	ENSG00000225647	INTRONIC	NA	NA	NA	NA	NA	NA	NA	NA	NA	NA
chr7	rmsk	gene	134548479	134557896	NA	+	0	HERVS71_7q33	HERVS71_7q33	HERVS71_7q33	prototype	HERVS71-int	HERVS71-int_0021	8519	94.9	NA	NA	NA	NA	NA	NA	NA	NA	HERV	HERVS71	prototype	chr7	134548479	134557896	+	noncoding	AKR1B15	protein_coding	SENSE	ENSG00000227471	EXONIC	TRUE	FALSE	NA	NA	NA	NA	NA	NA	NA	chr7:134548937-134548950,chr7:134549088-134549119
chr7	rmsk	gene	138443083	138450635	NA	-	0	HERVIP10F_7q33b	HERVIP10F_7q33b	HERVIP10F_7q33b	oneside	HERVIP10F-int	HERVIP10F-int_0055	6814	88.1	NA	NA	NA	NA	NA	NA	NA	NA	HERV	HERVIP10F	oneside	chr7	138443083	138450635	-	coding	NA	NA	NA	NA	INTERGENIC	NA	NA	TRIM24	ENSG00000122779	9624	IMPDH1P3	ENSG00000214815	845	NA	NA
chr8	rmsk	gene	35032894	35034133	NA	+	0	ERVLE_8p12j	ERVLE_8p12j	ERVLE_8p12j	internal	ERVL-E-int	ERVL-E-int_2037	715	12.6	NA	NA	NA	NA	NA	NA	NA	NA	HERV	ERVLE	internal	chr8	35032894	35034133	+	noncoding	NA	NA	NA	NA	INTERGENIC	NA	NA	AC087343.1	ENSG00000243181	158261	AC099685.1	ENSG00000287152	46459	NA	NA
chr8	rmsk	gene	57456154	57462062	NA	+	0	HML5_8q12.1	HML5_8q12.1	HML5_8q12.1	oneside	HERVK22-int	HERVK22-int_0072	5070	74.2	NA	NA	NA	NA	NA	NA	NA	NA	HERV	HML5	oneside	chr8	57456154	57462062	+	noncoding	NA	NA	NA	NA	INTERGENIC	NA	NA	AC068075.2	ENSG00000287301	32481	AC090796.1	ENSG00000253821	30822	NA	NA
chr8	rmsk	gene	57463755	57466172	NA	+	0	HML6_8q12.1	HML6_8q12.1	HML6_8q12.1	unknown	HERVK3-int	HERVK3-int_0048	1291	17.9	NA	NA	NA	NA	NA	NA	NA	NA	HERV	HML6	unknown	chr8	57463755	57466172	+	noncoding	NA	NA	NA	NA	INTERGENIC	NA	NA	AC068075.2	ENSG00000287301	40082	AC090796.1	ENSG00000253821	26712	NA	NA
chr8	rmsk	gene	63560893	63561606	NA	-	0	MER61_8q12.3b	MER61_8q12.3b	MER61_8q12.3b	internal	MER61-int	MER61-int_0230	724	13.9	NA	NA	NA	NA	NA	NA	NA	NA	HERV	MER61	internal	chr8	63560893	63561606	-	noncoding	NA	NA	NA	NA	INTERGENIC	NA	NA	AC018953.1	ENSG00000253583	24394	AC011124.2	ENSG00000253894	82148	NA	NA
chr8	rmsk	gene	69209152	69210935	NA	-	0	ERV316A3_8q13.2c	ERV316A3_8q13.2c	ERV316A3_8q13.2c	internal	ERV3-16A3_I-int	ERV3-16A3_I-int_1561	1081	20.7	NA	NA	NA	NA	NA	NA	NA	NA	HERV	ERV316A3	internal	chr8	69209152	69210935	-	noncoding	NA	NA	NA	NA	INTERGENIC	NA	NA	LINC01603	ENSG00000253479	213914	AC021785.1	ENSG00000253373	30963	NA	NA
chr8	rmsk	gene	87510993	87512896	NA	-	0	ERVLE_8q21.3a	ERVLE_8q21.3a	ERVLE_8q21.3a	internal	ERVL-E-int	ERVL-E-int_2113	1467	25.9	NA	NA	NA	NA	NA	NA	NA	NA	HERV	ERVLE	internal	chr8	87510993	87512896	-	noncoding	CNBD1	protein_coding	ANTISENSE	ENSG00000176571	INTRONIC	NA	NA	NA	NA	NA	NA	NA	NA	NA	NA
chr8	rmsk	gene	89448797	89455259	NA	+	0	HERVL_8q21.3b	HERVL_8q21.3b	HERVL_8q21.3b	prototype	HERVL-int	HERVL-int_0767	5652	100	NA	NA	NA	NA	NA	NA	NA	NA	HERV	HERVL	prototype	chr8	89448797	89455259	+	noncoding	NA	NA	NA	NA	INTERGENIC	NA	NA	KRT8P4	ENSG00000248231	33726	AF117829.1	ENSG00000251136	130613	NA	NA
chr8	rmsk	gene	90409675	90416888	NA	-	0	HERVL_8q21.3c	HERVL_8q21.3c	HERVL_8q21.3c	prototype	HERVL-int	HERVL-int_0768	5585	98.8	NA	NA	NA	NA	NA	NA	NA	NA	HERV	HERVL	prototype	chr8	90409675	90416888	-	coding	AC004083.1,LINC00534	lncRNA,lncRNA	SENSE,ANTISENSE	ENSG00000254180,ENSG00000253394	INTRONIC	NA	NA	NA	NA	NA	NA	NA	NA	NA	NA
chr8	rmsk	gene	137051963	137055981	NA	+	0	ERVLE_8q24.23e	ERVLE_8q24.23e	ERVLE_8q24.23e	internal	ERVL-E-int	ERVL-E-int_2203	1785	31.5	NA	NA	NA	NA	NA	NA	NA	NA	HERV	ERVLE	internal	chr8	137051963	137055981	+	noncoding	LINC02055	lncRNA	SENSE	ENSG00000254101	INTRONIC	NA	NA	NA	NA	NA	NA	NA	NA	NA	NA
chr9	rmsk	gene	25959679	25965722	NA	-	0	HUERSP3B_9p21.2	HUERSP3B_9p21.2	HUERSP3B_9p21.2	prototype	HUERS-P3b-int	HUERS-P3b-int_0078	4184	56.4	NA	NA	NA	NA	NA	NA	NA	NA	HERV	HUERSP3B	prototype	chr9	25959679	25965722	-	noncoding	NA	NA	NA	NA	INTERGENIC	NA	NA	AL353753.1	ENSG00000276759	100953	FAM71BP1	ENSG00000270683	21245	NA	NA
chr9	rmsk	gene	102099591	102102407	NA	+	0	ERV316A3_9q31.1a	ERV316A3_9q31.1a	ERV316A3_9q31.1a	prototype	ERV3-16A3_I-int	ERV3-16A3_I-int_1738	1769	33.8	NA	NA	NA	NA	NA	NA	NA	NA	HERV	ERV316A3	prototype	chr9	102099591	102102407	+	noncoding	NA	NA	NA	NA	INTERGENIC	NA	NA	ARL2BPP7	ENSG00000230418	43850	RNU6-329P	ENSG00000238882	154197	NA	NA
chr10	rmsk	gene	78822312	78828476	NA	-	0	ERV316A3_10q22.3b	ERV316A3_10q22.3b	ERV316A3_10q22.3b	prototype	ERV3-16A3_I-int	ERV3-16A3_I-int_1850	4833	92.5	NA	NA	NA	NA	NA	NA	NA	NA	HERV	ERV316A3	prototype	chr10	78822312	78828476	-	noncoding	NA	NA	NA	NA	INTERGENIC	NA	NA	ZMIZ1-AS1	ENSG00000224596	114852	AC016820.1	ENSG00000228683	125290	NA	NA
chr11	rmsk	gene	4315702	4321901	NA	-	0	HERVH_11p15.4e	HERVH_11p15.4e	HERVH_11p15.4e	prototype	HERVH-int	HERVH-int_0841	4862	63	NA	NA	NA	NA	NA	NA	NA	NA	HERV	HERVH	prototype	chr11	4315702	4321901	-	noncoding	NA	NA	NA	NA	INTERGENIC	NA	NA	SSU72P3	ENSG00000284546	7964	SSU72P4	ENSG00000283873	27619	NA	NA
chr11	rmsk	gene	23887264	23892921	NA	-	0	HERVH_11p14.3b	HERVH_11p14.3b	HERVH_11p14.3b	prototype	HERVH-int	HERVH-int_0850	4920	63.8	NA	NA	NA	NA	NA	NA	NA	NA	HERV	HERVH	prototype	chr11	23887264	23892921	-	noncoding	AC099842.1	processed_pseudogene	ANTISENSE	ENSG00000277803	INTRONIC	NA	NA	NA	NA	NA	NA	NA	NA	NA	NA
chr11	rmsk	gene	38330482	38333787	NA	+	0	HERVL40_11p12	HERVL40_11p12	HERVL40_11p12	oneside	HERVL40-int	HERVL40-int_0293	1807	32.7	NA	NA	NA	NA	NA	NA	NA	NA	HERV	HERVL40	oneside	chr11	38330482	38333787	+	noncoding	NA	NA	NA	NA	INTERGENIC	NA	NA	LRRC6P1	ENSG00000254784	117683	AC021713.1	ENSG00000255477	165208	NA	NA
chr11	rmsk	gene	59159326	59161536	NA	+	0	ERV316A3_11q12.1b	ERV316A3_11q12.1b	ERV316A3_11q12.1b	internal	ERV3-16A3_I-int	ERV3-16A3_I-int_1960	1822	34.9	NA	NA	NA	NA	NA	NA	NA	NA	HERV	ERV316A3	internal	chr11	59159326	59161536	+	noncoding	NA	NA	NA	NA	INTERGENIC	NA	NA	FAM111A	ENSG00000166801	4287	DTX4	ENSG00000110042	9894	NA	NA
chr11	rmsk	gene	76262192	76263588	NA	+	0	HERVL74_11q13.5b	HERVL74_11q13.5b	HERVL74_11q13.5b	internal	HERVL74-int	HERVL74-int_0076	1405	24.7	NA	NA	NA	NA	NA	NA	NA	NA	HERV	HERVL74	internal	chr11	76262192	76263588	+	noncoding	NA	NA	NA	NA	INTERGENIC	NA	NA	LINC02761	ENSG00000255362	46167	THAP12	ENSG00000137492	86368	NA	NA
chr11	rmsk	gene	105824822	105827156	NA	-	0	HERVL40_11q22.3b	HERVL40_11q22.3b	HERVL40_11q22.3b	oneside	HERVL40-int	HERVL40-int_0302	2115	38.2	NA	NA	NA	NA	NA	NA	NA	NA	HERV	HERVL40	oneside	chr11	105824822	105827156	-	noncoding	GRIA4	protein_coding	ANTISENSE	ENSG00000152578	INTRONIC	NA	NA	NA	NA	NA	NA	NA	NA	NA	NA
chr11	rmsk	gene	106271690	106273238	NA	+	0	ERVL_11q22.3	ERVL_11q22.3	ERVL_11q22.3	oneside	ERVL-int	ERVL-int_0312	828	14.4	NA	NA	NA	NA	NA	NA	NA	NA	HERV	ERVL	oneside	chr11	106271690	106273238	+	noncoding	NA	NA	NA	NA	INTERGENIC	NA	NA	AP002001.1	ENSG00000254811	6785	AP002001.2	ENSG00000255065	36807	NA	NA
chr11	rmsk	gene	125873399	125875038	NA	+	0	HUERSP3_11q24.2	HUERSP3_11q24.2	HUERSP3_11q24.2	oneside	HUERS-P3-int	HUERS-P3-int_0146	1090	12.2	NA	NA	NA	NA	NA	NA	NA	NA	HERV	HUERSP3	oneside	chr11	125873399	125875038	+	noncoding	AP000842.3	lncRNA	ANTISENSE	ENSG00000260209	EXONIC	FALSE	FALSE	NA	NA	NA	NA	NA	NA	NA	NA
chr11	rmsk	gene	129779830	129785817	NA	-	0	LTR25_11q24.3b	LTR25_11q24.3b	LTR25_11q24.3b	internal	LTR25-int	LTR25-int_0094	4711	65.5	NA	NA	NA	NA	NA	NA	NA	NA	HERV	LTR25	internal	chr11	129779830	129785817	-	noncoding	AP003327.2	lncRNA	SENSE	ENSG00000287426	EXONIC	FALSE	FALSE	NA	NA	NA	NA	NA	NA	NA	NA
chr11	rmsk	gene	133869042	133875426	NA	+	0	ERVLB4_11q25b	ERVLB4_11q25b	ERVLB4_11q25b	oneside	ERVL-B4-int	ERVL-B4-int_1237	4661	81.6	NA	NA	NA	NA	NA	NA	NA	NA	HERV	ERVLB4	oneside	chr11	133869042	133875426	+	noncoding	NA	NA	NA	NA	INTERGENIC	NA	NA	AP001979.1	ENSG00000213153	3415	IGSF9B	ENSG00000080854	21012	NA	NA
chr12	rmsk	gene	25477837	25480140	NA	-	0	HERVL_12p12.1c	HERVL_12p12.1c	HERVL_12p12.1c	oneside	HERVL-int	HERVL-int_0958	1630	28.8	NA	NA	NA	NA	NA	NA	NA	NA	HERV	HERVL	oneside	chr12	25477837	25480140	-	noncoding	LMNTD1	protein_coding	SENSE	ENSG00000152936	INTRONIC	NA	NA	NA	NA	NA	NA	NA	NA	NA	NA
chr12	rmsk	gene	38122839	38130125	NA	+	0	HERVK11D_12q12	HERVK11D_12q12	HERVK11D_12q12	prototype	HERVK11D-int	HERVK11D-int_0019	5538	71.4	NA	NA	NA	NA	NA	NA	NA	NA	HERV	HERVK11D	prototype	chr12	38122839	38130125	+	coding	NA	NA	NA	NA	INTERGENIC	NA	NA	CLUHP8	ENSG00000258278	35447	AC079460.1	ENSG00000274293	19925	NA	NA
chr12	rmsk	gene	39249724	39252970	NA	+	0	ERVLB4_12q12a	ERVLB4_12q12a	ERVLB4_12q12a	prototype	ERVL-B4-int	ERVL-B4-int_1275	2741	48	NA	NA	NA	NA	NA	NA	NA	NA	HERV	ERVLB4	prototype	chr12	39249724	39252970	+	noncoding	NA	NA	NA	NA	INTERGENIC	NA	NA	AC084373.1	ENSG00000270718	78844	KIF21A	ENSG00000139116	40258	NA	NA
chr12	rmsk	gene	55624432	55628496	NA	-	0	ERVLB4_12q13.2a	ERVLB4_12q13.2a	ERVLB4_12q13.2a	internal	ERVL-B4-int	ERVL-B4-int_1285	2002	35	NA	NA	NA	NA	NA	NA	NA	NA	HERV	ERVLB4	internal	chr12	55624432	55628496	-	noncoding	NA	NA	NA	NA	INTERGENIC	NA	NA	OR10P1	ENSG00000175398	8364	OR6U2P	ENSG00000272937	8554	NA	NA
chr12	rmsk	gene	59902666	59904788	NA	+	0	ERVLE_12q14.1c	ERVLE_12q14.1c	ERVLE_12q14.1c	internal	ERVL-E-int	ERVL-E-int_2729	1666	29.4	NA	NA	NA	NA	NA	NA	NA	NA	HERV	ERVLE	internal	chr12	59902666	59904788	+	noncoding	NA	NA	NA	NA	INTERGENIC	NA	NA	AC079905.1	ENSG00000237176	90090	AC080011.1	ENSG00000257294	188076	NA	NA
chr12	rmsk	gene	77181253	77182998	NA	-	0	MER61_12q21.2	MER61_12q21.2	MER61_12q21.2	internal	MER61-int	MER61-int_0291	1433	27.5	NA	NA	NA	NA	NA	NA	NA	NA	HERV	MER61	internal	chr12	77181253	77182998	-	noncoding	NA	NA	NA	NA	INTERGENIC	NA	NA	LINC02464	ENSG00000257677	36605	AC079030.1	ENSG00000286476	17615	NA	NA
chr12	rmsk	gene	77642091	77644073	NA	-	0	MER101_12q21.2	MER101_12q21.2	MER101_12q21.2	internal	MER101-int	MER101-int_0284	1834	27.6	NA	NA	NA	NA	NA	NA	NA	NA	HERV	MER101	internal	chr12	77642091	77644073	-	noncoding	NAV3	protein_coding	ANTISENSE	ENSG00000067798	INTRONIC	NA	NA	NA	NA	NA	NA	NA	NA	NA	NA
chr12	rmsk	gene	80993021	80995854	NA	+	0	ERVLE_12q21.31a	ERVLE_12q21.31a	ERVLE_12q21.31a	internal	ERVL-E-int	ERVL-E-int_2754	1843	32.5	NA	NA	NA	NA	NA	NA	NA	NA	HERV	ERVLE	internal	chr12	80993021	80995854	+	noncoding	ACSS3	protein_coding	SENSE	ENSG00000111058	INTRONIC	NA	NA	NA	NA	NA	NA	NA	NA	NA	NA
chr12	rmsk	gene	126052829	126054992	NA	+	0	HERVL_12q24.32a	HERVL_12q24.32a	HERVL_12q24.32a	internal	HERVL-int	HERVL-int_1017	2180	38.6	NA	NA	NA	NA	NA	NA	NA	NA	HERV	HERVL	internal	chr12	126052829	126054992	+	noncoding	NA	NA	NA	NA	INTERGENIC	NA	NA	LINC02826	ENSG00000275212	9344	LINC02359	ENSG00000284848	39120	NA	NA
chr12	rmsk	gene	127480879	127489548	NA	+	0	HERVE_12q24.32	HERVE_12q24.32	HERVE_12q24.32	prototype	HERVE-int	HERVE-int_0126	7810	100	NA	NA	NA	NA	NA	NA	NA	NA	HERV	HERVE	prototype	chr12	127480879	127489548	+	coding	AC068787.3,AC068787.2	lncRNA,lncRNA	SENSE,SENSE	ENSG00000287112,ENSG00000286922	EXONIC	FALSE	FALSE	NA	NA	NA	NA	NA	NA	NA	NA
chr13	rmsk	gene	50665127	50667268	NA	+	0	ERV316A3_13q14.3a	ERV316A3_13q14.3a	ERV316A3_13q14.3a	oneside	ERV3-16A3_I-int	ERV3-16A3_I-int_2182	828	15.8	NA	NA	NA	NA	NA	NA	NA	NA	HERV	ERV316A3	oneside	chr13	50665127	50667268	+	noncoding	DLEU1,DLEU7	lncRNA,protein_coding	SENSE,ANTISENSE	ENSG00000176124,ENSG00000186047	INTRONIC	NA	NA	NA	NA	NA	NA	NA	NA	NA	NA
chr13	rmsk	gene	82905779	82908466	NA	-	0	ERVLE_13q31.1g	ERVLE_13q31.1g	ERVLE_13q31.1g	internal	ERVL-E-int	ERVL-E-int_2904	1984	35	NA	NA	NA	NA	NA	NA	NA	NA	HERV	ERVLE	internal	chr13	82905779	82908466	-	noncoding	AL445255.1	lncRNA	SENSE	ENSG00000286385	INTRONIC	NA	NA	NA	NA	NA	NA	NA	NA	NA	NA
chr13	rmsk	gene	82916478	82919887	NA	-	0	ERV316A3_13q31.1d	ERV316A3_13q31.1d	ERV316A3_13q31.1d	internal	ERV3-16A3_I-int	ERV3-16A3_I-int_2220	1834	35.1	NA	NA	NA	NA	NA	NA	NA	NA	HERV	ERV316A3	internal	chr13	82916478	82919887	-	noncoding	AL445255.1	lncRNA	SENSE	ENSG00000286385	INTRONIC	NA	NA	NA	NA	NA	NA	NA	NA	NA	NA
chr13	rmsk	gene	82980197	82981001	NA	+	0	ERVLE_13q31.1h	ERVLE_13q31.1h	ERVLE_13q31.1h	internal	ERVL-E-int	ERVL-E-int_2905	799	14.1	NA	NA	NA	NA	NA	NA	NA	NA	HERV	ERVLE	internal	chr13	82980197	82981001	+	noncoding	AL445255.1	lncRNA	ANTISENSE	ENSG00000286385	INTRONIC	NA	NA	NA	NA	NA	NA	NA	NA	NA	NA
chr13	rmsk	gene	84136549	84137517	NA	-	0	ERVLE_13q31.1n	ERVLE_13q31.1n	ERVLE_13q31.1n	internal	ERVL-E-int	ERVL-E-int_2914	1127	19.9	NA	NA	NA	NA	NA	NA	NA	NA	HERV	ERVLE	internal	chr13	84136549	84137517	-	noncoding	AL162493.1	lncRNA	ANTISENSE	ENSG00000288016	INTRONIC	NA	NA	NA	NA	NA	NA	NA	NA	chr13:84137414-84137564	NA
chr13	rmsk	gene	86544886	86547486	NA	-	0	MER34B_13q31.1a	MER34B_13q31.1a	MER34B_13q31.1a	internal	MER34B-int	MER34B-int_0224	2904	54.2	NA	NA	NA	NA	NA	NA	NA	NA	HERV	MER34B	internal	chr13	86544886	86547486	-	noncoding	NA	NA	NA	NA	INTERGENIC	NA	NA	TXNL1P1	ENSG00000231879	178014	AL445207.1	ENSG00000287880	82152	NA	NA
chr13	rmsk	gene	86642931	86645480	NA	-	0	HERVL40_13q31.1e	HERVL40_13q31.1e	HERVL40_13q31.1e	internal	HERVL40-int	HERVL40-int_0360	1791	32.4	NA	NA	NA	NA	NA	NA	NA	NA	HERV	HERVL40	internal	chr13	86642931	86645480	-	noncoding	NA	NA	NA	NA	INTERGENIC	NA	NA	TXNL1P1	ENSG00000231879	80020	AL445207.1	ENSG00000287880	180197	NA	NA
chr13	rmsk	gene	87596376	87598310	NA	+	0	ERVLB4_13q31.2c	ERVLB4_13q31.2c	ERVLB4_13q31.2c	oneside	ERVL-B4-int	ERVL-B4-int_1401	1182	20.7	NA	NA	NA	NA	NA	NA	NA	NA	HERV	ERVLB4	oneside	chr13	87596376	87598310	+	noncoding	MIR4500HG	lncRNA	ANTISENSE	ENSG00000228824	INTRONIC	NA	NA	NA	NA	NA	NA	NA	NA	NA	NA
chr14	rmsk	gene	19460242	19463808	NA	-	0	MER4_14q11.2d	MER4_14q11.2d	MER4_14q11.2d	oneside	MER4-int	MER4-int_0645	4715	71.5	NA	NA	NA	NA	NA	NA	NA	NA	HERV	MER4	oneside	chr14	19460242	19463808	-	noncoding	NA	NA	NA	NA	INTERGENIC	NA	NA	MED15P6	ENSG00000257162	21528	POTEG	ENSG00000187537	25901	NA	NA
chr14	rmsk	gene	22266973	22269032	NA	+	0	ERV316A3_14q11.2g	ERV316A3_14q11.2g	ERV316A3_14q11.2g	oneside	ERV3-16A3_I-int	ERV3-16A3_I-int_2258	1368	26.2	NA	NA	NA	NA	NA	NA	NA	NA	HERV	ERV316A3	oneside	chr14	22266973	22269032	+	noncoding	AC244502.1	lncRNA	ANTISENSE	ENSG00000251002	INTRONIC	NA	NA	NA	NA	NA	NA	NA	NA	chr14:22268878-22269324	NA
chr14	rmsk	gene	25425572	25429122	NA	-	0	HERVH_14q12a	HERVH_14q12a	HERVH_14q12a	oneside	HERVH-int	HERVH-int_1009	3295	42.7	NA	NA	NA	NA	NA	NA	NA	NA	HERV	HERVH	oneside	chr14	25425572	25429122	-	noncoding	NA	NA	NA	NA	INTERGENIC	NA	NA	AL079352.1	ENSG00000257976	2071	OR7K1P	ENSG00000258275	66883	NA	NA
chr14	rmsk	gene	27452834	27455091	NA	-	0	ERV316A3_14q12d	ERV316A3_14q12d	ERV316A3_14q12d	oneside	ERV3-16A3_I-int	ERV3-16A3_I-int_2265	2054	39.3	NA	NA	NA	NA	NA	NA	NA	NA	HERV	ERV316A3	oneside	chr14	27452834	27455091	-	noncoding	AL390334.1	transcribed_processed_pseudogene	SENSE	ENSG00000258932	INTRONIC	NA	NA	NA	NA	NA	NA	NA	NA	NA	NA
chr14	rmsk	gene	27952923	27959228	NA	-	0	ERVLB4_14q12b	ERVLB4_14q12b	ERVLB4_14q12b	prototype	ERVL-B4-int	ERVL-B4-int_1422	4884	85.5	NA	NA	NA	NA	NA	NA	NA	NA	HERV	ERVLB4	prototype	chr14	27952923	27959228	-	noncoding	NA	NA	NA	NA	INTERGENIC	NA	NA	BNIP3P1	ENSG00000197358	305162	AL390334.1	ENSG00000258932	107637	NA	NA
chr14	rmsk	gene	28185469	28187376	NA	+	0	MER41_14q12	MER41_14q12	MER41_14q12	oneside	MER41-int	MER41-int_0429	1402	23.6	NA	NA	NA	NA	NA	NA	NA	NA	HERV	MER41	oneside	chr14	28185469	28187376	+	noncoding	NA	NA	NA	NA	INTERGENIC	NA	NA	AL390334.1	ENSG00000258932	340183	BNIP3P1	ENSG00000197358	77014	NA	NA
chr14	rmsk	gene	42051764	42055307	NA	+	0	HERVL_14q21.1e	HERVL_14q21.1e	HERVL_14q21.1e	oneside	HERVL-int	HERVL-int_1077	3163	55.9	NA	NA	NA	NA	NA	NA	NA	NA	HERV	HERVL	oneside	chr14	42051764	42055307	+	coding	NA	NA	NA	NA	INTERGENIC	NA	NA	LRFN5	ENSG00000165379	147215	AL445074.1	ENSG00000259149	204424	NA	NA
chr14	rmsk	gene	42159653	42165974	NA	-	0	ERVLB4_14q21.1d	ERVLB4_14q21.1d	ERVLB4_14q21.1d	oneside	ERVL-B4-int	ERVL-B4-int_1436	4069	71.2	NA	NA	NA	NA	NA	NA	NA	NA	HERV	ERVLB4	oneside	chr14	42159653	42165974	-	noncoding	NA	NA	NA	NA	INTERGENIC	NA	NA	AL445074.1	ENSG00000259149	93757	LRFN5	ENSG00000165379	255104	NA	NA
chr14	rmsk	gene	42654551	42657400	NA	+	0	MER4_14q21.1b	MER4_14q21.1b	MER4_14q21.1b	internal	MER4-int	MER4-int_0655	2973	45.1	NA	NA	NA	NA	NA	NA	NA	NA	HERV	MER4	internal	chr14	42654551	42657400	+	noncoding	AL442163.1	lncRNA	SENSE	ENSG00000258394	INTRONIC	NA	NA	NA	NA	NA	NA	NA	NA	NA	NA
chr15	rmsk	gene	45764435	45766045	NA	-	0	ERV316A3_15q21.1c	ERV316A3_15q21.1c	ERV316A3_15q21.1c	oneside	ERV3-16A3_I-int	ERV3-16A3_I-int_2366	856	16.4	NA	NA	NA	NA	NA	NA	NA	NA	HERV	ERV316A3	oneside	chr15	45764435	45766045	-	noncoding	AC068722.1	lncRNA	ANTISENSE	ENSG00000259200	INTRONIC	NA	NA	NA	NA	NA	NA	NA	NA	NA	NA
chr15	rmsk	gene	97326661	97328853	NA	+	0	ERVLE_15q26.2e	ERVLE_15q26.2e	ERVLE_15q26.2e	internal	ERVL-E-int	ERVL-E-int_3183	2099	37	NA	NA	NA	NA	NA	NA	NA	NA	HERV	ERVLE	internal	chr15	97326661	97328853	+	noncoding	LINC02253	lncRNA	SENSE	ENSG00000259485	INTRONIC	NA	NA	NA	NA	NA	NA	NA	NA	NA	NA
chr16	rmsk	gene	90090709	90093890	NA	+	0	PRIMA41_16q24.3	PRIMA41_16q24.3	PRIMA41_16q24.3	oneside	PRIMA41-int	PRIMA41-int_0128	1989	25.6	NA	NA	NA	NA	NA	NA	NA	NA	HERV	PRIMA41	oneside	chr16	90090709	90093890	+	noncoding	PRDM7,TUBB8P7	protein_coding,transcribed_unprocessed_pseudogene	ANTISENSE,SENSE	ENSG00000126856,ENSG00000261812	EXONIC	FALSE	FALSE	NA	NA	NA	NA	NA	NA	NA	NA
chr17	rmsk	gene	68028400	68030765	NA	-	0	ERVLE_17q24.2a	ERVLE_17q24.2a	ERVLE_17q24.2a	internal	ERVL-E-int	ERVL-E-int_3291	738	13	NA	NA	NA	NA	NA	NA	NA	NA	HERV	ERVLE	internal	chr17	68028400	68030765	-	noncoding	NA	NA	NA	NA	INTERGENIC	NA	NA	KPNA2	ENSG00000182481	4943	C17orf58	ENSG00000186665	31969	NA	NA
chr18	rmsk	gene	47432549	47434731	NA	+	0	ERVLE_18q21.1a	ERVLE_18q21.1a	ERVLE_18q21.1a	internal	ERVL-E-int	ERVL-E-int_3361	1717	30.3	NA	NA	NA	NA	NA	NA	NA	NA	HERV	ERVLE	internal	chr18	47432549	47434731	+	noncoding	MIR4527HG	lncRNA	SENSE	ENSG00000267761	INTRONIC	NA	NA	NA	NA	NA	NA	NA	NA	NA	NA
chr19	rmsk	gene	566440	568668	NA	-	0	HERV3_19p13.3	HERV3_19p13.3	HERV3_19p13.3	oneside	HERV3-int	HERV3-int_0065	1239	14.7	NA	NA	NA	NA	NA	NA	NA	NA	HERV	HERV3	oneside	chr19	566440	568668	-	noncoding	AC009005.1	lncRNA	SENSE	ENSG00000267751	EXONIC	FALSE	FALSE	NA	NA	NA	NA	NA	NA	NA	NA
chr19	rmsk	gene	21688200	21697956	NA	-	0	HERVS71_19p12b	HERVS71_19p12b	HERVS71_19p12b	prototype	HERVS71-int	HERVS71-int_0046	8905	99.2	NA	NA	NA	NA	NA	NA	NA	NA	HERV	HERVS71	prototype	chr19	21688200	21697956	-	noncoding	NA	NA	NA	NA	INTERGENIC	NA	NA	MTDHP4	ENSG00000268535	11566	MTDHP3	ENSG00000268433	9979	NA	NA
chr19	rmsk	gene	43955744	43958531	NA	-	0	MER4B_19q13.31	MER4B_19q13.31	MER4B_19q13.31	internal	MER4B-int	MER4B-int_0446	1369	20.3	NA	NA	NA	NA	NA	NA	NA	NA	HERV	MER4B	internal	chr19	43955744	43958531	-	noncoding	ZNF221	protein_coding	ANTISENSE	ENSG00000159905	INTRONIC	NA	NA	NA	NA	NA	NA	NA	NA	NA	NA
chr19	rmsk	gene	53007847	53011898	NA	+	0	HERVFRD_19q13.41	HERVFRD_19q13.41	HERVFRD_19q13.41	internal	MER50-int	MER50-int_0174	2860	39.7	NA	NA	NA	NA	NA	NA	NA	NA	HERV	HERVFRD	internal	chr19	53007847	53011898	+	coding	ZNF702P,AC010328.1	transcribed_processed_pseudogene,lncRNA	ANTISENSE,SENSE	ENSG00000242779,ENSG00000267943	EXONIC	FALSE	FALSE	NA	NA	NA	NA	NA	NA	NA	chr19:53008458-53008467,chr19:53008496-53008504,chr19:53008515-53008531
chr20	rmsk	gene	2044140	2046531	NA	+	0	ERVLE_20p13a	ERVLE_20p13a	ERVLE_20p13a	internal	ERVL-E-int	ERVL-E-int_3464	2126	37.5	NA	NA	NA	NA	NA	NA	NA	NA	HERV	ERVLE	internal	chr20	2044140	2046531	+	noncoding	NA	NA	NA	NA	INTERGENIC	NA	NA	PDYN-AS1	ENSG00000233896	14112	RPL7P2	ENSG00000227663	29024	NA	NA
chr20	rmsk	gene	29372222	29374070	NA	-	0	PRIMA41_20q11.1b	PRIMA41_20q11.1b	PRIMA41_20q11.1b	internal	PRIMA41-int	PRIMA41-int_0154	1756	22.6	NA	NA	NA	NA	NA	NA	NA	NA	HERV	PRIMA41	internal	chr20	29372222	29374070	-	noncoding	NA	NA	NA	NA	INTERGENIC	NA	NA	DUX4L34	ENSG00000282935	36278	DUX4L33	ENSG00000282894	47173	NA	NA
chr21	rmsk	gene	20102058	20104865	NA	+	0	HERVL_21q21.1e	HERVL_21q21.1e	HERVL_21q21.1e	oneside	HERVL-int	HERVL-int_1233	2289	40.5	NA	NA	NA	NA	NA	NA	NA	NA	HERV	HERVL	oneside	chr21	20102058	20104865	+	coding	NA	NA	NA	NA	INTERGENIC	NA	NA	LINC01683	ENSG00000233480	202015	LINC02573	ENSG00000233236	151887	NA	chr21:20102179-20102205,chr21:20102271-20102282,chr21:20102308-20102311,chr21:20102349-20102358
chr21	rmsk	gene	37925617	37928482	NA	-	0	ERVLE_21q22.13b	ERVLE_21q22.13b	ERVLE_21q22.13b	internal	ERVL-E-int	ERVL-E-int_3552	957	16.9	NA	NA	NA	NA	NA	NA	NA	NA	HERV	ERVLE	internal	chr21	37925617	37928482	-	noncoding	KCNJ6	protein_coding	SENSE	ENSG00000157542	INTRONIC	NA	NA	NA	NA	NA	NA	NA	NA	NA	NA
chrX	rmsk	gene	33909958	33914944	NA	+	0	PABLB_Xp21.1a	PABLB_Xp21.1a	PABLB_Xp21.1a	prototype	PABL_B-int	PABL_B-int_0102	4049	56.9	NA	NA	NA	NA	NA	NA	NA	NA	HERV	PABLB	prototype	chrX	33909958	33914944	+	noncoding	AL591501.1	lncRNA	SENSE	ENSG00000233928	EXONIC	FALSE	FALSE	NA	NA	NA	NA	NA	NA	NA	NA
chrX	rmsk	gene	34053673	34058606	NA	+	0	MER61_Xp21.1a	MER61_Xp21.1a	MER61_Xp21.1a	prototype	MER61-int	MER61-int_0375	4382	84	NA	NA	NA	NA	NA	NA	NA	NA	HERV	MER61	prototype	chrX	34053673	34058606	+	noncoding	AL591501.1	lncRNA	SENSE	ENSG00000233928	INTRONIC	NA	NA	NA	NA	NA	NA	NA	NA	NA	NA
chrX	rmsk	gene	34073764	34077741	NA	+	0	ERVLB4_Xp21.1b	ERVLB4_Xp21.1b	ERVLB4_Xp21.1b	internal	ERVL-B4-int	ERVL-B4-int_1775	3699	64.7	NA	NA	NA	NA	NA	NA	NA	NA	HERV	ERVLB4	internal	chrX	34073764	34077741	+	noncoding	AL591501.1	lncRNA	SENSE	ENSG00000233928	EXONIC	FALSE	FALSE	NA	NA	NA	NA	NA	NA	NA	NA
chrX	rmsk	gene	43518498	43521839	NA	-	0	ERVLE_Xp11.3c	ERVLE_Xp11.3c	ERVLE_Xp11.3c	internal	ERVL-E-int	ERVL-E-int_3661	1726	30.5	NA	NA	NA	NA	NA	NA	NA	NA	HERV	ERVLE	internal	chrX	43518498	43521839	-	noncoding	NA	NA	NA	NA	INTERGENIC	NA	NA	MAOA	ENSG00000189221	133068	AL023574.1	ENSG00000285899	79841	NA	NA
chrX	rmsk	gene	46431469	46432720	NA	+	0	ERVLB4_Xp11.3b	ERVLB4_Xp11.3b	ERVLB4_Xp11.3b	oneside	ERVL-B4-int	ERVL-B4-int_1787	957	16.7	NA	NA	NA	NA	NA	NA	NA	NA	HERV	ERVLB4	oneside	chrX	46431469	46432720	+	noncoding	NA	NA	NA	NA	INTERGENIC	NA	NA	AL139811.2	ENSG00000231235	11390	GAPDHP65	ENSG00000235587	6989	NA	NA
chrX	rmsk	gene	78346606	78350527	NA	-	0	HERVW_Xq21.1a	HERVW_Xq21.1a	HERVW_Xq21.1a	oneside	HERV17-int	HERV17-int_0310	3261	37.8	NA	NA	NA	NA	NA	NA	NA	NA	HERV	HERVW	oneside	chrX	78346606	78350527	-	noncoding	NA	NA	NA	NA	INTERGENIC	NA	NA	HMGN1P34	ENSG00000224755	169066	CYSLTR1	ENSG00000173198	18915	NA	NA
chrX	rmsk	gene	79721054	79727688	NA	+	0	HERVFRD_Xq21.1a	HERVFRD_Xq21.1a	HERVFRD_Xq21.1a	prototype	MER50-int	MER50-int_0195	3830	53.2	NA	NA	NA	NA	NA	NA	NA	NA	HERV	HERVFRD	prototype	chrX	79721054	79727688	+	noncoding	NA	NA	NA	NA	INTERGENIC	NA	NA	AL009028.1	ENSG00000270268	350889	TBX22	ENSG00000122145	287065	NA	NA
chrX	rmsk	gene	79955891	79963094	NA	+	0	HERVW_Xq21.1b	HERVW_Xq21.1b	HERVW_Xq21.1b	prototype	HERV17-int	HERV17-int_0311	6347	73.6	NA	NA	NA	NA	NA	NA	NA	NA	HERV	HERVW	prototype	chrX	79955891	79963094	+	noncoding	NA	NA	NA	NA	INTERGENIC	NA	NA	AL009028.1	ENSG00000270268	585726	TBX22	ENSG00000122145	51659	NA	NA
chrX	rmsk	gene	86861009	86867126	NA	+	0	ERVLB4_Xq21.2	ERVLB4_Xq21.2	ERVLB4_Xq21.2	oneside	ERVL-B4-int	ERVL-B4-int_1835	5087	89	NA	NA	NA	NA	NA	NA	NA	NA	HERV	ERVLB4	oneside	chrX	86861009	86867126	+	noncoding	NA	NA	NA	NA	INTERGENIC	NA	NA	DACH2	ENSG00000126733	28405	Z82210.1	ENSG00000236190	21460	NA	NA
chrX	rmsk	gene	99435183	99436633	NA	-	0	ERVLB4_Xq22.1c	ERVLB4_Xq22.1c	ERVLB4_Xq22.1c	internal	ERVL-B4-int	ERVL-B4-int_1862	1533	26.8	NA	NA	NA	NA	NA	NA	NA	NA	HERV	ERVLB4	internal	chrX	99435183	99436633	-	noncoding	NA	NA	NA	NA	INTERGENIC	NA	NA	AL137843.1	ENSG00000270308	220364	AL157778.1	ENSG00000281566	543122	NA	NA
chrX	rmsk	gene	101183246	101189871	NA	-	0	HML1_Xq22.1	HML1_Xq22.1	HML1_Xq22.1	prototype	HERVK14-int	HERVK14-int_0126	5861	96.1	NA	NA	NA	NA	NA	NA	NA	NA	HERV	HML1	prototype	chrX	101183246	101189871	-	noncoding	NA	NA	NA	NA	INTERGENIC	NA	NA	Z70280.1	ENSG00000231643	1244	CENPI	ENSG00000102384	19565	NA	NA
chrX	rmsk	gene	104864519	104866006	NA	+	0	HERVL_Xq22.3a	HERVL_Xq22.3a	HERVL_Xq22.3a	prototype	HERVL-int	HERVL-int_1358	685	12.1	NA	NA	NA	NA	NA	NA	NA	NA	HERV	HERVL	prototype	chrX	104864519	104866006	+	noncoding	IL1RAPL2	protein_coding	SENSE	ENSG00000189108	INTRONIC	NA	NA	NA	NA	NA	NA	NA	NA	NA	NA
chrX	rmsk	gene	115505603	115509852	NA	-	0	HERV9_Xq23a	HERV9_Xq23a	HERV9_Xq23a	oneside	HERV9-int	HERV9-int_0191	3595	42.6	NA	NA	NA	NA	NA	NA	NA	NA	HERV	HERV9	oneside	chrX	115505603	115509852	-	noncoding	NA	NA	NA	NA	INTERGENIC	NA	NA	PLS3-AS1	ENSG00000271826	8330	AC239600.1	ENSG00000271021	50409	NA	NA
chrX	rmsk	gene	125932492	125935175	NA	-	0	MER41_Xq25c	MER41_Xq25c	MER41_Xq25c	internal	MER41-int	MER41-int_0620	3930	66.1	NA	NA	NA	NA	NA	NA	NA	NA	HERV	MER41	internal	chrX	125932492	125935175	-	noncoding	NA	NA	NA	NA	INTERGENIC	NA	NA	AL645820.1	ENSG00000280223	69271	AL627231.1	ENSG00000213489	604471	NA	NA
chrX	rmsk	gene	126034943	126042975	NA	+	0	HERVL_Xq25m	HERVL_Xq25m	HERVL_Xq25m	prototype	HERVL-int	HERVL-int_1385	5429	96	NA	NA	NA	NA	NA	NA	NA	NA	HERV	HERVL	prototype	chrX	126034943	126042975	+	noncoding	NA	NA	NA	NA	INTERGENIC	NA	NA	AL645820.1	ENSG00000280223	28825	AL445072.1	ENSG00000237208	66787	NA	NA
chrX	rmsk	gene	126226684	126229175	NA	+	0	HERVL_Xq25o	HERVL_Xq25o	HERVL_Xq25o	oneside	HERVL-int	HERVL-int_1387	2009	35.5	NA	NA	NA	NA	NA	NA	NA	NA	HERV	HERVL	oneside	chrX	126226684	126229175	+	noncoding	NA	NA	NA	NA	INTERGENIC	NA	NA	DCAF12L2	ENSG00000198354	60395	MTCO1P53	ENSG00000230916	242530	NA	NA
chrX	rmsk	gene	144346168	144351079	NA	-	0	HERVL_Xq27.3c	HERVL_Xq27.3c	HERVL_Xq27.3c	prototype	HERVL-int	HERVL-int_1410	4017	71	NA	NA	NA	NA	NA	NA	NA	NA	HERV	HERVL	prototype	chrX	144346168	144351079	-	noncoding	NA	NA	NA	NA	INTERGENIC	NA	NA	HNRNPCP10	ENSG00000215054	489698	RRM2P4	ENSG00000235598	36475	NA	NA

## Sheet: Supplementary Table 6
Table S6. The 180 survival-related differentially expressed HERVs characters (oncogene-like or tumor suppressor gene-like).
Geneid	Group
ERV3-16A3_I-int_0181	Oncogene-like
ERV3-16A3_I-int_0412	Oncogene-like
ERV3-16A3_I-int_0629	Oncogene-like
ERV3-16A3_I-int_0686	Oncogene-like
ERV3-16A3_I-int_0766	Oncogene-like
ERV3-16A3_I-int_0882	Oncogene-like
ERV3-16A3_I-int_0923	Oncogene-like
ERV3-16A3_I-int_1008	Oncogene-like
ERV3-16A3_I-int_1059	Oncogene-like
ERV3-16A3_I-int_1350	Oncogene-like
ERV3-16A3_I-int_1561	Oncogene-like
ERV3-16A3_I-int_1850	Oncogene-like
ERV3-16A3_I-int_2182	Oncogene-like
ERV3-16A3_I-int_2220	Oncogene-like
ERV3-16A3_I-int_2258	Oncogene-like
ERV3-16A3_I-int_2265	Oncogene-like
ERV3-16A3_I-int_2366	Oncogene-like
ERVL-B4-int_0010	Oncogene-like
ERVL-B4-int_0310	Oncogene-like
ERVL-B4-int_0473	Oncogene-like
ERVL-B4-int_1237	Oncogene-like
ERVL-B4-int_1275	Oncogene-like
ERVL-B4-int_1285	Oncogene-like
ERVL-B4-int_1401	Oncogene-like
ERVL-B4-int_1422	Oncogene-like
ERVL-B4-int_1436	Oncogene-like
ERVL-B4-int_1775	Oncogene-like
ERVL-B4-int_1835	Oncogene-like
ERVL-E-int_0467	Oncogene-like
ERVL-E-int_0514	Oncogene-like
ERVL-E-int_0678	Oncogene-like
ERVL-E-int_1032	Oncogene-like
ERVL-E-int_1224	Oncogene-like
ERVL-E-int_1420	Oncogene-like
ERVL-E-int_1496	Oncogene-like
ERVL-E-int_1497	Oncogene-like
ERVL-E-int_1714	Oncogene-like
ERVL-E-int_2037	Oncogene-like
ERVL-E-int_2113	Oncogene-like
ERVL-E-int_2203	Oncogene-like
ERVL-E-int_2729	Oncogene-like
ERVL-E-int_2904	Oncogene-like
ERVL-E-int_2905	Oncogene-like
ERVL-E-int_3183	Oncogene-like
ERVL-E-int_3361	Oncogene-like
ERVL-int_0077	Oncogene-like
ERVL-int_0094	Oncogene-like
ERVL-int_0312	Oncogene-like
Harlequin-int_0024	Oncogene-like
Harlequin-int_0054	Oncogene-like
HERV17-int_0310	Oncogene-like
HERV17-int_0311	Oncogene-like
HERV30-int_0002	Oncogene-like
HERV9-int_0060	Oncogene-like
HERV9-int_0061	Oncogene-like
HERV9-int_0065	Oncogene-like
HERV9-int_0072	Oncogene-like
HERVE-int_0126	Oncogene-like
HERVH-int_0092	Oncogene-like
HERVH-int_0329	Oncogene-like
HERVH-int_0519	Oncogene-like
HERVH-int_0574	Oncogene-like
HERVH-int_0841	Oncogene-like
HERVH-int_0850	Oncogene-like
HERVIP10FH-int_0017	Oncogene-like
HERVIP10F-int_0034	Oncogene-like
HERVIP10F-int_0055	Oncogene-like
HERVK11D-int_0019	Oncogene-like
HERVK22-int_0052	Oncogene-like
HERVK22-int_0072	Oncogene-like
HERVL18-int_0001	Oncogene-like
HERVL18-int_0005	Oncogene-like
HERVL18-int_0044	Oncogene-like
HERVL18-int_0054	Oncogene-like
HERVL18-int_0061	Oncogene-like
HERVL40-int_0293	Oncogene-like
HERVL40-int_0302	Oncogene-like
HERVL40-int_0360	Oncogene-like
HERVL74-int_0015	Oncogene-like
HERVL-int_0363	Oncogene-like
HERVL-int_0420	Oncogene-like
HERVL-int_0462	Oncogene-like
HERVL-int_0516	Oncogene-like
HERVL-int_0525	Oncogene-like
HERVL-int_0623	Oncogene-like
HERVL-int_0661	Oncogene-like
HERVL-int_0701	Oncogene-like
HERVL-int_0767	Oncogene-like
HERVL-int_0768	Oncogene-like
HERVL-int_0958	Oncogene-like
HERVL-int_1017	Oncogene-like
HERVL-int_1077	Oncogene-like
HERVL-int_1233	Oncogene-like
HERVL-int_1358	Oncogene-like
HERVL-int_1385	Oncogene-like
HERVL-int_1387	Oncogene-like
HERVL-int_1410	Oncogene-like
HERVP71A-int_0029	Oncogene-like
HERVS71-int_0021	Oncogene-like
HERVS71-int_0046	Oncogene-like
HUERS-P3b-int_0078	Oncogene-like
HUERS-P3-int_0035	Oncogene-like
HUERS-P3-int_0069	Oncogene-like
MER34B-int_0224	Oncogene-like
MER41-int_0429	Oncogene-like
MER41-int_0620	Oncogene-like
MER4B-int_0446	Oncogene-like
MER4-int_0098	Oncogene-like
MER4-int_0103	Oncogene-like
MER4-int_0366	Oncogene-like
MER4-int_0645	Oncogene-like
MER4-int_0655	Oncogene-like
MER50-int_0059	Oncogene-like
MER50-int_0174	Oncogene-like
MER50-int_0195	Oncogene-like
MER61-int_0150	Oncogene-like
MER61-int_0230	Oncogene-like
MER61-int_0375	Oncogene-like
PABL_B-int_0102	Oncogene-like
ERV3-16A3_I-int_0114	TSG-like
ERV3-16A3_I-int_0161	TSG-like
ERV3-16A3_I-int_0577	TSG-like
ERV3-16A3_I-int_0859	TSG-like
ERV3-16A3_I-int_0959	TSG-like
ERV3-16A3_I-int_0962	TSG-like
ERV3-16A3_I-int_1014	TSG-like
ERV3-16A3_I-int_1081	TSG-like
ERV3-16A3_I-int_1738	TSG-like
ERV3-16A3_I-int_1960	TSG-like
ERVL-B4-int_0314	TSG-like
ERVL-B4-int_0499	TSG-like
ERVL-B4-int_0572	TSG-like
ERVL-B4-int_1787	TSG-like
ERVL-B4-int_1862	TSG-like
ERVL-E-int_0023	TSG-like
ERVL-E-int_0283	TSG-like
ERVL-E-int_0831	TSG-like
ERVL-E-int_0870	TSG-like
ERVL-E-int_0953	TSG-like
ERVL-E-int_1086	TSG-like
ERVL-E-int_1280	TSG-like
ERVL-E-int_1321	TSG-like
ERVL-E-int_1532	TSG-like
ERVL-E-int_1740	TSG-like
ERVL-E-int_2754	TSG-like
ERVL-E-int_2914	TSG-like
ERVL-E-int_3291	TSG-like
ERVL-E-int_3464	TSG-like
ERVL-E-int_3552	TSG-like
ERVL-E-int_3661	TSG-like
HERV17-int_0094	TSG-like
HERV3-int_0065	TSG-like
HERV9-int_0191	TSG-like
HERVH-int_0113	TSG-like
HERVH-int_0341	TSG-like
HERVH-int_1009	TSG-like
HERVK14-int_0126	TSG-like
HERVK22-int_0026	TSG-like
HERVK3-int_0048	TSG-like
HERVL18-int_0060	TSG-like
HERVL40-int_0052	TSG-like
HERVL74-int_0076	TSG-like
HERVL-int_0190	TSG-like
HERVL-int_0314	TSG-like
HERVL-int_0449	TSG-like
HERVL-int_0535	TSG-like
HUERS-P1-int_0094	TSG-like
HUERS-P3b-int_0028	TSG-like
HUERS-P3-int_0083	TSG-like
HUERS-P3-int_0146	TSG-like
LTR25-int_0094	TSG-like
MER101-int_0284	TSG-like
MER34B-int_0083	TSG-like
MER4-int_0173	TSG-like
MER4-int_0253	TSG-like
MER61-int_0291	TSG-like
PABL_B-int_0033	TSG-like
PRIMA41-int_0019	TSG-like
PRIMA41-int_0128	TSG-like
PRIMA41-int_0154	TSG-like

## Sheet: Supplementary Table 7
Table S7. Survival-related differentially expressed HERVs up-regulated (A) and down-regulated (B) in cancer tissue compared to non-tumor tissue.
(A)										(B)
HERV_chr	locid	type	GeneID	seqname	gene_type	gene_name	HERV-Tumor-Q50	HERV-Normal-Q50		HERV_chr	locid	type	GeneID	seqname	gene_type	gene_name	HERV-Tumor-Q50	HERV-Normal-Q50
chr1	ERV3-16A3_I-int_0114	Intersected	ENSG00000224943.1	chr1	lncRNA	LINC02819	169.636	52.3241		chr5	ERV3-16A3_I-int_1081	ClosestUpstream	ENSG00000113532.13	chr5	protein_coding	ST8SIA4	10.2489	17.4122
chr1	ERV3-16A3_I-int_0161	ClosestUpstream	ENSG00000143476.18	chr1	protein_coding	DTL	24.6022	0		chr5	ERV3-16A3_I-int_1081	ClosestDownstream	ENSG00000277506.1	chr5	misc_RNA	RN7SL802P	10.2489	17.4122
chr1	ERV3-16A3_I-int_0161	ClosestDownstream	ENSG00000229983.1	chr1	lncRNA	AL606468.1	24.6022	0		chr9	ERV3-16A3_I-int_1738	ClosestUpstream	ENSG00000230418.2	chr9	processed_pseudogene	ARL2BPP7	8.44728	86.8951
chr1	ERV3-16A3_I-int_0181	Intersected	ENSG00000227043.3	chr1	lncRNA	LINC01682	7.60243	2.50108		chr9	ERV3-16A3_I-int_1738	ClosestDownstream	ENSG00000238882.1	chr9	snRNA	RNU6-329P	8.44728	86.8951
chr3	ERV3-16A3_I-int_0577	ClosestUpstream	ENSG00000221251.1	chr3	miRNA	MIR1263	5.87878	3.63837		chr11	ERV3-16A3_I-int_1960	ClosestUpstream	ENSG00000166801.16	chr11	protein_coding	FAM111A	5.75812	39.5068
chr3	ERV3-16A3_I-int_0577	ClosestDownstream	ENSG00000241636.1	chr3	lncRNA	LINC01323	5.87878	3.63837		chr11	ERV3-16A3_I-int_1960	ClosestDownstream	ENSG00000110042.8	chr11	protein_coding	DTX4	5.75812	39.5068
chr4	ERV3-16A3_I-int_0629	ClosestUpstream	ENSG00000207716.1	chr4	miRNA	MIR572	50.0122	0		chr14	ERVL-B4-int_1422	ClosestUpstream	ENSG00000197358.9	chr14	transcribed_processed_pseudogene	BNIP3P1	2.40006	6.92661
chr4	ERV3-16A3_I-int_0629	ClosestDownstream	ENSG00000283083.2	chr4	lncRNA	LINC02498	50.0122	0		chr14	ERVL-B4-int_1422	ClosestDownstream	ENSG00000258932.5	chr14	transcribed_processed_pseudogene	AL390334.1	2.40006	6.92661
chr4	ERV3-16A3_I-int_0766	ClosestUpstream	ENSG00000279013.1	chr4	TEC	AC110774.1	81.8739	0		chr1	ERVL-E-int_0023	ClosestUpstream	ENSG00000127472.11	chr1	protein_coding	PLA2G5	0	4.48885
chr4	ERV3-16A3_I-int_0766	ClosestDownstream	ENSG00000249891.2	chr4	processed_pseudogene	KRT19P6	81.8739	0		chr1	ERVL-E-int_0023	ClosestDownstream	ENSG00000117215.15	chr1	protein_coding	PLA2G2D	0	4.48885
chr4	ERV3-16A3_I-int_0882	ClosestUpstream	ENSG00000249425.1	chr4	lncRNA	LINC02477	1.06512	0		chr4	ERVL-E-int_1224	ClosestUpstream	ENSG00000250266.2	chr4	lncRNA	LINC01612	0	155.836
chr4	ERV3-16A3_I-int_0882	ClosestDownstream	ENSG00000242635.2	chr4	processed_pseudogene	RPS14P7	1.06512	0		chr4	ERVL-E-int_1224	ClosestDownstream	ENSG00000251061.2	chr4	lncRNA	LINC02512	0	155.836
chr5	ERV3-16A3_I-int_0959	ClosestUpstream	ENSG00000250319.1	chr5	processed_pseudogene	AC010460.2	8.04181	4.05854		chr11	HERVH-int_0841	ClosestUpstream	ENSG00000284546.1	chr11	protein_coding	SSU72P3	3.22562	3.55727
chr5	ERV3-16A3_I-int_0959	ClosestDownstream	ENSG00000249404.1	chr5	lncRNA	AC010445.1	8.04181	4.05854		chr11	HERVH-int_0841	ClosestDownstream	ENSG00000283873.1	chr11	protein_coding	SSU72P4	3.22562	3.55727
chr5	ERV3-16A3_I-int_0962	ClosestUpstream	ENSG00000250319.1	chr5	processed_pseudogene	AC010460.2	6.58156	2.09659		chr1	HERVL18-int_0001	Intersected	ENSG00000284928.1	chr1	lncRNA	AL445205.1	4.01247	5.61326
chr5	ERV3-16A3_I-int_0962	ClosestDownstream	ENSG00000249404.1	chr5	lncRNA	AC010445.1	6.58156	2.09659		chr5	HERVL18-int_0060	ClosestUpstream	ENSG00000251261.4	chr5	unprocessed_pseudogene	OR7H2P	2.82283	5.25397
chr5	ERV3-16A3_I-int_1014	ClosestUpstream	ENSG00000213940.4	chr5	processed_pseudogene	AC026477.1	2.88857	0		chr5	HERVL18-int_0060	ClosestDownstream	ENSG00000277506.1	chr5	misc_RNA	RN7SL802P	2.82283	5.25397
chr5	ERV3-16A3_I-int_1014	ClosestDownstream	ENSG00000247796.3	chr5	lncRNA	AC008966.1	2.88857	0		chr5	HERVL-int_0535	ClosestUpstream	ENSG00000249495.1	chr5	processed_pseudogene	AC117525.1	8.27742	13.7949
chr5	ERV3-16A3_I-int_1059	ClosestUpstream	ENSG00000249153.1	chr5	lncRNA	AC026414.1	3.56458	0		chr5	HERVL-int_0535	ClosestDownstream	ENSG00000251261.4	chr5	unprocessed_pseudogene	OR7H2P	8.27742	13.7949
chr5	ERV3-16A3_I-int_1059	ClosestDownstream	ENSG00000250359.1	chr5	processed_pseudogene	PTP4A1P4	3.56458	0		chr7	HERVL-int_0701	ClosestUpstream	ENSG00000227785.1	chr7	processed_pseudogene	AC092013.1	0.610497	0.781391
chr13	ERV3-16A3_I-int_2182	Intersected	ENSG00000176124.15	chr13	lncRNA	DLEU1	156.231	69.3664		chr7	HERVL-int_0701	ClosestDownstream	ENSG00000236610.1	chr7	processed_pseudogene	SOCS5P1	0.610497	0.781391
chr13	ERV3-16A3_I-int_2182	Intersected	ENSG00000186047.10	chr13	protein_coding	DLEU7	156.231	69.3664		chrX	HERVL-int_1358	Intersected	ENSG00000189108.13	chrX	protein_coding	IL1RAPL2	54.4019	535.117
chr14	ERV3-16A3_I-int_2265	Intersected	ENSG00000258932.5	chr14	transcribed_processed_pseudogene	AL390334.1	37.5637	2.37516		chr14	MER41-int_0429	ClosestUpstream	ENSG00000258932.5	chr14	transcribed_processed_pseudogene	AL390334.1	5.4092	6.49589
chr3	ERVL-B4-int_0310	ClosestUpstream	ENSG00000121797.10	chr3	protein_coding	CCRL2	5.34924	3.09304		chr14	MER41-int_0429	ClosestDownstream	ENSG00000197358.9	chr14	transcribed_processed_pseudogene	BNIP3P1	5.4092	6.49589
chr3	ERVL-B4-int_0310	ClosestDownstream	ENSG00000283646.2	chr3	lncRNA	LINC02009	5.34924	3.09304		chr7	MER4-int_0366	ClosestUpstream	ENSG00000287860.1	chr7	lncRNA	AC079804.3	2.11101	2.35792
chr3	ERVL-B4-int_0314	ClosestUpstream	ENSG00000163689.20	chr3	protein_coding	CFAP20DC	16.291	9.6244		chr7	MER4-int_0366	ClosestDownstream	ENSG00000106392.11	chr7	protein_coding	C1GALT1	2.11101	2.35792
chr3	ERVL-B4-int_0314	ClosestDownstream	ENSG00000198643.7	chr3	protein_coding	FAM3D	16.291	9.6244		chr4	MER50-int_0059	Intersected	ENSG00000250791.2	chr4	lncRNA	AC106892.1	0	1.0026
chr4	ERVL-B4-int_0473	ClosestUpstream	ENSG00000249052.1	chr4	lncRNA	AC093810.1	84.6509	3.98566		chr19	MER50-int_0174	Intersected	ENSG00000242779.7	chr19	transcribed_processed_pseudogene	ZNF702P	1.38784	1.83735
chr4	ERVL-B4-int_0473	ClosestDownstream	ENSG00000248817.1	chr4	processed_pseudogene	PMPCAP1	84.6509	3.98566		chr19	MER50-int_0174	Intersected	ENSG00000267943.1	chr19	lncRNA	AC010328.1	1.38784	1.83735
chr4	ERVL-B4-int_0499	ClosestUpstream	ENSG00000248716.2	chr4	processed_pseudogene	AC093815.1	16.4708	0		chr12	MER61-int_0291	ClosestUpstream	ENSG00000257677.2	chr12	lncRNA	LINC02464	2.49725	3.6073
chr4	ERVL-B4-int_0499	ClosestDownstream	ENSG00000174607.11	chr4	protein_coding	UGT8	16.4708	0		chr12	MER61-int_0291	ClosestDownstream	ENSG00000286476.1	chr12	lncRNA	AC079030.1	2.49725	3.6073
chr4	ERVL-B4-int_0572	Intersected	ENSG00000249378.6	chr4	lncRNA	LINC01060	1.05843	0		chr5	PABL_B-int_0033	ClosestUpstream	ENSG00000249495.1	chr5	processed_pseudogene	AC117525.1	3.21775	4.62567
chr13	ERVL-B4-int_1401	Intersected	ENSG00000228824.7	chr13	lncRNA	MIR4500HG	25.7478	8.98604		chr5	PABL_B-int_0033	ClosestDownstream	ENSG00000251261.4	chr5	unprocessed_pseudogene	OR7H2P	3.21775	4.62567
chr14	ERVL-B4-int_1436	ClosestUpstream	ENSG00000259149.1	chr14	lncRNA	AL445074.1	0.784208	0
chr14	ERVL-B4-int_1436	ClosestDownstream	ENSG00000165379.13	chr14	protein_coding	LRFN5	0.784208	0
chrX	ERVL-B4-int_1835	ClosestUpstream	ENSG00000126733.21	chrX	protein_coding	DACH2	5.94506	0
chrX	ERVL-B4-int_1835	ClosestDownstream	ENSG00000236190.1	chrX	processed_pseudogene	Z82210.1	5.94506	0
chr2	ERVL-E-int_0514	ClosestUpstream	ENSG00000286370.1	chr2	lncRNA	AC064856.1	3.99972	0
chr2	ERVL-E-int_0514	ClosestDownstream	ENSG00000227291.1	chr2	processed_pseudogene	AC092170.1	3.99972	0
chr3	ERVL-E-int_0870	ClosestUpstream	ENSG00000241636.1	chr3	lncRNA	LINC01323	6.6658	4.59606
chr3	ERVL-E-int_0870	ClosestDownstream	ENSG00000221251.1	chr3	miRNA	MIR1263	6.6658	4.59606
chr4	ERVL-E-int_1032	ClosestUpstream	ENSG00000249052.1	chr4	lncRNA	AC093810.1	94.4802	0
chr4	ERVL-E-int_1032	ClosestDownstream	ENSG00000248817.1	chr4	processed_pseudogene	PMPCAP1	94.4802	0
chr5	ERVL-E-int_1280	ClosestUpstream	ENSG00000280016.1	chr5	TEC	AC091905.4	16.1555	5.99904
chr5	ERVL-E-int_1280	ClosestDownstream	ENSG00000249807.1	chr5	lncRNA	AC034229.1	16.1555	5.99904
chr5	ERVL-E-int_1497	ClosestUpstream	ENSG00000198108.4	chr5	protein_coding	CHSY3	10.11	0
chr5	ERVL-E-int_1497	ClosestDownstream	ENSG00000252514.1	chr5	snRNA	RNU7-53P	10.11	0
chr6	ERVL-E-int_1740	ClosestUpstream	ENSG00000218351.2	chr6	transcribed_processed_pseudogene	RPS3AP23	20.3654	7.7653
chr6	ERVL-E-int_1740	ClosestDownstream	ENSG00000135577.4	chr6	protein_coding	NMBR	20.3654	7.7653
chr8	ERVL-E-int_2037	ClosestUpstream	ENSG00000243181.2	chr8	processed_pseudogene	AC087343.1	7.99177	3.05822
chr8	ERVL-E-int_2037	ClosestDownstream	ENSG00000287152.1	chr8	lncRNA	AC099685.1	7.99177	3.05822
chr8	ERVL-E-int_2203	Intersected	ENSG00000254101.7	chr8	lncRNA	LINC02055	2.95571	0
chr12	ERVL-E-int_2754	Intersected	ENSG00000111058.8	chr12	protein_coding	ACSS3	4.86222	4.74948
chr17	ERVL-E-int_3291	ClosestUpstream	ENSG00000182481.9	chr17	protein_coding	KPNA2	58.2645	23.6124
chr17	ERVL-E-int_3291	ClosestDownstream	ENSG00000186665.9	chr17	protein_coding	C17orf58	58.2645	23.6124
chr21	ERVL-E-int_3552	Intersected	ENSG00000157542.11	chr21	protein_coding	KCNJ6	7.29762	6.45038
chr4	ERVL-int_0094	ClosestUpstream	ENSG00000250896.1	chr4	processed_pseudogene	RNPS1P1	29.646	0
chr4	ERVL-int_0094	ClosestDownstream	ENSG00000002587.10	chr4	protein_coding	HS3ST1	29.646	0
chr1	Harlequin-int_0024	Intersected	ENSG00000181450.18	chr1	protein_coding	ZNF678	92.7129	37.2456
chr4	Harlequin-int_0054	Intersected	ENSG00000287416.1	chr4	lncRNA	AC093746.1	0.365861	0
chr4	HERV17-int_0094	ClosestUpstream	ENSG00000252955.1	chr4	snRNA	RNU4ATAC9P	1.52646	0.850335
chr4	HERV17-int_0094	ClosestDownstream	ENSG00000270665.1	chr4	processed_pseudogene	HNRNPA1P67	1.52646	0.850335
chrX	HERV17-int_0311	ClosestUpstream	ENSG00000270268.1	chrX	processed_pseudogene	AL009028.1	0.706519	0.667705
chrX	HERV17-int_0311	ClosestDownstream	ENSG00000122145.15	chrX	protein_coding	TBX22	0.706519	0.667705
chr19	HERV3-int_0065	Intersected	ENSG00000267751.5	chr19	lncRNA	AC009005.1	57.1622	31.2791
chr5	HERV9-int_0060	ClosestUpstream	ENSG00000249418.2	chr5	processed_pseudogene	AC005741.1	10.6212	0.769706
chr5	HERV9-int_0060	ClosestDownstream	ENSG00000287390.1	chr5	lncRNA	AC006525.1	10.6212	0.769706
chr5	HERV9-int_0061	Intersected	ENSG00000286403.1	chr5	lncRNA	AC010378.1	23.8285	13.852
chr6	HERV9-int_0065	Intersected	ENSG00000181355.21	chr6	transcribed_unitary_pseudogene	OFCC1	0.537153	0.32135
chr6	HERV9-int_0072	ClosestUpstream	ENSG00000218561.1	chr6	processed_pseudogene	AL353133.1	1.51912	0.763398
chr6	HERV9-int_0072	ClosestDownstream	ENSG00000243124.3	chr6	misc_RNA	RN7SL643P	1.51912	0.763398
chrX	HERV9-int_0191	ClosestUpstream	ENSG00000271826.5	chrX	lncRNA	PLS3-AS1	16.1967	7.49678
chrX	HERV9-int_0191	ClosestDownstream	ENSG00000271021.1	chrX	processed_pseudogene	AC239600.1	16.1967	7.49678
chr1	HERVH-int_0092	ClosestUpstream	ENSG00000234975.6	chr1	processed_pseudogene	FTH1P2	7.76455	4.95295
chr1	HERVH-int_0092	ClosestDownstream	ENSG00000206878.1	chr1	snoRNA	AL713899.1	7.76455	4.95295
chr2	HERVH-int_0113	Intersected	ENSG00000234378.1	chr2	lncRNA	AC098828.1	20.2277	10.4309
chr3	HERVH-int_0329	Intersected	ENSG00000228221.6	chr3	lncRNA	LINC00578	6.98744	4.14306
chr3	HERVH-int_0341	ClosestUpstream	ENSG00000237653.2	chr3	processed_pseudogene	AC026320.2	2.15347	1.53
chr3	HERVH-int_0341	ClosestDownstream	ENSG00000201860.1	chr3	misc_RNA	Y_RNA	2.15347	1.53
chr6	HERVH-int_0574	ClosestUpstream	ENSG00000218536.1	chr6	processed_pseudogene	AP002530.1	0.639902	0
chr6	HERVH-int_0574	ClosestDownstream	ENSG00000287499.1	chr6	lncRNA	AL357139.2	0.639902	0
chr11	HERVH-int_0850	Intersected	ENSG00000277803.1	chr11	processed_pseudogene	AC099842.1	1.38539	0.394111
chr3	HERVIP10F-int_0034	Intersected	ENSG00000169064.13	chr3	protein_coding	ZBBX	0.524432	0
chr7	HERVIP10F-int_0055	ClosestUpstream	ENSG00000122779.18	chr7	protein_coding	TRIM24	1.5895	0.777543
chr7	HERVIP10F-int_0055	ClosestDownstream	ENSG00000214815.2	chr7	processed_pseudogene	IMPDH1P3	1.5895	0.777543
chr12	HERVK11D-int_0019	ClosestUpstream	ENSG00000258278.2	chr12	unprocessed_pseudogene	CLUHP8	1.17938	0.657745
chr12	HERVK11D-int_0019	ClosestDownstream	ENSG00000274293.1	chr12	misc_RNA	AC079460.1	1.17938	0.657745
chrX	HERVK14-int_0126	ClosestUpstream	ENSG00000231643.4	chrX	processed_pseudogene	Z70280.1	1.6861	0
chrX	HERVK14-int_0126	ClosestDownstream	ENSG00000102384.13	chrX	protein_coding	CENPI	1.6861	0
chr6	HERVK22-int_0052	ClosestUpstream	ENSG00000218561.1	chr6	processed_pseudogene	AL353133.1	0.776418	0
chr6	HERVK22-int_0052	ClosestDownstream	ENSG00000243124.3	chr6	misc_RNA	RN7SL643P	0.776418	0
chr5	HERVL18-int_0061	Intersected	ENSG00000251026.2	chr5	lncRNA	LINC02163	176.894	0
chr2	HERVL40-int_0052	ClosestUpstream	ENSG00000233654.2	chr2	lncRNA	AC108047.1	75.7476	35.7169
chr2	HERVL40-int_0052	ClosestDownstream	ENSG00000284052.1	chr2	lncRNA	AC006460.2	75.7476	35.7169
chr2	HERVL-int_0190	Intersected	ENSG00000236283.5	chr2	lncRNA	AC019197.1	67.9366	14.273
chr4	HERVL-int_0363	Intersected	ENSG00000151834.16	chr4	protein_coding	GABRA2	0.187941	0
chr4	HERVL-int_0420	Intersected	ENSG00000251598.2	chr4	lncRNA	AC093916.1	56.5606	12.5517
chr5	HERVL-int_0525	ClosestUpstream	ENSG00000251585.1	chr5	processed_pseudogene	AC026444.1	666.078	4.53507
chr5	HERVL-int_0525	ClosestDownstream	ENSG00000127184.13	chr5	protein_coding	COX7C	666.078	4.53507
chr8	HERVL-int_0767	ClosestUpstream	ENSG00000248231.1	chr8	processed_pseudogene	KRT8P4	3.93994	2.28624
chr8	HERVL-int_0767	ClosestDownstream	ENSG00000251136.9	chr8	lncRNA	AF117829.1	3.93994	2.28624
chr8	HERVL-int_0768	Intersected	ENSG00000254180.2	chr8	lncRNA	AC004083.1	15.6959	7.76253
chr8	HERVL-int_0768	Intersected	ENSG00000253394.6	chr8	lncRNA	LINC00534	15.6959	7.76253
chrX	HERVL-int_1385	ClosestUpstream	ENSG00000280223.1	chrX	TEC	AL645820.1	2.26698	0.895509
chrX	HERVL-int_1385	ClosestDownstream	ENSG00000237208.1	chrX	lncRNA	AL445072.1	2.26698	0.895509
chrX	HERVL-int_1387	ClosestUpstream	ENSG00000198354.7	chrX	protein_coding	DCAF12L2	0.494587	0
chrX	HERVL-int_1387	ClosestDownstream	ENSG00000230916.2	chrX	processed_pseudogene	MTCO1P53	0.494587	0
chr5	HERVP71A-int_0029	ClosestUpstream	ENSG00000249418.2	chr5	processed_pseudogene	AC005741.1	7.52388	0
chr5	HERVP71A-int_0029	ClosestDownstream	ENSG00000249312.1	chr5	processed_pseudogene	ARL2BPP4	7.52388	0
chr7	HERVS71-int_0021	Intersected	ENSG00000227471.9	chr7	protein_coding	AKR1B15	17.9188	3.41684
chr19	HERVS71-int_0046	ClosestUpstream	ENSG00000268535.1	chr19	processed_pseudogene	MTDHP4	0.519405	0
chr19	HERVS71-int_0046	ClosestDownstream	ENSG00000268433.1	chr19	processed_pseudogene	MTDHP3	0.519405	0
chr7	HUERS-P1-int_0094	Intersected	ENSG00000225647.2	chr7	lncRNA	AC005487.1	4.82155	2.50346
chr3	HUERS-P3b-int_0028	ClosestUpstream	ENSG00000243635.1	chr3	processed_pseudogene	AC091804.1	2.34058	0.897607
chr3	HUERS-P3b-int_0028	ClosestDownstream	ENSG00000214405.3	chr3	processed_pseudogene	RAP1BP2	2.34058	0.897607
chr5	HUERS-P3-int_0069	Intersected	ENSG00000251026.2	chr5	lncRNA	LINC02163	202.396	1.3273
chr11	HUERS-P3-int_0146	Intersected	ENSG00000260209.1	chr11	lncRNA	AP000842.3	53.1861	23.5585
chr11	LTR25-int_0094	Intersected	ENSG00000287426.1	chr11	lncRNA	AP003327.2	6.15234	3.79328
chr12	MER101-int_0284	Intersected	ENSG00000067798.16	chr12	protein_coding	NAV3	14.2677	4.82603
chr3	MER34B-int_0083	ClosestUpstream	ENSG00000221251.1	chr3	miRNA	MIR1263	11.3843	8.84941
chr3	MER34B-int_0083	ClosestDownstream	ENSG00000241636.1	chr3	lncRNA	LINC01323	11.3843	8.84941
chr19	MER4B-int_0446	Intersected	ENSG00000159905.15	chr19	protein_coding	ZNF221	423.339	181.102
chr2	MER4-int_0098	ClosestUpstream	ENSG00000226708.1	chr2	lncRNA	AC073409.1	0.557349	0
chr2	MER4-int_0098	ClosestDownstream	ENSG00000235640.1	chr2	processed_pseudogene	ELOAP1	0.557349	0
chr3	MER4-int_0173	ClosestUpstream	ENSG00000221251.1	chr3	miRNA	MIR1263	7.40829	3.72416
chr3	MER4-int_0173	ClosestDownstream	ENSG00000241636.1	chr3	lncRNA	LINC01323	7.40829	3.72416
chr14	MER4-int_0655	Intersected	ENSG00000258394.1	chr14	lncRNA	AL442163.1	1.36974	0
chr5	MER61-int_0150	Intersected	ENSG00000250337.7	chr5	lncRNA	PURPL	352.649	104.133
chr2	PRIMA41-int_0019	ClosestUpstream	ENSG00000071073.13	chr2	protein_coding	MGAT4A	11.5859	4.68418
chr2	PRIMA41-int_0019	ClosestDownstream	ENSG00000226791.7	chr2	lncRNA	LINC02611	11.5859	4.68418
chr16	PRIMA41-int_0128	Intersected	ENSG00000126856.14	chr16	protein_coding	PRDM7	10.0775	0
chr16	PRIMA41-int_0128	Intersected	ENSG00000261812.6	chr16	transcribed_unprocessed_pseudogene	TUBB8P7	10.0775	0

## Sheet: Supplementary Table 8
Table S8. The details of nearby genes of the 180 survival-related differentially expressed HERVs expression levels in cancer and non-tumor tissues.
HERV_chr	locid	type	GeneID	Nearby gene_chr	Nearby gene_type	Nearby gene_name	HERV-Tumor-Q50	HERV-Normal-Q50	Folds (N/T)	T>N	Nearby genes-Tumor-Q50	Nearby genes-Normal-Q50	T>N
chr1	ERV3-16A3_I-int_0114	Intersected	ENSG00000224943.1	chr1	lncRNA	LINC02819	169.636	52.3241	0.308449	Y	0.274	0.0465	Y
chr1	ERV3-16A3_I-int_0161	ClosestUpstream	ENSG00000143476.18	chr1	protein_coding	DTL	24.6022	0	0	Y	2.8685	0.154	Y
chr1	ERV3-16A3_I-int_0161	ClosestDownstream	ENSG00000229983.1	chr1	lncRNA	AL606468.1	24.6022	0	0	Y	0	0	NA
chr1	ERV3-16A3_I-int_0181	Intersected	ENSG00000227043.3	chr1	lncRNA	LINC01682	7.60243	2.50108	0.328984	Y	0	0	NA
chr2	ERV3-16A3_I-int_0412	ClosestUpstream	ENSG00000286199.1	chr2	lncRNA	AC008281.1	0	0	NA	NA	0	0	NA
chr2	ERV3-16A3_I-int_0412	ClosestDownstream	ENSG00000225911.1	chr2	processed_pseudogene	AC009310.1	0	0	NA	NA	0	0	NA
chr3	ERV3-16A3_I-int_0577	ClosestUpstream	ENSG00000221251.1	chr3	miRNA	MIR1263	5.87878	3.63837	0.618899	Y	0	0	NA
chr3	ERV3-16A3_I-int_0577	ClosestDownstream	ENSG00000241636.1	chr3	lncRNA	LINC01323	5.87878	3.63837	0.618899	Y	0	0	NA
chr4	ERV3-16A3_I-int_0629	ClosestUpstream	ENSG00000207716.1	chr4	miRNA	MIR572	50.0122	0	0	Y	0	0	NA
chr4	ERV3-16A3_I-int_0629	ClosestDownstream	ENSG00000283083.2	chr4	lncRNA	LINC02498	50.0122	0	0	Y	0	0	NA
chr4	ERV3-16A3_I-int_0686	ClosestUpstream	ENSG00000286097.1	chr4	lncRNA	AC108517.2	0	0	NA	NA	0	0	NA
chr4	ERV3-16A3_I-int_0686	ClosestDownstream	ENSG00000250375.2	chr4	lncRNA	AC097501.1	0	0	NA	NA	0	0	NA
chr4	ERV3-16A3_I-int_0766	ClosestUpstream	ENSG00000279013.1	chr4	TEC	AC110774.1	81.8739	0	0	Y	0	0	NA
chr4	ERV3-16A3_I-int_0766	ClosestDownstream	ENSG00000249891.2	chr4	processed_pseudogene	KRT19P6	81.8739	0	0	Y	0	0	NA
chr4	ERV3-16A3_I-int_0859	ClosestUpstream	ENSG00000260090.1	chr4	lncRNA	AC092435.3	0	0	NA	NA	0	0	NA
chr4	ERV3-16A3_I-int_0859	ClosestDownstream	ENSG00000248346.1	chr4	lncRNA	AC092435.1	0	0	NA	NA	0	0	NA
chr4	ERV3-16A3_I-int_0882	ClosestUpstream	ENSG00000249425.1	chr4	lncRNA	LINC02477	1.06512	0	0	Y	0	0	NA
chr4	ERV3-16A3_I-int_0882	ClosestDownstream	ENSG00000242635.2	chr4	processed_pseudogene	RPS14P7	1.06512	0	0	Y	0	0	NA
chr5	ERV3-16A3_I-int_0923	Intersected	ENSG00000248973.3	chr5	lncRNA	AC106799.2	0	0	NA	NA	0	0	NA
chr5	ERV3-16A3_I-int_0959	ClosestUpstream	ENSG00000250319.1	chr5	processed_pseudogene	AC010460.2	8.04181	4.05854	0.50468	Y	0	0	NA
chr5	ERV3-16A3_I-int_0959	ClosestDownstream	ENSG00000249404.1	chr5	lncRNA	AC010445.1	8.04181	4.05854	0.50468	Y	0	0	NA
chr5	ERV3-16A3_I-int_0962	ClosestUpstream	ENSG00000250319.1	chr5	processed_pseudogene	AC010460.2	6.58156	2.09659	0.318554	Y	0	0	NA
chr5	ERV3-16A3_I-int_0962	ClosestDownstream	ENSG00000249404.1	chr5	lncRNA	AC010445.1	6.58156	2.09659	0.318554	Y	0	0	NA
chr5	ERV3-16A3_I-int_1008	ClosestUpstream	ENSG00000164588.8	chr5	protein_coding	HCN1	0	0	NA	NA	0	0.021	N
chr5	ERV3-16A3_I-int_1008	ClosestDownstream	ENSG00000250122.1	chr5	lncRNA	AC122694.1	0	0	NA	NA	0	0	NA
chr5	ERV3-16A3_I-int_1014	ClosestUpstream	ENSG00000213940.4	chr5	processed_pseudogene	AC026477.1	2.88857	0	0	Y	0	0	NA
chr5	ERV3-16A3_I-int_1014	ClosestDownstream	ENSG00000247796.3	chr5	lncRNA	AC008966.1	2.88857	0	0	Y	0.867	0.177	Y
chr5	ERV3-16A3_I-int_1059	ClosestUpstream	ENSG00000249153.1	chr5	lncRNA	AC026414.1	3.56458	0	0	Y	0	0	NA
chr5	ERV3-16A3_I-int_1059	ClosestDownstream	ENSG00000250359.1	chr5	processed_pseudogene	PTP4A1P4	3.56458	0	0	Y	0	0	NA
chr5	ERV3-16A3_I-int_1081	ClosestUpstream	ENSG00000113532.13	chr5	protein_coding	ST8SIA4	10.2489	17.4122	1.69893	N	1.843	1.096	Y
chr5	ERV3-16A3_I-int_1081	ClosestDownstream	ENSG00000277506.1	chr5	misc_RNA	RN7SL802P	10.2489	17.4122	1.69893	N	0	0	NA
chr6	ERV3-16A3_I-int_1350	ClosestUpstream	ENSG00000112499.13	chr6	protein_coding	SLC22A2	0	0	NA	NA	0	0.006	N
chr6	ERV3-16A3_I-int_1350	ClosestDownstream	ENSG00000146477.6	chr6	protein_coding	SLC22A3	0	0	NA	NA	10.4825	5.1405	Y
chr8	ERV3-16A3_I-int_1561	ClosestUpstream	ENSG00000253479.6	chr8	lncRNA	LINC01603	0	0	NA	NA	0	0	NA
chr8	ERV3-16A3_I-int_1561	ClosestDownstream	ENSG00000253373.1	chr8	lncRNA	AC021785.1	0	0	NA	NA	0	0	NA
chr9	ERV3-16A3_I-int_1738	ClosestUpstream	ENSG00000230418.2	chr9	processed_pseudogene	ARL2BPP7	8.44728	86.8951	10.2868	N	0	0	NA
chr9	ERV3-16A3_I-int_1738	ClosestDownstream	ENSG00000238882.1	chr9	snRNA	RNU6-329P	8.44728	86.8951	10.2868	N	0	0	NA
chr10	ERV3-16A3_I-int_1850	ClosestUpstream	ENSG00000224596.8	chr10	lncRNA	ZMIZ1-AS1	0	0	NA	NA	0.4225	0.1315	Y
chr10	ERV3-16A3_I-int_1850	ClosestDownstream	ENSG00000228683.1	chr10	lncRNA	AC016820.1	0	0	NA	NA	0	0	NA
chr11	ERV3-16A3_I-int_1960	ClosestUpstream	ENSG00000166801.16	chr11	protein_coding	FAM111A	5.75812	39.5068	6.86107	N	12.345	5.007	Y
chr11	ERV3-16A3_I-int_1960	ClosestDownstream	ENSG00000110042.8	chr11	protein_coding	DTX4	5.75812	39.5068	6.86107	N	8.796	13.718	N
chr13	ERV3-16A3_I-int_2182	Intersected	ENSG00000176124.15	chr13	lncRNA	DLEU1	156.231	69.3664	0.443998	Y	6.2625	1.867	Y
chr13	ERV3-16A3_I-int_2182	Intersected	ENSG00000186047.10	chr13	protein_coding	DLEU7	156.231	69.3664	0.443998	Y	0.0515	0.0485	Y
chr13	ERV3-16A3_I-int_2220	Intersected	ENSG00000286385.1	chr13	lncRNA	AL445255.1	0	0	NA	NA	0	0	NA
chr14	ERV3-16A3_I-int_2258	Intersected	ENSG00000251002.8	chr14	lncRNA	AC244502.1	0	0	NA	NA	0.0205	0.0095	Y
chr14	ERV3-16A3_I-int_2265	Intersected	ENSG00000258932.5	chr14	transcribed_processed_pseudogene	AL390334.1	37.5637	2.37516	0.0632302	Y	0.11	0	Y
chr15	ERV3-16A3_I-int_2366	Intersected	ENSG00000259200.2	chr15	lncRNA	AC068722.1	0	0	NA	NA	0	0	NA
chr1	ERVL-B4-int_0010	Intersected	ENSG00000121904.17	chr1	protein_coding	CSMD2	0	0	NA	NA	0.067	0.0155	Y
chr3	ERVL-B4-int_0310	ClosestUpstream	ENSG00000121797.10	chr3	protein_coding	CCRL2	5.34924	3.09304	0.57822	Y	0.6885	0.4255	Y
chr3	ERVL-B4-int_0310	ClosestDownstream	ENSG00000283646.2	chr3	lncRNA	LINC02009	5.34924	3.09304	0.57822	Y	0.035	0.003	Y
chr3	ERVL-B4-int_0314	ClosestUpstream	ENSG00000163689.20	chr3	protein_coding	CFAP20DC	16.291	9.6244	0.590782	Y	1.227	0.207	Y
chr3	ERVL-B4-int_0314	ClosestDownstream	ENSG00000198643.7	chr3	protein_coding	FAM3D	16.291	9.6244	0.590782	Y	0	0.0035	N
chr4	ERVL-B4-int_0473	ClosestUpstream	ENSG00000249052.1	chr4	lncRNA	AC093810.1	84.6509	3.98566	0.0470835	Y	0	0	NA
chr4	ERVL-B4-int_0473	ClosestDownstream	ENSG00000248817.1	chr4	processed_pseudogene	PMPCAP1	84.6509	3.98566	0.0470835	Y	0	0	NA
chr4	ERVL-B4-int_0499	ClosestUpstream	ENSG00000248716.2	chr4	processed_pseudogene	AC093815.1	16.4708	0	0	Y	0	0	NA
chr4	ERVL-B4-int_0499	ClosestDownstream	ENSG00000174607.11	chr4	protein_coding	UGT8	16.4708	0	0	Y	0.07	0.022	Y
chr4	ERVL-B4-int_0572	Intersected	ENSG00000249378.6	chr4	lncRNA	LINC01060	1.05843	0	0	Y	0.036	0	Y
chr11	ERVL-B4-int_1237	ClosestUpstream	ENSG00000213153.3	chr11	processed_pseudogene	AP001979.1	0	0	NA	NA	0	0	NA
chr11	ERVL-B4-int_1237	ClosestDownstream	ENSG00000080854.16	chr11	protein_coding	IGSF9B	0	0	NA	NA	0.1105	0.1	Y
chr12	ERVL-B4-int_1275	ClosestUpstream	ENSG00000270718.1	chr12	processed_pseudogene	AC084373.1	0	0	NA	NA	0	0	NA
chr12	ERVL-B4-int_1275	ClosestDownstream	ENSG00000139116.19	chr12	protein_coding	KIF21A	0	0	NA	NA	21.2015	10.451	Y
chr12	ERVL-B4-int_1285	ClosestUpstream	ENSG00000175398.2	chr12	protein_coding	OR10P1	0	0	NA	NA	0	0	NA
chr12	ERVL-B4-int_1285	ClosestDownstream	ENSG00000272937.2	chr12	transcribed_unprocessed_pseudogene	OR6U2P	0	0	NA	NA	0	0	NA
chr13	ERVL-B4-int_1401	Intersected	ENSG00000228824.7	chr13	lncRNA	MIR4500HG	25.7478	8.98604	0.349003	Y	0.2335	0.023	Y
chr14	ERVL-B4-int_1422	ClosestUpstream	ENSG00000197358.9	chr14	transcribed_processed_pseudogene	BNIP3P1	2.40006	6.92661	2.88602	N	0.781	0.2425	Y
chr14	ERVL-B4-int_1422	ClosestDownstream	ENSG00000258932.5	chr14	transcribed_processed_pseudogene	AL390334.1	2.40006	6.92661	2.88602	N	0.11	0	Y
chr14	ERVL-B4-int_1436	ClosestUpstream	ENSG00000259149.1	chr14	lncRNA	AL445074.1	0.784208	0	0	Y	0	0	NA
chr14	ERVL-B4-int_1436	ClosestDownstream	ENSG00000165379.13	chr14	protein_coding	LRFN5	0.784208	0	0	Y	0	0.007	N
chrX	ERVL-B4-int_1775	Intersected	ENSG00000233928.6	chrX	lncRNA	AL591501.1	0	0	NA	NA	0	0	NA
chrX	ERVL-B4-int_1787	ClosestUpstream	ENSG00000231235.1	chrX	processed_pseudogene	AL139811.2	0	0	NA	NA	0	0	NA
chrX	ERVL-B4-int_1787	ClosestDownstream	ENSG00000235587.2	chrX	processed_pseudogene	GAPDHP65	0	0	NA	NA	0.012	0	Y
chrX	ERVL-B4-int_1835	ClosestUpstream	ENSG00000126733.21	chrX	protein_coding	DACH2	5.94506	0	0	Y	0	0	NA
chrX	ERVL-B4-int_1835	ClosestDownstream	ENSG00000236190.1	chrX	processed_pseudogene	Z82210.1	5.94506	0	0	Y	0	0	NA
chrX	ERVL-B4-int_1862	ClosestUpstream	ENSG00000270308.1	chrX	processed_pseudogene	AL137843.1	0	0	NA	NA	0	0	NA
chrX	ERVL-B4-int_1862	ClosestDownstream	ENSG00000281566.3	chrX	lncRNA	AL157778.1	0	0	NA	NA	0	0	NA
chr1	ERVL-E-int_0023	ClosestUpstream	ENSG00000127472.11	chr1	protein_coding	PLA2G5	0	4.48885	∞	N	0.482	0.7375	N
chr1	ERVL-E-int_0023	ClosestDownstream	ENSG00000117215.15	chr1	protein_coding	PLA2G2D	0	4.48885	∞	N	0.0895	0.107	N
chr1	ERVL-E-int_0283	ClosestUpstream	ENSG00000287364.1	chr1	lncRNA	AL353709.1	0	0	NA	NA	0	0	NA
chr1	ERVL-E-int_0283	ClosestDownstream	ENSG00000285718.2	chr1	lncRNA	AL353072.2	0	0	NA	NA	0	0	NA
chr2	ERVL-E-int_0467	Intersected	ENSG00000237498.3	chr2	lncRNA	AC010105.1	0	0	NA	NA	0	0	NA
chr2	ERVL-E-int_0514	ClosestUpstream	ENSG00000286370.1	chr2	lncRNA	AC064856.1	3.99972	0	0	Y	0	0	NA
chr2	ERVL-E-int_0514	ClosestDownstream	ENSG00000227291.1	chr2	processed_pseudogene	AC092170.1	3.99972	0	0	Y	0	0	NA
chr3	ERVL-E-int_0678	ClosestUpstream	ENSG00000183960.9	chr3	protein_coding	KCNH8	0	0	NA	NA	0.029	0.073	N
chr3	ERVL-E-int_0678	ClosestDownstream	ENSG00000251761.1	chr3	snRNA	RNU6-138P	0	0	NA	NA	0	0	NA
chr3	ERVL-E-int_0831	ClosestUpstream	ENSG00000214288.4	chr3	processed_pseudogene	HMGB3P13	0	0	NA	NA	0	0	NA
chr3	ERVL-E-int_0831	ClosestDownstream	ENSG00000248377.1	chr3	processed_pseudogene	HMGN1P9	0	0	NA	NA	0	0	NA
chr3	ERVL-E-int_0870	ClosestUpstream	ENSG00000241636.1	chr3	lncRNA	LINC01323	6.6658	4.59606	0.689499	Y	0	0	NA
chr3	ERVL-E-int_0870	ClosestDownstream	ENSG00000221251.1	chr3	miRNA	MIR1263	6.6658	4.59606	0.689499	Y	0	0	NA
chr4	ERVL-E-int_0953	Intersected	ENSG00000286891.1	chr4	lncRNA	AC080132.1	0	0	NA	NA	0	0	NA
chr4	ERVL-E-int_1032	ClosestUpstream	ENSG00000249052.1	chr4	lncRNA	AC093810.1	94.4802	0	0	Y	0	0	NA
chr4	ERVL-E-int_1032	ClosestDownstream	ENSG00000248817.1	chr4	processed_pseudogene	PMPCAP1	94.4802	0	0	Y	0	0	NA
chr4	ERVL-E-int_1086	Intersected	ENSG00000249259.3	chr4	transcribed_processed_pseudogene	AC027613.1	0	0	NA	NA	0	0	NA
chr4	ERVL-E-int_1224	ClosestUpstream	ENSG00000250266.2	chr4	lncRNA	LINC01612	0	155.836	∞	N	0	0.4175	N
chr4	ERVL-E-int_1224	ClosestDownstream	ENSG00000251061.2	chr4	lncRNA	LINC02512	0	155.836	∞	N	0	0.2165	N
chr5	ERVL-E-int_1280	ClosestUpstream	ENSG00000280016.1	chr5	TEC	AC091905.4	16.1555	5.99904	0.371332	Y	0	0	NA
chr5	ERVL-E-int_1280	ClosestDownstream	ENSG00000249807.1	chr5	lncRNA	AC034229.1	16.1555	5.99904	0.371332	Y	0	0	NA
chr5	ERVL-E-int_1321	ClosestUpstream	ENSG00000286204.1	chr5	lncRNA	AC025475.2	0	0	NA	NA	0	0	NA
chr5	ERVL-E-int_1321	ClosestDownstream	ENSG00000230571.2	chr5	processed_pseudogene	AC113347.1	0	0	NA	NA	0	0	NA
chr5	ERVL-E-int_1420	Intersected	ENSG00000248323.7	chr5	lncRNA	LUCAT1	0	0	NA	NA	1.932	0.902	Y
chr5	ERVL-E-int_1496	ClosestUpstream	ENSG00000198108.4	chr5	protein_coding	CHSY3	0	0	NA	NA	0.469	1.3055	N
chr5	ERVL-E-int_1496	ClosestDownstream	ENSG00000252514.1	chr5	snRNA	RNU7-53P	0	0	NA	NA	0	0	NA
chr5	ERVL-E-int_1497	ClosestUpstream	ENSG00000198108.4	chr5	protein_coding	CHSY3	10.11	0	0	Y	0.469	1.3055	N
chr5	ERVL-E-int_1497	ClosestDownstream	ENSG00000252514.1	chr5	snRNA	RNU7-53P	10.11	0	0	Y	0	0	NA
chr5	ERVL-E-int_1532	ClosestUpstream	ENSG00000251670.1	chr5	lncRNA	AC113346.2	0	0	NA	NA	0	0	NA
chr5	ERVL-E-int_1532	ClosestDownstream	ENSG00000204754.3	chr5	lncRNA	LINC01951	0	0	NA	NA	0	0	NA
chr6	ERVL-E-int_1714	ClosestUpstream	ENSG00000202438.1	chr6	misc_RNA	Y_RNA	0	0	NA	NA	0	0	NA
chr6	ERVL-E-int_1714	ClosestDownstream	ENSG00000164484.12	chr6	protein_coding	TMEM200A	0	0	NA	NA	0.227	0.1285	Y
chr6	ERVL-E-int_1740	ClosestUpstream	ENSG00000218351.2	chr6	transcribed_processed_pseudogene	RPS3AP23	20.3654	7.7653	0.381298	Y	0	0	NA
chr6	ERVL-E-int_1740	ClosestDownstream	ENSG00000135577.4	chr6	protein_coding	NMBR	20.3654	7.7653	0.381298	Y	0	0	NA
chr8	ERVL-E-int_2037	ClosestUpstream	ENSG00000243181.2	chr8	processed_pseudogene	AC087343.1	7.99177	3.05822	0.382671	Y	0	0	NA
chr8	ERVL-E-int_2037	ClosestDownstream	ENSG00000287152.1	chr8	lncRNA	AC099685.1	7.99177	3.05822	0.382671	Y	0	0	NA
chr8	ERVL-E-int_2113	Intersected	ENSG00000176571.12	chr8	protein_coding	CNBD1	0	0	NA	NA	0	0.041	N
chr8	ERVL-E-int_2203	Intersected	ENSG00000254101.7	chr8	lncRNA	LINC02055	2.95571	0	0	Y	0.359	0.09	Y
chr12	ERVL-E-int_2729	ClosestUpstream	ENSG00000237176.4	chr12	processed_pseudogene	AC079905.1	0	0	NA	NA	0	0	NA
chr12	ERVL-E-int_2729	ClosestDownstream	ENSG00000257294.2	chr12	lncRNA	AC080011.1	0	0	NA	NA	0	0	NA
chr12	ERVL-E-int_2754	Intersected	ENSG00000111058.8	chr12	protein_coding	ACSS3	4.86222	4.74948	0.976813	Y	22.5415	12.932	Y
chr13	ERVL-E-int_2904	Intersected	ENSG00000286385.1	chr13	lncRNA	AL445255.1	0	0	NA	NA	0	0	NA
chr13	ERVL-E-int_2905	Intersected	ENSG00000286385.1	chr13	lncRNA	AL445255.1	0	0	NA	NA	0	0	NA
chr13	ERVL-E-int_2914	Intersected	ENSG00000288016.1	chr13	lncRNA	AL162493.1	0	0	NA	NA	0	0	NA
chr15	ERVL-E-int_3183	Intersected	ENSG00000259485.2	chr15	lncRNA	LINC02253	0	0	NA	NA	0	0	NA
chr17	ERVL-E-int_3291	ClosestUpstream	ENSG00000182481.9	chr17	protein_coding	KPNA2	58.2645	23.6124	0.405262	Y	23.0655	4.21	Y
chr17	ERVL-E-int_3291	ClosestDownstream	ENSG00000186665.9	chr17	protein_coding	C17orf58	58.2645	23.6124	0.405262	Y	7.93	1.31	Y
chr18	ERVL-E-int_3361	Intersected	ENSG00000267761.3	chr18	lncRNA	MIR4527HG	0	0	NA	NA	0	0	NA
chr20	ERVL-E-int_3464	ClosestUpstream	ENSG00000233896.2	chr20	lncRNA	PDYN-AS1	0	0	NA	NA	0	0	NA
chr20	ERVL-E-int_3464	ClosestDownstream	ENSG00000227663.1	chr20	processed_pseudogene	RPL7P2	0	0	NA	NA	0	0	NA
chr21	ERVL-E-int_3552	Intersected	ENSG00000157542.11	chr21	protein_coding	KCNJ6	7.29762	6.45038	0.883901	Y	0.01	0.0015	Y
chrX	ERVL-E-int_3661	ClosestUpstream	ENSG00000189221.10	chrX	protein_coding	MAOA	0	0	NA	NA	31.633	12.8535	Y
chrX	ERVL-E-int_3661	ClosestDownstream	ENSG00000285899.1	chrX	lncRNA	AL023574.1	0	0	NA	NA	0	0	NA
chr3	ERVL-int_0077	ClosestUpstream	ENSG00000271389.1	chr3	processed_pseudogene	OSBPL9P1	0	0	NA	NA	0	0	NA
chr3	ERVL-int_0077	ClosestDownstream	ENSG00000243877.1	chr3	processed_pseudogene	HMGB1P38	0	0	NA	NA	0	0	NA
chr4	ERVL-int_0094	ClosestUpstream	ENSG00000250896.1	chr4	processed_pseudogene	RNPS1P1	29.646	0	0	Y	1.6945	0.69	Y
chr4	ERVL-int_0094	ClosestDownstream	ENSG00000002587.10	chr4	protein_coding	HS3ST1	29.646	0	0	Y	0.096	0.1005	N
chr11	ERVL-int_0312	ClosestUpstream	ENSG00000254811.5	chr11	transcribed_unprocessed_pseudogene	AP002001.1	0	0	NA	NA	0	0	NA
chr11	ERVL-int_0312	ClosestDownstream	ENSG00000255065.1	chr11	processed_pseudogene	AP002001.2	0	0	NA	NA	0	0	NA
chr1	Harlequin-int_0024	Intersected	ENSG00000181450.18	chr1	protein_coding	ZNF678	92.7129	37.2456	0.40173	Y	4.0385	1.079	Y
chr4	Harlequin-int_0054	Intersected	ENSG00000287416.1	chr4	lncRNA	AC093746.1	0.365861	0	0	Y	0	0	NA
chr4	HERV17-int_0094	ClosestUpstream	ENSG00000252955.1	chr4	snRNA	RNU4ATAC9P	1.52646	0.850335	0.557064	Y	0	0	NA
chr4	HERV17-int_0094	ClosestDownstream	ENSG00000270665.1	chr4	processed_pseudogene	HNRNPA1P67	1.52646	0.850335	0.557064	Y	0	0	NA
chrX	HERV17-int_0310	ClosestUpstream	ENSG00000224755.1	chrX	processed_pseudogene	HMGN1P34	0	0	NA	NA	0	0	NA
chrX	HERV17-int_0310	ClosestDownstream	ENSG00000173198.6	chrX	protein_coding	CYSLTR1	0	0	NA	NA	0.6395	0.21	Y
chrX	HERV17-int_0311	ClosestUpstream	ENSG00000270268.1	chrX	processed_pseudogene	AL009028.1	0.706519	0.667705	0.945063	Y	0	0	NA
chrX	HERV17-int_0311	ClosestDownstream	ENSG00000122145.15	chrX	protein_coding	TBX22	0.706519	0.667705	0.945063	Y	0	0	NA
chr3	HERV30-int_0002	ClosestUpstream	ENSG00000239699.1	chr3	processed_pseudogene	HNRNPA3P8	0	0	NA	NA	0	0	NA
chr3	HERV30-int_0002	ClosestDownstream	ENSG00000242586.1	chr3	unprocessed_pseudogene	AC108740.1	0	0	NA	NA	0	0	NA
chr19	HERV3-int_0065	Intersected	ENSG00000267751.5	chr19	lncRNA	AC009005.1	57.1622	31.2791	0.547198	Y	0.2955	0.0355	Y
chr5	HERV9-int_0060	ClosestUpstream	ENSG00000249418.2	chr5	processed_pseudogene	AC005741.1	10.6212	0.769706	0.0724689	Y	0	0	NA
chr5	HERV9-int_0060	ClosestDownstream	ENSG00000287390.1	chr5	lncRNA	AC006525.1	10.6212	0.769706	0.0724689	Y	0.0335	0	Y
chr5	HERV9-int_0061	Intersected	ENSG00000286403.1	chr5	lncRNA	AC010378.1	23.8285	13.852	0.581323	Y	0.2285	0.094	Y
chr6	HERV9-int_0065	Intersected	ENSG00000181355.21	chr6	transcribed_unitary_pseudogene	OFCC1	0.537153	0.32135	0.598246	Y	0	0	NA
chr6	HERV9-int_0072	ClosestUpstream	ENSG00000218561.1	chr6	processed_pseudogene	AL353133.1	1.51912	0.763398	0.502527	Y	0	0	NA
chr6	HERV9-int_0072	ClosestDownstream	ENSG00000243124.3	chr6	misc_RNA	RN7SL643P	1.51912	0.763398	0.502527	Y	0	0	NA
chrX	HERV9-int_0191	ClosestUpstream	ENSG00000271826.5	chrX	lncRNA	PLS3-AS1	16.1967	7.49678	0.462858	Y	0.325	0.0675	Y
chrX	HERV9-int_0191	ClosestDownstream	ENSG00000271021.1	chrX	processed_pseudogene	AC239600.1	16.1967	7.49678	0.462858	Y	0	0	NA
chr12	HERVE-int_0126	Intersected	ENSG00000287112.1	chr12	lncRNA	AC068787.3	0	0	NA	NA	0	0	NA
chr12	HERVE-int_0126	Intersected	ENSG00000286922.1	chr12	lncRNA	AC068787.2	0	0	NA	NA	0	0	NA
chr1	HERVH-int_0092	ClosestUpstream	ENSG00000234975.6	chr1	processed_pseudogene	FTH1P2	7.76455	4.95295	0.637893	Y	19.55	5.07	Y
chr1	HERVH-int_0092	ClosestDownstream	ENSG00000206878.1	chr1	snoRNA	AL713899.1	7.76455	4.95295	0.637893	Y	0	0	NA
chr2	HERVH-int_0113	Intersected	ENSG00000234378.1	chr2	lncRNA	AC098828.1	20.2277	10.4309	0.515675	Y	0.2385	0.0605	Y
chr3	HERVH-int_0329	Intersected	ENSG00000228221.6	chr3	lncRNA	LINC00578	6.98744	4.14306	0.592929	Y	0.0745	0.003	Y
chr3	HERVH-int_0341	ClosestUpstream	ENSG00000237653.2	chr3	processed_pseudogene	AC026320.2	2.15347	1.53	0.710481	Y	0	0	NA
chr3	HERVH-int_0341	ClosestDownstream	ENSG00000201860.1	chr3	misc_RNA	Y_RNA	2.15347	1.53	0.710481	Y	0	0	NA
chr5	HERVH-int_0519	Intersected	ENSG00000250284.3	chr5	lncRNA	AC109439.1	0	0	NA	NA	0	0	NA
chr6	HERVH-int_0574	ClosestUpstream	ENSG00000218536.1	chr6	processed_pseudogene	AP002530.1	0.639902	0	0	Y	0	0	NA
chr6	HERVH-int_0574	ClosestDownstream	ENSG00000287499.1	chr6	lncRNA	AL357139.2	0.639902	0	0	Y	0	0	NA
chr11	HERVH-int_0841	ClosestUpstream	ENSG00000284546.1	chr11	protein_coding	SSU72P3	3.22562	3.55727	1.10282	N	0	0	NA
chr11	HERVH-int_0841	ClosestDownstream	ENSG00000283873.1	chr11	protein_coding	SSU72P4	3.22562	3.55727	1.10282	N	0	0	NA
chr11	HERVH-int_0850	Intersected	ENSG00000277803.1	chr11	processed_pseudogene	AC099842.1	1.38539	0.394111	0.284477	Y	0	0	NA
chr14	HERVH-int_1009	ClosestUpstream	ENSG00000257976.1	chr14	processed_pseudogene	AL079352.1	0	0	NA	NA	0	0	NA
chr14	HERVH-int_1009	ClosestDownstream	ENSG00000258275.1	chr14	unprocessed_pseudogene	OR7K1P	0	0	NA	NA	0	0	NA
chr2	HERVIP10FH-int_0017	ClosestUpstream	ENSG00000229370.1	chr2	lncRNA	AC073062.1	0	0	NA	NA	0	0	NA
chr2	HERVIP10FH-int_0017	ClosestDownstream	ENSG00000230448.5	chr2	lncRNA	LINC00276	0	0	NA	NA	0	0	NA
chr3	HERVIP10F-int_0034	Intersected	ENSG00000169064.13	chr3	protein_coding	ZBBX	0.524432	0	0	Y	0	0	NA
chr7	HERVIP10F-int_0055	ClosestUpstream	ENSG00000122779.18	chr7	protein_coding	TRIM24	1.5895	0.777543	0.489174	Y	20.36	4.2495	Y
chr7	HERVIP10F-int_0055	ClosestDownstream	ENSG00000214815.2	chr7	processed_pseudogene	IMPDH1P3	1.5895	0.777543	0.489174	Y	0	0	NA
chr12	HERVK11D-int_0019	ClosestUpstream	ENSG00000258278.2	chr12	unprocessed_pseudogene	CLUHP8	1.17938	0.657745	0.557705	Y	0	0	NA
chr12	HERVK11D-int_0019	ClosestDownstream	ENSG00000274293.1	chr12	misc_RNA	AC079460.1	1.17938	0.657745	0.557705	Y	0	0	NA
chrX	HERVK14-int_0126	ClosestUpstream	ENSG00000231643.4	chrX	processed_pseudogene	Z70280.1	1.6861	0	0	Y	0	0	NA
chrX	HERVK14-int_0126	ClosestDownstream	ENSG00000102384.13	chrX	protein_coding	CENPI	1.6861	0	0	Y	2.073	0.099	Y
chr3	HERVK22-int_0026	ClosestUpstream	ENSG00000241636.1	chr3	lncRNA	LINC01323	0	0	NA	NA	0	0	NA
chr3	HERVK22-int_0026	ClosestDownstream	ENSG00000221251.1	chr3	miRNA	MIR1263	0	0	NA	NA	0	0	NA
chr6	HERVK22-int_0052	ClosestUpstream	ENSG00000218561.1	chr6	processed_pseudogene	AL353133.1	0.776418	0	0	Y	0	0	NA
chr6	HERVK22-int_0052	ClosestDownstream	ENSG00000243124.3	chr6	misc_RNA	RN7SL643P	0.776418	0	0	Y	0	0	NA
chr8	HERVK22-int_0072	ClosestUpstream	ENSG00000287301.1	chr8	lncRNA	AC068075.2	0	0	NA	NA	0	0	NA
chr8	HERVK22-int_0072	ClosestDownstream	ENSG00000253821.2	chr8	lncRNA	AC090796.1	0	0	NA	NA	0.035	0.1215	N
chr8	HERVK3-int_0048	ClosestUpstream	ENSG00000287301.1	chr8	lncRNA	AC068075.2	0	0	NA	NA	0	0	NA
chr8	HERVK3-int_0048	ClosestDownstream	ENSG00000253821.2	chr8	lncRNA	AC090796.1	0	0	NA	NA	0.035	0.1215	N
chr1	HERVL18-int_0001	Intersected	ENSG00000284928.1	chr1	lncRNA	AL445205.1	4.01247	5.61326	1.39896	N	0	0	NA
chr1	HERVL18-int_0005	ClosestUpstream	ENSG00000137975.8	chr1	protein_coding	CLCA2	0	0	NA	NA	0	0	NA
chr1	HERVL18-int_0005	ClosestDownstream	ENSG00000231349.2	chr1	processed_pseudogene	AC119749.1	0	0	NA	NA	0	0	NA
chr4	HERVL18-int_0044	Intersected	ENSG00000250546.6	chr4	lncRNA	AC079160.1	0	0	NA	NA	0	0	NA
chr5	HERVL18-int_0054	ClosestUpstream	ENSG00000248693.1	chr5	lncRNA	LINC02100	0	0	NA	NA	0	0	NA
chr5	HERVL18-int_0054	ClosestDownstream	ENSG00000249191.1	chr5	processed_pseudogene	UBE2V1P12	0	0	NA	NA	0	0	NA
chr5	HERVL18-int_0060	ClosestUpstream	ENSG00000251261.4	chr5	unprocessed_pseudogene	OR7H2P	2.82283	5.25397	1.86124	N	0	0	NA
chr5	HERVL18-int_0060	ClosestDownstream	ENSG00000277506.1	chr5	misc_RNA	RN7SL802P	2.82283	5.25397	1.86124	N	0	0	NA
chr5	HERVL18-int_0061	Intersected	ENSG00000251026.2	chr5	lncRNA	LINC02163	176.894	0	0	Y	1.524	0	Y
chr2	HERVL40-int_0052	ClosestUpstream	ENSG00000233654.2	chr2	lncRNA	AC108047.1	75.7476	35.7169	0.471525	Y	0.2065	0.076	Y
chr2	HERVL40-int_0052	ClosestDownstream	ENSG00000284052.1	chr2	lncRNA	AC006460.2	75.7476	35.7169	0.471525	Y	0.6805	0.3975	Y
chr11	HERVL40-int_0293	ClosestUpstream	ENSG00000254784.1	chr11	processed_pseudogene	LRRC6P1	0	0	NA	NA	0	0	NA
chr11	HERVL40-int_0293	ClosestDownstream	ENSG00000255477.1	chr11	lncRNA	AC021713.1	0	0	NA	NA	0	0	NA
chr11	HERVL40-int_0302	Intersected	ENSG00000152578.13	chr11	protein_coding	GRIA4	0	0	NA	NA	0	0	NA
chr13	HERVL40-int_0360	ClosestUpstream	ENSG00000231879.1	chr13	processed_pseudogene	TXNL1P1	0	0	NA	NA	0	0	NA
chr13	HERVL40-int_0360	ClosestDownstream	ENSG00000287880.1	chr13	lncRNA	AL445207.1	0	0	NA	NA	0	0	NA
chr3	HERVL74-int_0015	ClosestUpstream	ENSG00000163606.11	chr3	protein_coding	CD200R1	0	0	NA	NA	0.3325	0.2185	Y
chr3	HERVL74-int_0015	ClosestDownstream	ENSG00000206531.10	chr3	protein_coding	CD200R1L	0	0	NA	NA	0	0	NA
chr11	HERVL74-int_0076	ClosestUpstream	ENSG00000255362.1	chr11	lncRNA	LINC02761	0	0	NA	NA	0	0	NA
chr11	HERVL74-int_0076	ClosestDownstream	ENSG00000137492.8	chr11	protein_coding	THAP12	0	0	NA	NA	11.0075	4.7405	Y
chr2	HERVL-int_0190	Intersected	ENSG00000236283.5	chr2	lncRNA	AC019197.1	67.9366	14.273	0.210092	Y	1.9205	0.6205	Y
chr3	HERVL-int_0314	ClosestUpstream	ENSG00000214210.4	chr3	processed_pseudogene	AC084017.1	0	0	NA	NA	0	0	NA
chr3	HERVL-int_0314	ClosestDownstream	ENSG00000240792.2	chr3	lncRNA	AC079910.1	0	0	NA	NA	0	0	NA
chr4	HERVL-int_0363	Intersected	ENSG00000151834.16	chr4	protein_coding	GABRA2	0.187941	0	0	Y	0.006	0.0005	Y
chr4	HERVL-int_0420	Intersected	ENSG00000251598.2	chr4	lncRNA	AC093916.1	56.5606	12.5517	0.221916	Y	0	0	NA
chr4	HERVL-int_0449	ClosestUpstream	ENSG00000154447.15	chr4	protein_coding	SH3RF1	0	0	NA	NA	5.6995	3.5615	Y
chr4	HERVL-int_0449	ClosestDownstream	ENSG00000137601.17	chr4	protein_coding	NEK1	0	0	NA	NA	3.732	1.95	Y
chr5	HERVL-int_0462	Intersected	ENSG00000248973.3	chr5	lncRNA	AC106799.2	0	0	NA	NA	0	0	NA
chr5	HERVL-int_0516	ClosestUpstream	ENSG00000248199.2	chr5	lncRNA	AC008877.1	0	0	NA	NA	0	0	NA
chr5	HERVL-int_0516	ClosestDownstream	ENSG00000251983.1	chr5	misc_RNA	RN7SKP157	0	0	NA	NA	0	0	NA
chr5	HERVL-int_0525	ClosestUpstream	ENSG00000251585.1	chr5	processed_pseudogene	AC026444.1	666.078	4.53507	0.00680861	Y	0	0	NA
chr5	HERVL-int_0525	ClosestDownstream	ENSG00000127184.13	chr5	protein_coding	COX7C	666.078	4.53507	0.00680861	Y	130.389	51.137	Y
chr5	HERVL-int_0535	ClosestUpstream	ENSG00000249495.1	chr5	processed_pseudogene	AC117525.1	8.27742	13.7949	1.66657	N	0	0	NA
chr5	HERVL-int_0535	ClosestDownstream	ENSG00000251261.4	chr5	unprocessed_pseudogene	OR7H2P	8.27742	13.7949	1.66657	N	0	0	NA
chr6	HERVL-int_0623	ClosestUpstream	ENSG00000112761.21	chr6	protein_coding	CCN6	0	0	NA	NA	0	0	NA
chr6	HERVL-int_0623	ClosestDownstream	ENSG00000227012.3	chr6	lncRNA	LINC02527	0	0	NA	NA	0	0	NA
chr6	HERVL-int_0661	Intersected	ENSG00000287550.1	chr6	lncRNA	AL450345.2	0	0	NA	NA	0	0	NA
chr7	HERVL-int_0701	ClosestUpstream	ENSG00000227785.1	chr7	processed_pseudogene	AC092013.1	0.610497	0.781391	1.27993	N	0	0	NA
chr7	HERVL-int_0701	ClosestDownstream	ENSG00000236610.1	chr7	processed_pseudogene	SOCS5P1	0.610497	0.781391	1.27993	N	0	0	NA
chr8	HERVL-int_0767	ClosestUpstream	ENSG00000248231.1	chr8	processed_pseudogene	KRT8P4	3.93994	2.28624	0.580272	Y	0	0	NA
chr8	HERVL-int_0767	ClosestDownstream	ENSG00000251136.9	chr8	lncRNA	AF117829.1	3.93994	2.28624	0.580272	Y	10.9785	4.9605	Y
chr8	HERVL-int_0768	Intersected	ENSG00000254180.2	chr8	lncRNA	AC004083.1	15.6959	7.76253	0.494557	Y	0.1295	0.037	Y
chr8	HERVL-int_0768	Intersected	ENSG00000253394.6	chr8	lncRNA	LINC00534	15.6959	7.76253	0.494557	Y	0.0505	0.0205	Y
chr12	HERVL-int_0958	Intersected	ENSG00000152936.10	chr12	protein_coding	LMNTD1	0	0	NA	NA	0	0	NA
chr12	HERVL-int_1017	ClosestUpstream	ENSG00000275212.3	chr12	lncRNA	LINC02826	0	0	NA	NA	0.1225	0.0905	Y
chr12	HERVL-int_1017	ClosestDownstream	ENSG00000284848.2	chr12	lncRNA	LINC02359	0	0	NA	NA	0	0	NA
chr14	HERVL-int_1077	ClosestUpstream	ENSG00000165379.13	chr14	protein_coding	LRFN5	0	0	NA	NA	0	0.007	N
chr14	HERVL-int_1077	ClosestDownstream	ENSG00000259149.1	chr14	lncRNA	AL445074.1	0	0	NA	NA	0	0	NA
chr21	HERVL-int_1233	ClosestUpstream	ENSG00000233480.2	chr21	lncRNA	LINC01683	0	0	NA	NA	0	0	NA
chr21	HERVL-int_1233	ClosestDownstream	ENSG00000233236.1	chr21	lncRNA	LINC02573	0	0	NA	NA	0	0	NA
chrX	HERVL-int_1358	Intersected	ENSG00000189108.13	chrX	protein_coding	IL1RAPL2	54.4019	535.117	9.83636	N	0.1115	0.5835	N
chrX	HERVL-int_1385	ClosestUpstream	ENSG00000280223.1	chrX	TEC	AL645820.1	2.26698	0.895509	0.395023	Y	0	0	NA
chrX	HERVL-int_1385	ClosestDownstream	ENSG00000237208.1	chrX	lncRNA	AL445072.1	2.26698	0.895509	0.395023	Y	0	0	NA
chrX	HERVL-int_1387	ClosestUpstream	ENSG00000198354.7	chrX	protein_coding	DCAF12L2	0.494587	0	0	Y	0	0	NA
chrX	HERVL-int_1387	ClosestDownstream	ENSG00000230916.2	chrX	processed_pseudogene	MTCO1P53	0.494587	0	0	Y	0	0	NA
chrX	HERVL-int_1410	ClosestUpstream	ENSG00000215054.3	chrX	processed_pseudogene	HNRNPCP10	0	0	NA	NA	0	0	NA
chrX	HERVL-int_1410	ClosestDownstream	ENSG00000235598.1	chrX	processed_pseudogene	RRM2P4	0	0	NA	NA	0	0	NA
chr5	HERVP71A-int_0029	ClosestUpstream	ENSG00000249418.2	chr5	processed_pseudogene	AC005741.1	7.52388	0	0	Y	0	0	NA
chr5	HERVP71A-int_0029	ClosestDownstream	ENSG00000249312.1	chr5	processed_pseudogene	ARL2BPP4	7.52388	0	0	Y	0	0	NA
chr7	HERVS71-int_0021	Intersected	ENSG00000227471.9	chr7	protein_coding	AKR1B15	17.9188	3.41684	0.190685	Y	0.2785	0	Y
chr19	HERVS71-int_0046	ClosestUpstream	ENSG00000268535.1	chr19	processed_pseudogene	MTDHP4	0.519405	0	0	Y	0	0	NA
chr19	HERVS71-int_0046	ClosestDownstream	ENSG00000268433.1	chr19	processed_pseudogene	MTDHP3	0.519405	0	0	Y	0	0	NA
chr7	HUERS-P1-int_0094	Intersected	ENSG00000225647.2	chr7	lncRNA	AC005487.1	4.82155	2.50346	0.519224	Y	0.0655	0.024	Y
chr3	HUERS-P3b-int_0028	ClosestUpstream	ENSG00000243635.1	chr3	processed_pseudogene	AC091804.1	2.34058	0.897607	0.383498	Y	0	0	NA
chr3	HUERS-P3b-int_0028	ClosestDownstream	ENSG00000214405.3	chr3	processed_pseudogene	RAP1BP2	2.34058	0.897607	0.383498	Y	0	0	NA
chr9	HUERS-P3b-int_0078	ClosestUpstream	ENSG00000276759.2	chr9	lncRNA	AL353753.1	0	0	NA	NA	0	0	NA
chr9	HUERS-P3b-int_0078	ClosestDownstream	ENSG00000270683.1	chr9	processed_pseudogene	FAM71BP1	0	0	NA	NA	0	0	NA
chr2	HUERS-P3-int_0035	ClosestUpstream	ENSG00000203387.2	chr2	processed_pseudogene	SNF8P1	0	0	NA	NA	0	0	NA
chr2	HUERS-P3-int_0035	ClosestDownstream	ENSG00000153820.13	chr2	protein_coding	SPHKAP	0	0	NA	NA	0	0	NA
chr5	HUERS-P3-int_0069	Intersected	ENSG00000251026.2	chr5	lncRNA	LINC02163	202.396	1.3273	0.00655794	Y	1.524	0	Y
chr6	HUERS-P3-int_0083	ClosestUpstream	ENSG00000269964.3	chr6	protein_coding	MEI4	0	0	NA	NA	0.0265	0.08	N
chr6	HUERS-P3-int_0083	ClosestDownstream	ENSG00000219253.1	chr6	processed_pseudogene	RPS6P7	0	0	NA	NA	0	0	NA
chr11	HUERS-P3-int_0146	Intersected	ENSG00000260209.1	chr11	lncRNA	AP000842.3	53.1861	23.5585	0.442944	Y	0.2465	0.0455	Y
chr11	LTR25-int_0094	Intersected	ENSG00000287426.1	chr11	lncRNA	AP003327.2	6.15234	3.79328	0.616558	Y	0.0095	0.003	Y
chr12	MER101-int_0284	Intersected	ENSG00000067798.16	chr12	protein_coding	NAV3	14.2677	4.82603	0.338248	Y	1.268	0.3225	Y
chr3	MER34B-int_0083	ClosestUpstream	ENSG00000221251.1	chr3	miRNA	MIR1263	11.3843	8.84941	0.777331	Y	0	0	NA
chr3	MER34B-int_0083	ClosestDownstream	ENSG00000241636.1	chr3	lncRNA	LINC01323	11.3843	8.84941	0.777331	Y	0	0	NA
chr13	MER34B-int_0224	ClosestUpstream	ENSG00000231879.1	chr13	processed_pseudogene	TXNL1P1	0	0	NA	NA	0	0	NA
chr13	MER34B-int_0224	ClosestDownstream	ENSG00000287880.1	chr13	lncRNA	AL445207.1	0	0	NA	NA	0	0	NA
chr14	MER41-int_0429	ClosestUpstream	ENSG00000258932.5	chr14	transcribed_processed_pseudogene	AL390334.1	5.4092	6.49589	1.2009	N	0.11	0	Y
chr14	MER41-int_0429	ClosestDownstream	ENSG00000197358.9	chr14	transcribed_processed_pseudogene	BNIP3P1	5.4092	6.49589	1.2009	N	0.781	0.2425	Y
chrX	MER41-int_0620	ClosestUpstream	ENSG00000280223.1	chrX	TEC	AL645820.1	0	0	NA	NA	0	0	NA
chrX	MER41-int_0620	ClosestDownstream	ENSG00000213489.3	chrX	processed_pseudogene	AL627231.1	0	0	NA	NA	0	0	NA
chr19	MER4B-int_0446	Intersected	ENSG00000159905.15	chr19	protein_coding	ZNF221	423.339	181.102	0.427795	Y	2.2355	0.6125	Y
chr2	MER4-int_0098	ClosestUpstream	ENSG00000226708.1	chr2	lncRNA	AC073409.1	0.557349	0	0	Y	0	0	NA
chr2	MER4-int_0098	ClosestDownstream	ENSG00000235640.1	chr2	processed_pseudogene	ELOAP1	0.557349	0	0	Y	0	0	NA
chr2	MER4-int_0103	Intersected	ENSG00000115762.16	chr2	protein_coding	PLEKHB2	0	0	NA	NA	13.2825	6.7635	Y
chr3	MER4-int_0173	ClosestUpstream	ENSG00000221251.1	chr3	miRNA	MIR1263	7.40829	3.72416	0.502702	Y	0	0	NA
chr3	MER4-int_0173	ClosestDownstream	ENSG00000241636.1	chr3	lncRNA	LINC01323	7.40829	3.72416	0.502702	Y	0	0	NA
chr4	MER4-int_0253	Intersected	ENSG00000250326.2	chr4	lncRNA	AC104596.1	0	0	NA	NA	0.4255	0.1735	Y
chr7	MER4-int_0366	ClosestUpstream	ENSG00000287860.1	chr7	lncRNA	AC079804.3	2.11101	2.35792	1.11697	N	0	0	NA
chr7	MER4-int_0366	ClosestDownstream	ENSG00000106392.11	chr7	protein_coding	C1GALT1	2.11101	2.35792	1.11697	N	14.022	5.399	Y
chr14	MER4-int_0645	ClosestUpstream	ENSG00000257162.6	chr14	transcribed_processed_pseudogene	MED15P6	0	0	NA	NA	0	0	NA
chr14	MER4-int_0645	ClosestDownstream	ENSG00000187537.13	chr14	protein_coding	POTEG	0	0	NA	NA	0	0	NA
chr14	MER4-int_0655	Intersected	ENSG00000258394.1	chr14	lncRNA	AL442163.1	1.36974	0	0	Y	0	0	NA
chr4	MER50-int_0059	Intersected	ENSG00000250791.2	chr4	lncRNA	AC106892.1	0	1.0026	∞	N	0	0	NA
chr19	MER50-int_0174	Intersected	ENSG00000242779.7	chr19	transcribed_processed_pseudogene	ZNF702P	1.38784	1.83735	1.32389	N	0.206	0.1415	Y
chr19	MER50-int_0174	Intersected	ENSG00000267943.1	chr19	lncRNA	AC010328.1	1.38784	1.83735	1.32389	N	0	0	NA
chrX	MER50-int_0195	ClosestUpstream	ENSG00000270268.1	chrX	processed_pseudogene	AL009028.1	0	0	NA	NA	0	0	NA
chrX	MER50-int_0195	ClosestDownstream	ENSG00000122145.15	chrX	protein_coding	TBX22	0	0	NA	NA	0	0	NA
chr5	MER61-int_0150	Intersected	ENSG00000250337.7	chr5	lncRNA	PURPL	352.649	104.133	0.295288	Y	2.266	0.4345	Y
chr8	MER61-int_0230	ClosestUpstream	ENSG00000253583.1	chr8	lncRNA	AC018953.1	0	0	NA	NA	0	0	NA
chr8	MER61-int_0230	ClosestDownstream	ENSG00000253894.2	chr8	lncRNA	AC011124.2	0	0	NA	NA	0	0	NA
chr12	MER61-int_0291	ClosestUpstream	ENSG00000257677.2	chr12	lncRNA	LINC02464	2.49725	3.6073	1.44451	N	0	0	NA
chr12	MER61-int_0291	ClosestDownstream	ENSG00000286476.1	chr12	lncRNA	AC079030.1	2.49725	3.6073	1.44451	N	0	0	NA
chrX	MER61-int_0375	Intersected	ENSG00000233928.6	chrX	lncRNA	AL591501.1	0	0	NA	NA	0	0	NA
chr5	PABL_B-int_0033	ClosestUpstream	ENSG00000249495.1	chr5	processed_pseudogene	AC117525.1	3.21775	4.62567	1.43755	N	0	0	NA
chr5	PABL_B-int_0033	ClosestDownstream	ENSG00000251261.4	chr5	unprocessed_pseudogene	OR7H2P	3.21775	4.62567	1.43755	N	0	0	NA
chrX	PABL_B-int_0102	Intersected	ENSG00000233928.6	chrX	lncRNA	AL591501.1	0	0	NA	NA	0	0	NA
chr2	PRIMA41-int_0019	ClosestUpstream	ENSG00000071073.13	chr2	protein_coding	MGAT4A	11.5859	4.68418	0.404302	Y	11.4865	2.8765	Y
chr2	PRIMA41-int_0019	ClosestDownstream	ENSG00000226791.7	chr2	lncRNA	LINC02611	11.5859	4.68418	0.404302	Y	0.083	0.0355	Y
chr16	PRIMA41-int_0128	Intersected	ENSG00000126856.14	chr16	protein_coding	PRDM7	10.0775	0	0	Y	0.037	0	Y
chr16	PRIMA41-int_0128	Intersected	ENSG00000261812.6	chr16	transcribed_unprocessed_pseudogene	TUBB8P7	10.0775	0	0	Y	0	0	NA
chr20	PRIMA41-int_0154	ClosestUpstream	ENSG00000282935.1	chr20	unprocessed_pseudogene	DUX4L34	0	0	NA	NA	0	0	NA
chr20	PRIMA41-int_0154	ClosestDownstream	ENSG00000282894.1	chr20	unprocessed_pseudogene	DUX4L33	0	0	NA	NA	0	0	NA

## Sheet: Supplementary Table 9
Table S9. The detail of survival-related nearby genes.
group	P-value	Method	value-txt	ID
group	0.000520068	Log-rank	p = 0.00052	ENSG00000251026.2_LINC02163
group	0.00224127	Log-rank	p = 0.0022	ENSG00000235598.1_RRM2P4
group	0.00322586	Log-rank	p = 0.0032	ENSG00000259485.2_LINC02253
group	0.00612266	Log-rank	p = 0.0061	ENSG00000176124.15_DLEU1
group	0.0107941	Log-rank	p = 0.011	ENSG00000287390.1_AC006525.1
group	0.0113344	Log-rank	p = 0.011	ENSG00000181355.21_OFCC1
group	0.0143291	Log-rank	p = 0.014	ENSG00000253373.1_AC021785.1
group	0.0146034	Log-rank	p = 0.015	ENSG00000261812.6_TUBB8P7
group	0.0181184	Log-rank	p = 0.018	ENSG00000214288.4_HMGB3P13
group	0.0190571	Log-rank	p = 0.019	ENSG00000250337.7_PURPL
group	0.0193289	Log-rank	p = 0.019	ENSG00000233480.2_LINC01683
group	0.0203627	Log-rank	p = 0.02	ENSG00000115762.16_PLEKHB2
group	0.0204187	Log-rank	p = 0.02	ENSG00000286097.1_AC108517.2
group	0.0232555	Log-rank	p = 0.023	ENSG00000271826.5_PLS3-AS1
group	0.0241045	Log-rank	p = 0.024	ENSG00000250266.2_LINC01612
group	0.0248948	Log-rank	p = 0.025	ENSG00000284928.1_AL445205.1
group	0.0258592	Log-rank	p = 0.026	ENSG00000284546.1_SSU72P3
group	0.0316867	Log-rank	p = 0.032	ENSG00000284848.2_LINC02359
group	0.0319153	Log-rank	p = 0.032	ENSG00000234378.1_AC098828.1
group	0.0321081	Log-rank	p = 0.032	ENSG00000164588.8_HCN1
group	0.035478	Log-rank	p = 0.035	ENSG00000283873.1_SSU72P4
group	0.0430718	Log-rank	p = 0.043	ENSG00000248323.7_LUCAT1
group	0.0450942	Log-rank	p = 0.045	ENSG00000189108.13_IL1RAPL2
group	0.0459179	Log-rank	p = 0.046	ENSG00000286403.1_AC010378.1
group	0.0542312	Log-rank	p = 0.054	ENSG00000248973.3_AC106799.2
group	0.0587627	Log-rank	p = 0.059	ENSG00000225647.2_AC005487.1
group	0.0659441	Log-rank	p = 0.066	ENSG00000233928.6_AL591501.1
group	0.0661296	Log-rank	p = 0.066	ENSG00000267761.3_MIR4527HG
group	0.0661701	Log-rank	p = 0.066	ENSG00000268433.1_MTDHP3
group	0.0757469	Log-rank	p = 0.076	ENSG00000236610.1_SOCS5P1
group	0.0803779	Log-rank	p = 0.08	ENSG00000258932.5_AL390334.1
group	0.0832386	Log-rank	p = 0.083	ENSG00000257162.6_MED15P6
group	0.0833811	Log-rank	p = 0.083	ENSG00000206878.1_AL713899.1
group	0.0968208	Log-rank	p = 0.097	ENSG00000254101.7_LINC02055
group	0.114329	Log-rank	p = 0.11	ENSG00000218561.1_AL353133.1
group	0.117302	Log-rank	p = 0.12	ENSG00000249378.6_LINC01060
group	0.118009	Log-rank	p = 0.12	ENSG00000287112.1_AC068787.3
group	0.118739	Log-rank	p = 0.12	ENSG00000151834.16_GABRA2
group	0.119488	Log-rank	p = 0.12	ENSG00000248716.2_AC093815.1
group	0.128414	Log-rank	p = 0.13	ENSG00000286385.1_AL445255.1
group	0.130854	Log-rank	p = 0.13	ENSG00000242779.7_ZNF702P
group	0.131656	Log-rank	p = 0.13	ENSG00000254180.2_AC004083.1
group	0.138311	Log-rank	p = 0.14	ENSG00000287426.1_AP003327.2
group	0.143195	Log-rank	p = 0.14	ENSG00000112761.21_CCN6
group	0.146489	Log-rank	p = 0.15	ENSG00000127472.11_PLA2G5
group	0.149503	Log-rank	p = 0.15	ENSG00000251061.2_LINC02512
group	0.15455	Log-rank	p = 0.15	ENSG00000283083.2_LINC02498
group	0.158282	Log-rank	p = 0.16	ENSG00000228824.7_MIR4500HG
group	0.160492	Log-rank	p = 0.16	ENSG00000275212.3_LINC02826
group	0.167747	Log-rank	p = 0.17	ENSG00000267751.5_AC009005.1
group	0.167795	Log-rank	p = 0.17	ENSG00000254811.5_AP002001.1
group	0.169279	Log-rank	p = 0.17	ENSG00000287499.1_AL357139.2
group	0.177253	Log-rank	p = 0.18	ENSG00000214405.3_RAP1BP2
group	0.185534	Log-rank	p = 0.19	ENSG00000213940.4_AC026477.1
group	0.186969	Log-rank	p = 0.19	ENSG00000214210.4_AC084017.1
group	0.187919	Log-rank	p = 0.19	ENSG00000187537.13_POTEG
group	0.191033	Log-rank	p = 0.19	ENSG00000197358.9_BNIP3P1
group	0.193328	Log-rank	p = 0.19	ENSG00000287416.1_AC093746.1
group	0.196731	Log-rank	p = 0.2	ENSG00000253583.1_AC018953.1
group	0.196823	Log-rank	p = 0.2	ENSG00000002587.10_HS3ST1
group	0.197177	Log-rank	p = 0.2	ENSG00000270665.1_HNRNPA1P67
group	0.198686	Log-rank	p = 0.2	ENSG00000257976.1_AL079352.1
group	0.200292	Log-rank	p = 0.2	ENSG00000287860.1_AC079804.3
group	0.208521	Log-rank	p = 0.21	ENSG00000126733.21_DACH2
group	0.21478	Log-rank	p = 0.21	ENSG00000122145.15_TBX22
group	0.220605	Log-rank	p = 0.22	ENSG00000152936.10_LMNTD1
group	0.225272	Log-rank	p = 0.23	ENSG00000237498.3_AC010105.1
group	0.229482	Log-rank	p = 0.23	ENSG00000249807.1_AC034229.1
group	0.230504	Log-rank	p = 0.23	ENSG00000250284.3_AC109439.1
group	0.232673	Log-rank	p = 0.23	ENSG00000121797.10_CCRL2
group	0.234554	Log-rank	p = 0.23	ENSG00000198643.7_FAM3D
group	0.238237	Log-rank	p = 0.24	ENSG00000163606.11_CD200R1
group	0.242699	Log-rank	p = 0.24	ENSG00000227471.9_AKR1B15
group	0.24399	Log-rank	p = 0.24	ENSG00000247796.3_AC008966.1
group	0.245201	Log-rank	p = 0.25	ENSG00000165379.13_LRFN5
group	0.247829	Log-rank	p = 0.25	ENSG00000258275.1_OR7K1P
group	0.249799	Log-rank	p = 0.25	ENSG00000230916.2_MTCO1P53
group	0.251626	Log-rank	p = 0.25	ENSG00000157542.11_KCNJ6
group	0.259497	Log-rank	p = 0.26	ENSG00000163689.20_CFAP20DC
group	0.259849	Log-rank	p = 0.26	ENSG00000257294.2_AC080011.1
group	0.262543	Log-rank	p = 0.26	ENSG00000234975.6_FTH1P2
group	0.267254	Log-rank	p = 0.27	ENSG00000198354.7_DCAF12L2
group	0.279231	Log-rank	p = 0.28	ENSG00000253394.6_LINC00534
group	0.282114	Log-rank	p = 0.28	ENSG00000233654.2_AC108047.1
group	0.288454	Log-rank	p = 0.29	ENSG00000280223.1_AL645820.1
group	0.289343	Log-rank	p = 0.29	ENSG00000250122.1_AC122694.1
group	0.291075	Log-rank	p = 0.29	ENSG00000260209.1_AP000842.3
group	0.294825	Log-rank	p = 0.29	ENSG00000243877.1_HMGB1P38
group	0.295993	Log-rank	p = 0.3	ENSG00000139116.19_KIF21A
group	0.297914	Log-rank	p = 0.3	ENSG00000228221.6_LINC00578
group	0.303033	Log-rank	p = 0.3	ENSG00000154447.15_SH3RF1
group	0.305233	Log-rank	p = 0.31	ENSG00000253821.2_AC090796.1
group	0.306699	Log-rank	p = 0.31	ENSG00000237653.2_AC026320.2
group	0.307841	Log-rank	p = 0.31	ENSG00000285718.2_AL353072.2
group	0.309008	Log-rank	p = 0.31	ENSG00000229983.1_AL606468.1
group	0.316582	Log-rank	p = 0.32	ENSG00000117215.15_PLA2G2D
group	0.316723	Log-rank	p = 0.32	ENSG00000214815.2_IMPDH1P3
group	0.322784	Log-rank	p = 0.32	ENSG00000248231.1_KRT8P4
group	0.327356	Log-rank	p = 0.33	ENSG00000121904.17_CSMD2
group	0.327645	Log-rank	p = 0.33	ENSG00000233236.1_LINC02573
group	0.332253	Log-rank	p = 0.33	ENSG00000236283.5_AC019197.1
group	0.335382	Log-rank	p = 0.34	ENSG00000248377.1_HMGN1P9
group	0.348589	Log-rank	p = 0.35	ENSG00000268535.1_MTDHP4
group	0.36129	Log-rank	p = 0.36	ENSG00000248199.2_AC008877.1
group	0.377458	Log-rank	p = 0.38	ENSG00000164484.12_TMEM200A
group	0.384445	Log-rank	p = 0.38	ENSG00000286204.1_AC025475.2
group	0.386686	Log-rank	p = 0.39	ENSG00000286476.1_AC079030.1
group	0.397725	Log-rank	p = 0.4	ENSG00000237176.4_AC079905.1
group	0.398736	Log-rank	p = 0.4	ENSG00000287550.1_AL450345.2
group	0.400724	Log-rank	p = 0.4	ENSG00000248693.1_LINC02100
group	0.401061	Log-rank	p = 0.4	ENSG00000255477.1_AC021713.1
group	0.405941	Log-rank	p = 0.41	ENSG00000283646.2_LINC02009
group	0.414079	Log-rank	p = 0.41	ENSG00000269964.3_MEI4
group	0.414446	Log-rank	p = 0.41	ENSG00000186047.10_DLEU7
group	0.419515	Log-rank	p = 0.42	ENSG00000176571.12_CNBD1
group	0.422763	Log-rank	p = 0.42	ENSG00000250896.1_RNPS1P1
group	0.426843	Log-rank	p = 0.43	ENSG00000228683.1_AC016820.1
group	0.433101	Log-rank	p = 0.43	ENSG00000106392.11_C1GALT1
group	0.435488	Log-rank	p = 0.44	ENSG00000067798.16_NAV3
group	0.437551	Log-rank	p = 0.44	ENSG00000224596.8_ZMIZ1-AS1
group	0.443993	Log-rank	p = 0.44	ENSG00000152578.13_GRIA4
group	0.44698	Log-rank	p = 0.45	ENSG00000258394.1_AL442163.1
group	0.447263	Log-rank	p = 0.45	ENSG00000203387.2_SNF8P1
group	0.450322	Log-rank	p = 0.45	ENSG00000250326.2_AC104596.1
group	0.463149	Log-rank	p = 0.46	ENSG00000250375.2_AC097501.1
group	0.464939	Log-rank	p = 0.46	ENSG00000286370.1_AC064856.1
group	0.471889	Log-rank	p = 0.47	ENSG00000251598.2_AC093916.1
group	0.472824	Log-rank	p = 0.47	ENSG00000206531.10_CD200R1L
group	0.489681	Log-rank	p = 0.49	ENSG00000226791.7_LINC02611
group	0.499893	Log-rank	p = 0.5	ENSG00000122779.18_TRIM24
group	0.502231	Log-rank	p = 0.5	ENSG00000288016.1_AL162493.1
group	0.511496	Log-rank	p = 0.51	ENSG00000237208.1_AL445072.1
group	0.519948	Log-rank	p = 0.52	ENSG00000272937.2_OR6U2P
group	0.52135	Log-rank	p = 0.52	ENSG00000126856.14_PRDM7
group	0.529961	Log-rank	p = 0.53	ENSG00000181450.18_ZNF678
group	0.537085	Log-rank	p = 0.54	ENSG00000243124.3_RN7SL643P
group	0.539923	Log-rank	p = 0.54	ENSG00000277803.1_AC099842.1
group	0.540715	Log-rank	p = 0.54	ENSG00000240792.2_AC079910.1
group	0.541462	Log-rank	p = 0.54	ENSG00000251261.4_OR7H2P
group	0.54262	Log-rank	p = 0.54	ENSG00000227012.3_LINC02527
group	0.543084	Log-rank	p = 0.54	ENSG00000270308.1_AL137843.1
group	0.54591	Log-rank	p = 0.55	ENSG00000271389.1_OSBPL9P1
group	0.555397	Log-rank	p = 0.56	ENSG00000189221.10_MAOA
group	0.559407	Log-rank	p = 0.56	ENSG00000143476.18_DTL
group	0.567127	Log-rank	p = 0.57	ENSG00000255362.1_LINC02761
group	0.569702	Log-rank	p = 0.57	ENSG00000198108.4_CHSY3
group	0.581245	Log-rank	p = 0.58	ENSG00000242586.1_AC108740.1
group	0.588595	Log-rank	p = 0.59	ENSG00000183960.9_KCNH8
group	0.591606	Log-rank	p = 0.59	ENSG00000229370.1_AC073062.1
group	0.591845	Log-rank	p = 0.59	ENSG00000186665.9_C17orf58
group	0.594174	Log-rank	p = 0.59	ENSG00000110042.8_DTX4
group	0.599849	Log-rank	p = 0.6	ENSG00000239699.1_HNRNPA3P8
group	0.606249	Log-rank	p = 0.61	ENSG00000282894.1_DUX4L33
group	0.613099	Log-rank	p = 0.61	ENSG00000248817.1_PMPCAP1
group	0.613753	Log-rank	p = 0.61	ENSG00000113532.13_ST8SIA4
group	0.614052	Log-rank	p = 0.61	ENSG00000173198.6_CYSLTR1
group	0.630882	Log-rank	p = 0.63	ENSG00000227043.3_LINC01682
group	0.63329	Log-rank	p = 0.63	ENSG00000224943.1_LINC02819
group	0.646507	Log-rank	p = 0.65	ENSG00000230571.2_AC113347.1
group	0.655671	Log-rank	p = 0.66	ENSG00000271021.1_AC239600.1
group	0.668964	Log-rank	p = 0.67	ENSG00000253894.2_AC011124.2
group	0.672909	Log-rank	p = 0.67	ENSG00000255065.1_AP002001.2
group	0.682879	Log-rank	p = 0.68	ENSG00000231235.1_AL139811.2
group	0.683756	Log-rank	p = 0.68	ENSG00000227785.1_AC092013.1
group	0.688189	Log-rank	p = 0.69	ENSG00000251002.8_AC244502.1
group	0.688258	Log-rank	p = 0.69	ENSG00000227291.1_AC092170.1
group	0.691882	Log-rank	p = 0.69	ENSG00000227663.1_RPL7P2
group	0.695423	Log-rank	p = 0.7	ENSG00000282935.1_DUX4L34
group	0.696226	Log-rank	p = 0.7	ENSG00000243181.2_AC087343.1
group	0.698947	Log-rank	p = 0.7	ENSG00000284052.1_AC006460.2
group	0.701787	Log-rank	p = 0.7	ENSG00000281566.3_AL157778.1
group	0.71783	Log-rank	p = 0.72	ENSG00000287301.1_AC068075.2
group	0.720447	Log-rank	p = 0.72	ENSG00000146477.6_SLC22A3
group	0.720554	Log-rank	p = 0.72	ENSG00000249153.1_AC026414.1
group	0.721374	Log-rank	p = 0.72	ENSG00000169064.13_ZBBX
group	0.726789	Log-rank	p = 0.73	ENSG00000071073.13_MGAT4A
group	0.737439	Log-rank	p = 0.74	ENSG00000166801.16_FAM111A
group	0.740619	Log-rank	p = 0.74	ENSG00000182481.9_KPNA2
group	0.740709	Log-rank	p = 0.74	ENSG00000230448.5_LINC00276
group	0.743786	Log-rank	p = 0.74	ENSG00000111058.8_ACSS3
group	0.748156	Log-rank	p = 0.75	ENSG00000286922.1_AC068787.2
group	0.757312	Log-rank	p = 0.76	ENSG00000249891.2_KRT19P6
group	0.759273	Log-rank	p = 0.76	ENSG00000249404.1_AC010445.1
group	0.763082	Log-rank	p = 0.76	ENSG00000250546.6_AC079160.1
group	0.766904	Log-rank	p = 0.77	ENSG00000250319.1_AC010460.2
group	0.770633	Log-rank	p = 0.77	ENSG00000287364.1_AL353709.1
group	0.779492	Log-rank	p = 0.78	ENSG00000259200.2_AC068722.1
group	0.78151	Log-rank	p = 0.78	ENSG00000287880.1_AL445207.1
group	0.791615	Log-rank	p = 0.79	ENSG00000112499.13_SLC22A2
group	0.794455	Log-rank	p = 0.79	ENSG00000249191.1_UBE2V1P12
group	0.799541	Log-rank	p = 0.8	ENSG00000235587.2_GAPDHP65
group	0.801938	Log-rank	p = 0.8	ENSG00000204754.3_LINC01951
group	0.803801	Log-rank	p = 0.8	ENSG00000135577.4_NMBR
group	0.808973	Log-rank	p = 0.81	ENSG00000235640.1_ELOAP1
group	0.811925	Log-rank	p = 0.81	ENSG00000270268.1_AL009028.1
group	0.817087	Log-rank	p = 0.82	ENSG00000127184.13_COX7C
group	0.817366	Log-rank	p = 0.82	ENSG00000285899.1_AL023574.1
group	0.819044	Log-rank	p = 0.82	ENSG00000251136.9_AF117829.1
group	0.821892	Log-rank	p = 0.82	ENSG00000233896.2_PDYN-AS1
group	0.824314	Log-rank	p = 0.82	ENSG00000102384.13_CENPI
group	0.829988	Log-rank	p = 0.83	ENSG00000241636.1_LINC01323
group	0.840093	Log-rank	p = 0.84	ENSG00000218351.2_RPS3AP23
group	0.840642	Log-rank	p = 0.84	ENSG00000286199.1_AC008281.1
group	0.843129	Log-rank	p = 0.84	ENSG00000276759.2_AL353753.1
group	0.84327	Log-rank	p = 0.84	ENSG00000253479.6_LINC01603
group	0.845638	Log-rank	p = 0.85	ENSG00000251585.1_AC026444.1
group	0.856986	Log-rank	p = 0.86	ENSG00000213153.3_AP001979.1
group	0.873346	Log-rank	p = 0.87	ENSG00000219253.1_RPS6P7
group	0.891736	Log-rank	p = 0.89	ENSG00000279013.1_AC110774.1
group	0.892284	Log-rank	p = 0.89	ENSG00000175398.2_OR10P1
group	0.897109	Log-rank	p = 0.9	ENSG00000137975.8_CLCA2
group	0.909436	Log-rank	p = 0.91	ENSG00000137492.8_THAP12
group	0.910813	Log-rank	p = 0.91	ENSG00000137601.17_NEK1
group	0.912054	Log-rank	p = 0.91	ENSG00000159905.15_ZNF221
group	0.919637	Log-rank	p = 0.92	ENSG00000153820.13_SPHKAP
group	0.926893	Log-rank	p = 0.93	ENSG00000267943.1_AC010328.1
group	0.940203	Log-rank	p = 0.94	ENSG00000174607.11_UGT8
group	0.947574	Log-rank	p = 0.95	ENSG00000249425.1_LINC02477
group	0.953164	Log-rank	p = 0.95	ENSG00000249259.3_AC027613.1
group	0.96226	Log-rank	p = 0.96	ENSG00000260090.1_AC092435.3
group	0.969827	Log-rank	p = 0.97	ENSG00000218536.1_AP002530.1
group	0.970908	Log-rank	p = 0.97	ENSG00000080854.16_IGSF9B
group	0.999677	Log-rank	p = 1	ENSG00000286891.1_AC080132.1
group	NA	Log-rank	NA	ENSG00000250791.2_AC106892.1
group	NA	Log-rank	NA	ENSG00000226708.1_AC073409.1
group	NA	Log-rank	NA	ENSG00000243635.1_AC091804.1
group	NA	Log-rank	NA	ENSG00000221251.1_MIR1263
group	NA	Log-rank	NA	ENSG00000207716.1_MIR572
group	NA	Log-rank	NA	ENSG00000252955.1_RNU4ATAC9P
group	NA	Log-rank	NA	ENSG00000249052.1_AC093810.1
group	NA	Log-rank	NA	ENSG00000280016.1_AC091905.4
group	NA	Log-rank	NA	ENSG00000249495.1_AC117525.1
group	NA	Log-rank	NA	ENSG00000249418.2_AC005741.1
group	NA	Log-rank	NA	ENSG00000251670.1_AC113346.2
group	NA	Log-rank	NA	ENSG00000202438.1_Y_RNA
group	NA	Log-rank	NA	ENSG00000230418.2_ARL2BPP7
group	NA	Log-rank	NA	ENSG00000254784.1_LRRC6P1
group	NA	Log-rank	NA	ENSG00000258278.2_CLUHP8
group	NA	Log-rank	NA	ENSG00000270718.1_AC084373.1
group	NA	Log-rank	NA	ENSG00000257677.2_LINC02464
group	NA	Log-rank	NA	ENSG00000231879.1_TXNL1P1
group	NA	Log-rank	NA	ENSG00000259149.1_AL445074.1
group	NA	Log-rank	NA	ENSG00000224755.1_HMGN1P34
group	NA	Log-rank	NA	ENSG00000231643.4_Z70280.1
group	NA	Log-rank	NA	ENSG00000215054.3_HNRNPCP10
group	NA	Log-rank	NA	ENSG00000231349.2_AC119749.1
group	NA	Log-rank	NA	ENSG00000225911.1_AC009310.1
group	NA	Log-rank	NA	ENSG00000251761.1_RNU6-138P
group	NA	Log-rank	NA	ENSG00000201860.1_Y_RNA
group	NA	Log-rank	NA	ENSG00000248346.1_AC092435.1
group	NA	Log-rank	NA	ENSG00000242635.2_RPS14P7
group	NA	Log-rank	NA	ENSG00000251983.1_RN7SKP157
group	NA	Log-rank	NA	ENSG00000250359.1_PTP4A1P4
group	NA	Log-rank	NA	ENSG00000277506.1_RN7SL802P
group	NA	Log-rank	NA	ENSG00000252514.1_RNU7-53P
group	NA	Log-rank	NA	ENSG00000249312.1_ARL2BPP4
group	NA	Log-rank	NA	ENSG00000287152.1_AC099685.1
group	NA	Log-rank	NA	ENSG00000270683.1_FAM71BP1
group	NA	Log-rank	NA	ENSG00000238882.1_RNU6-329P
group	NA	Log-rank	NA	ENSG00000274293.1_AC079460.1
group	NA	Log-rank	NA	ENSG00000236190.1_Z82210.1
group	NA	Log-rank	NA	ENSG00000213489.3_AL627231.1

## Sheet: Supplementary Table 10
Table S10. The result of differentially expression analysis of HERVs according to HCC subgroups (absolute log2 Fold Change >1.5 and adjusted p value <0.05).
Differentially expressed HERVs in HERV-H1				Differentially expressed HERVs in HERV-H2				Differentially expressed HERVs in HERV-H3				Differentially expressed HERVs in HERV-L
Geneid	log2FoldChange	padj		Geneid	log2FoldChange	padj		Geneid	log2FoldChange	padj		Geneid	log2FoldChange	padj
ERV3-16A3_I-int_0018	-2.28531	0.0436591		ERV3-16A3_I-int_0035	1.66389	0.0265877		ERV3-16A3_I-int_0030	-1.56316	4.41e-22		ERV3-16A3_I-int_0032	1.59668	0.000577016
ERV3-16A3_I-int_0022	-2.88749	0.000108358		ERV3-16A3_I-int_0036	-2.84927	0.00409394		ERV3-16A3_I-int_0032	2.66032	7.21e-10		ERV3-16A3_I-int_0033	1.72663	0.000769465
ERV3-16A3_I-int_0026	-1.51505	9.91e-05		ERV3-16A3_I-int_0042	-4.3388	5.85e-09		ERV3-16A3_I-int_0033	2.8893	2.64e-07		ERV3-16A3_I-int_0064	2.14273	0.000123357
ERV3-16A3_I-int_0030	-1.89007	1.32e-17		ERV3-16A3_I-int_0054	1.55095	4.74e-06		ERV3-16A3_I-int_0035	2.99233	1.2e-05		ERV3-16A3_I-int_0471	1.91358	0.000149817
ERV3-16A3_I-int_0036	-2.79337	0.00700967		ERV3-16A3_I-int_0057	-4.23698	3.21e-05		ERV3-16A3_I-int_0042	-5.67975	6.35e-20		ERV3-16A3_I-int_0472	2.11559	6.06e-05
ERV3-16A3_I-int_0040	-1.63576	0.0140334		ERV3-16A3_I-int_0064	2.14403	3.61e-05		ERV3-16A3_I-int_0057	-6.0873	6.23e-18		ERV3-16A3_I-int_0772	1.7399	1.33e-05
ERV3-16A3_I-int_0042	-3.66699	0.00178386		ERV3-16A3_I-int_0070	-3.60216	5.71e-09		ERV3-16A3_I-int_0064	2.04342	0.000136813		ERV3-16A3_I-int_0782	1.96008	0.0115254
ERV3-16A3_I-int_0048	-2.34625	0.00833861		ERV3-16A3_I-int_0071	-4.77061	2.16e-11		ERV3-16A3_I-int_0069	-1.62371	0.00636163		ERV3-16A3_I-int_0783	3.58329	0.000302073
ERV3-16A3_I-int_0057	-4.50442	0.00361157		ERV3-16A3_I-int_0073	-1.54201	0.00600391		ERV3-16A3_I-int_0070	-5.4444	1.89e-23		ERV3-16A3_I-int_0806	2.3829	1.12e-05
ERV3-16A3_I-int_0058	-1.87148	0.0429386		ERV3-16A3_I-int_0083	-3.29487	0.00245675		ERV3-16A3_I-int_0071	-6.77209	7.7e-34		ERV3-16A3_I-int_0808	2.05513	3.64e-07
ERV3-16A3_I-int_0064	4.07116	3.95e-16		ERV3-16A3_I-int_0086	-5.57667	1.06e-07		ERV3-16A3_I-int_0083	-3.66931	9.27e-05		ERV3-16A3_I-int_0816	2.64943	2.33e-06
ERV3-16A3_I-int_0069	-2.09355	0.00396824		ERV3-16A3_I-int_0093	-2.75526	0.006195		ERV3-16A3_I-int_0086	-6.19088	3.72e-15		ERV3-16A3_I-int_0943	2.41221	0.000336118
ERV3-16A3_I-int_0070	-3.8979	7.54e-06		ERV3-16A3_I-int_0104	-2.50463	0.0333681		ERV3-16A3_I-int_0093	-3.55138	0.000292237		ERV3-16A3_I-int_1098	2.54659	2.25e-05
ERV3-16A3_I-int_0071	-5.14916	1.06e-08		ERV3-16A3_I-int_0105	-1.99929	6.01e-11		ERV3-16A3_I-int_0104	-3.36621	8.5e-05		ERV3-16A3_I-int_1099	2.58142	1.95e-05
ERV3-16A3_I-int_0082	-3.31528	0.0080975		ERV3-16A3_I-int_0110	-2.04534	0.00905559		ERV3-16A3_I-int_0105	-2.26827	4.67e-08		ERV3-16A3_I-int_1310	2.4777	5.29e-05
ERV3-16A3_I-int_0088	-1.82226	0.00579298		ERV3-16A3_I-int_0114	-2.31027	2.68e-14		ERV3-16A3_I-int_0114	-1.96127	1.54e-07		ERV3-16A3_I-int_1646	2.87164	9.36e-09
ERV3-16A3_I-int_0096	-3.66594	0.000121671		ERV3-16A3_I-int_0126	-1.68509	7.18e-07		ERV3-16A3_I-int_0117	-1.6664	0.0349937		ERV3-16A3_I-int_1738	1.57914	0.00256819
ERV3-16A3_I-int_0110	-2.60879	0.00448038		ERV3-16A3_I-int_0133	-2.62374	0.00584979		ERV3-16A3_I-int_0118	-3.68252	0.00262224		ERV3-16A3_I-int_1760	1.62644	2.27e-10
ERV3-16A3_I-int_0115	-1.93861	0.00273456		ERV3-16A3_I-int_0136	-2.8592	0.00256654		ERV3-16A3_I-int_0119	-2.23267	0.0274902		ERV3-16A3_I-int_1843	2.89855	3.49e-06
ERV3-16A3_I-int_0116	-2.82969	0.0262859		ERV3-16A3_I-int_0139	-4.56362	1.81e-07		ERV3-16A3_I-int_0126	-2.45479	8.26e-16		ERV3-16A3_I-int_1862	1.59735	1.5e-08
ERV3-16A3_I-int_0119	-3.12856	0.00863409		ERV3-16A3_I-int_0142	-3.54854	1.61e-08		ERV3-16A3_I-int_0136	-2.18154	0.0155457		ERV3-16A3_I-int_1869	2.41784	1.8e-07
ERV3-16A3_I-int_0126	-1.72402	8.17e-05		ERV3-16A3_I-int_0143	-4.15338	3.75e-07		ERV3-16A3_I-int_0139	-2.51587	0.0176592		ERV3-16A3_I-int_1875	2.17882	0.000791049
ERV3-16A3_I-int_0134	-1.5717	3e-08		ERV3-16A3_I-int_0146	-2.53407	1.31e-09		ERV3-16A3_I-int_0142	-4.28878	5.11e-12		ERV3-16A3_I-int_1876	3.49394	2.89e-07
ERV3-16A3_I-int_0136	-4.02484	0.00690161		ERV3-16A3_I-int_0147	-3.1925	0.0437683		ERV3-16A3_I-int_0143	-4.55331	1.46e-09		ERV3-16A3_I-int_1877	3.9041	5.57e-09
ERV3-16A3_I-int_0139	-6.32678	1.89e-11		ERV3-16A3_I-int_0161	-2.15875	7.53e-05		ERV3-16A3_I-int_0146	-3.16575	2.44e-12		ERV3-16A3_I-int_1960	1.72666	5.72e-07
ERV3-16A3_I-int_0142	-4.09467	5.59e-08		ERV3-16A3_I-int_0163	-2.36252	2.15e-05		ERV3-16A3_I-int_0147	-7.22829	5.14e-12		ERV3-16A3_I-int_2161	1.68921	0.0196122
ERV3-16A3_I-int_0143	-4.4703	0.00143214		ERV3-16A3_I-int_0165	-1.846	0.0183143		ERV3-16A3_I-int_0148	-4.83851	0.00250075		ERV3-16A3_I-int_2170	1.70666	5.22e-16
ERV3-16A3_I-int_0161	-3.16546	8.06e-06		ERV3-16A3_I-int_0169	-4.6403	1.46e-06		ERV3-16A3_I-int_0149	-24.4251	8.56e-86		ERV3-16A3_I-int_2452	1.76095	3.61e-06
ERV3-16A3_I-int_0163	-3.2791	7.11e-06		ERV3-16A3_I-int_0171	-1.85736	0.0363264		ERV3-16A3_I-int_0150	-1.58224	2.98e-08		ERV3-16A3_I-int_2650	1.65197	0.000638792
ERV3-16A3_I-int_0165	-3.78226	8.24e-06		ERV3-16A3_I-int_0178	2.02038	0.00430913		ERV3-16A3_I-int_0156	1.70909	1.86e-08		ERV3-16A3_I-int_2699	1.59593	0.000954546
ERV3-16A3_I-int_0166	-3.38916	6.26e-05		ERV3-16A3_I-int_0181	-3.22738	9.24e-09		ERV3-16A3_I-int_0160	-3.13235	0.029425		ERV3-16A3_I-int_2703	2.26887	2.05e-09
ERV3-16A3_I-int_0171	-3.15438	0.00511436		ERV3-16A3_I-int_0187	-5.09751	8.89e-12		ERV3-16A3_I-int_0161	-2.7189	1.91e-07		ERV3-16A3_I-int_2719	2.00664	7.17e-08
ERV3-16A3_I-int_0172	-1.69945	1.37e-06		ERV3-16A3_I-int_0190	-2.0596	0.0232366		ERV3-16A3_I-int_0163	-3.22459	5.35e-09		ERV3-16A3_I-int_2735	1.85664	0.0110633
ERV3-16A3_I-int_0173	-2.28119	0.014555		ERV3-16A3_I-int_0198	-1.84623	5.85e-08		ERV3-16A3_I-int_0165	-3.51704	1.71e-06		ERV3-16A3_I-int_2803	1.79777	0.0131671
ERV3-16A3_I-int_0180	-2.48449	0.0158235		ERV3-16A3_I-int_0216	-2.04021	0.0236704		ERV3-16A3_I-int_0166	-1.65697	0.0441054		ERVL-B4-int_0004	2.04729	9.59e-22
ERV3-16A3_I-int_0181	-1.89546	0.00810003		ERV3-16A3_I-int_0238	-1.9693	0.00556599		ERV3-16A3_I-int_0169	-3.99534	0.000108883		ERVL-B4-int_0078	1.73697	1.49e-06
ERV3-16A3_I-int_0183	-3.49272	0.000949386		ERV3-16A3_I-int_0244	-2.99224	0.000991882		ERV3-16A3_I-int_0181	-3.00089	6.76e-07		ERVL-B4-int_0414	1.90788	0.014659
ERV3-16A3_I-int_0187	-4.29802	6.86e-06		ERV3-16A3_I-int_0254	-1.70139	2.59e-05		ERV3-16A3_I-int_0183	-2.35309	0.0483425		ERVL-B4-int_0494	3.0933	3.15e-17
ERV3-16A3_I-int_0189	-2.34421	0.0261425		ERV3-16A3_I-int_0259	-2.29288	0.000510472		ERV3-16A3_I-int_0187	-5.7236	8.58e-24		ERVL-B4-int_0794	1.59811	0.000162409
ERV3-16A3_I-int_0190	-2.41188	0.0263455		ERV3-16A3_I-int_0280	-6.42816	6.52e-15		ERV3-16A3_I-int_0188	-2.06958	0.0360025		ERVL-B4-int_0878	2.49227	2.61e-05
ERV3-16A3_I-int_0198	-2.3749	4.92e-08		ERV3-16A3_I-int_0294	-2.8229	0.00038634		ERV3-16A3_I-int_0198	-2.09106	5.04e-07		ERVL-B4-int_0984	2.87216	4.28e-07
ERV3-16A3_I-int_0218	-3.597	0.0261913		ERV3-16A3_I-int_0295	-4.00498	4.07e-08		ERV3-16A3_I-int_0216	-3.56035	1.57e-05		ERVL-B4-int_1247	1.86582	3.16e-05
ERV3-16A3_I-int_0224	2.33354	2.69e-08		ERV3-16A3_I-int_0297	-2.32775	2.09e-05		ERV3-16A3_I-int_0218	-8.85609	1.88e-12		ERVL-B4-int_1342	2.46943	0.00448439
ERV3-16A3_I-int_0234	2.12718	9.41e-09		ERV3-16A3_I-int_0314	-2.69588	0.036001		ERV3-16A3_I-int_0234	1.62621	2.39e-06		ERVL-B4-int_1343	2.39805	0.000966355
ERV3-16A3_I-int_0237	-3.46892	0.0201989		ERV3-16A3_I-int_0321	-3.09656	0.00341561		ERV3-16A3_I-int_0237	-3.64354	0.000385951		ERVL-B4-int_1354	1.52367	0.000423751
ERV3-16A3_I-int_0238	-4.26054	5.7e-07		ERV3-16A3_I-int_0328	-2.13412	2.32e-06		ERV3-16A3_I-int_0238	-2.94058	0.000146668		ERVL-B4-int_1422	2.73553	1.8e-06
ERV3-16A3_I-int_0239	-2.17108	0.00935055		ERV3-16A3_I-int_0329	-5.86383	1.86e-14		ERV3-16A3_I-int_0239	-1.59625	0.0295087		ERVL-B4-int_1483	2.12245	0.00171729
ERV3-16A3_I-int_0244	-3.63714	0.00142617		ERV3-16A3_I-int_0330	-3.05399	0.00035437		ERV3-16A3_I-int_0244	-3.21153	0.0157227		ERVL-B4-int_1484	2.8433	1.27e-13
ERV3-16A3_I-int_0259	-3.1884	6.39e-05		ERV3-16A3_I-int_0344	-3.94687	3.61e-11		ERV3-16A3_I-int_0254	-1.87354	4.26e-05		ERVL-B4-int_1485	2.89821	2.47e-11
ERV3-16A3_I-int_0266	-3.00695	0.000421285		ERV3-16A3_I-int_0352	1.58239	4.27e-08		ERV3-16A3_I-int_0259	-3.72953	9.95e-09		ERVL-B4-int_1486	2.483	4.66e-06
ERV3-16A3_I-int_0283	-3.78846	6.44e-10		ERV3-16A3_I-int_0355	-3.68194	0.00104463		ERV3-16A3_I-int_0263	-3.48646	0.0464352		ERVL-B4-int_1487	3.43333	5.44e-17
ERV3-16A3_I-int_0294	-4.21276	1.25e-05		ERV3-16A3_I-int_0367	-1.79914	0.00804287		ERV3-16A3_I-int_0274	1.55393	0.00213325		ERVL-B4-int_1488	2.37508	0.000166528
ERV3-16A3_I-int_0295	-4.51686	9.54e-08		ERV3-16A3_I-int_0371	-2.18242	4.67e-05		ERV3-16A3_I-int_0280	-7.7907	8.36e-32		ERVL-B4-int_1489	2.39611	3.97e-08
ERV3-16A3_I-int_0307	-3.1311	0.0293966		ERV3-16A3_I-int_0382	-1.70626	0.0233742		ERV3-16A3_I-int_0283	-2.77064	1.12e-08		ERVL-B4-int_1490	2.44271	4.84e-07
ERV3-16A3_I-int_0314	-3.95113	0.0106514		ERV3-16A3_I-int_0394	-2.60532	2.38e-12		ERV3-16A3_I-int_0293	-1.73759	0.0124262		ERVL-B4-int_1491	2.57615	1.75e-09
ERV3-16A3_I-int_0321	-2.46446	0.0193667		ERV3-16A3_I-int_0396	-2.82567	2.35e-05		ERV3-16A3_I-int_0294	-4.83665	1.55e-14		ERVL-B4-int_1492	3.25047	1.18e-13
ERV3-16A3_I-int_0325	2.57454	5.85e-09		ERV3-16A3_I-int_0403	-2.06325	3.78e-09		ERV3-16A3_I-int_0295	-6.06298	1.06e-19		ERVL-B4-int_1496	1.84684	1.37e-17
ERV3-16A3_I-int_0326	2.27208	8.96e-06		ERV3-16A3_I-int_0404	-2.12984	1.24e-12		ERV3-16A3_I-int_0297	-3.28594	7.77e-08		ERVL-B4-int_1497	1.78436	3.68e-08
ERV3-16A3_I-int_0329	-4.43568	1.88e-06		ERV3-16A3_I-int_0405	-2.15053	1.04e-06		ERV3-16A3_I-int_0305	-1.87439	8.84e-06		ERVL-B4-int_1630	2.9499	3.77e-08
ERV3-16A3_I-int_0336	-2.07527	0.0097415		ERV3-16A3_I-int_0423	-1.89305	0.00318413		ERV3-16A3_I-int_0314	-4.04245	0.000226969		ERVL-B4-int_1727	1.84059	6.58e-07
ERV3-16A3_I-int_0341	-2.20767	0.000703418		ERV3-16A3_I-int_0424	-1.77298	7.61e-05		ERV3-16A3_I-int_0321	-6.42725	4.87e-12		ERVL-E-int_0023	2.02752	0.000628284
ERV3-16A3_I-int_0344	-4.56967	9.99e-08		ERV3-16A3_I-int_0430	-2.89653	3.9e-06		ERV3-16A3_I-int_0324	-1.9191	2.93e-05		ERVL-E-int_0080	1.93236	2.65e-06
ERV3-16A3_I-int_0349	-2.72159	0.0206658		ERV3-16A3_I-int_0442	-5.04055	0.00108889		ERV3-16A3_I-int_0328	-3.15492	4.49e-17		ERVL-E-int_0081	2.26807	1.7e-06
ERV3-16A3_I-int_0352	1.55659	7.41e-06		ERV3-16A3_I-int_0452	-2.05697	0.00859827		ERV3-16A3_I-int_0329	-7.21846	1.29e-26		ERVL-E-int_0083	2.02073	9.5e-05
ERV3-16A3_I-int_0353	-3.43201	7.03e-06		ERV3-16A3_I-int_0457	-1.89882	0.00310271		ERV3-16A3_I-int_0330	-4.77738	2.5e-12		ERVL-E-int_0503	1.97964	2.49e-06
ERV3-16A3_I-int_0355	-3.81493	0.017669		ERV3-16A3_I-int_0461	-1.56199	0.0031698		ERV3-16A3_I-int_0338	-2.40087	4.44e-05		ERVL-E-int_0537	1.69182	0.00132549
ERV3-16A3_I-int_0362	-3.53541	0.00447689		ERV3-16A3_I-int_0471	1.9031	0.000152276		ERV3-16A3_I-int_0342	-5.63576	4.54e-09		ERVL-E-int_0657	3.11252	4.49e-09
ERV3-16A3_I-int_0378	-2.30931	0.00932381		ERV3-16A3_I-int_0472	2.10154	5.66e-05		ERV3-16A3_I-int_0344	-5.11042	1.74e-17		ERVL-E-int_0827	1.66925	0.0018802
ERV3-16A3_I-int_0381	-1.55482	0.0227208		ERV3-16A3_I-int_0477	-2.96931	0.00772664		ERV3-16A3_I-int_0353	-1.69439	0.0365428		ERVL-E-int_1094	2.22645	5.4e-07
ERV3-16A3_I-int_0382	-3.28497	3.79e-05		ERV3-16A3_I-int_0478	-3.02273	4.4e-06		ERV3-16A3_I-int_0355	-6.02663	7.7e-08		ERVL-E-int_1224	2.34078	0.00782425
ERV3-16A3_I-int_0403	-2.16475	1.61e-08		ERV3-16A3_I-int_0479	-3.04872	1.03e-08		ERV3-16A3_I-int_0364	-2.62165	4.04e-13		ERVL-E-int_1454	1.71967	1.3e-08
ERV3-16A3_I-int_0404	-1.87443	4.73e-12		ERV3-16A3_I-int_0484	-4.35426	0.000741428		ERV3-16A3_I-int_0367	-1.94152	0.00950541		ERVL-E-int_1455	1.68283	9.62e-09
ERV3-16A3_I-int_0405	-1.98721	0.00019217		ERV3-16A3_I-int_0485	-4.03184	2.06e-09		ERV3-16A3_I-int_0371	-2.99375	3.22e-06		ERVL-E-int_1456	3.24814	3.02e-06
ERV3-16A3_I-int_0412	-3.46073	4.05e-05		ERV3-16A3_I-int_0495	-1.69108	0.0131293		ERV3-16A3_I-int_0375	-4.13528	4.08e-05		ERVL-E-int_1457	2.12076	1.19e-05
ERV3-16A3_I-int_0423	-2.8961	8.84e-05		ERV3-16A3_I-int_0510	-1.84669	3.75e-12		ERV3-16A3_I-int_0378	-1.73689	0.0311794		ERVL-E-int_1594	2.05924	5.53e-09
ERV3-16A3_I-int_0424	-2.77005	2.36e-06		ERV3-16A3_I-int_0538	-4.41404	1.65e-09		ERV3-16A3_I-int_0394	-2.25959	5.9e-12		ERVL-E-int_1613	2.16786	2.32e-10
ERV3-16A3_I-int_0430	-2.32534	0.00288291		ERV3-16A3_I-int_0541	-1.87275	0.000116666		ERV3-16A3_I-int_0396	-2.27293	0.00649859		ERVL-E-int_1641	2.13556	9.38e-06
ERV3-16A3_I-int_0457	-2.92128	9.55e-06		ERV3-16A3_I-int_0542	-2.41506	0.00179766		ERV3-16A3_I-int_0403	-2.56672	1.95e-14		ERVL-E-int_1732	2.43793	1.31e-06
ERV3-16A3_I-int_0458	-2.41562	0.00105014		ERV3-16A3_I-int_0557	-5.60449	5.19e-16		ERV3-16A3_I-int_0404	-2.38993	1e-19		ERVL-E-int_1785	1.68311	0.00102204
ERV3-16A3_I-int_0461	-2.28622	0.000787015		ERV3-16A3_I-int_0574	-3.41668	0.00592054		ERV3-16A3_I-int_0405	-2.57339	1.38e-09		ERVL-E-int_1786	2.06411	1.54e-05
ERV3-16A3_I-int_0467	-2.64775	0.00851704		ERV3-16A3_I-int_0575	-3.20485	0.00319668		ERV3-16A3_I-int_0409	-2.39182	0.0227089		ERVL-E-int_1839	1.55864	9.98e-13
ERV3-16A3_I-int_0471	3.09102	3.48e-10		ERV3-16A3_I-int_0577	-3.59017	3.02e-08		ERV3-16A3_I-int_0412	-4.52261	8.24e-08		ERVL-E-int_1850	1.51545	0.00514449
ERV3-16A3_I-int_0472	3.77848	1.12e-21		ERV3-16A3_I-int_0580	-5.68735	9.44e-09		ERV3-16A3_I-int_0430	-2.01034	0.012329		ERVL-E-int_2016	2.07021	0.0210307
ERV3-16A3_I-int_0485	-1.92985	0.00520886		ERV3-16A3_I-int_0582	-4.63822	0.000281394		ERV3-16A3_I-int_0442	-7.04244	1.21e-12		ERVL-E-int_2140	1.57448	0.00890076
ERV3-16A3_I-int_0489	-4.56935	0.014203		ERV3-16A3_I-int_0594	-1.78171	0.00139043		ERV3-16A3_I-int_0452	-2.91567	0.000558556		ERVL-E-int_2195	2.08485	0.0252578
ERV3-16A3_I-int_0495	-3.16182	0.000647439		ERV3-16A3_I-int_0603	-2.31611	0.000226346		ERV3-16A3_I-int_0457	-2.29137	0.000224059		ERVL-E-int_2236	1.86631	9.06e-31
ERV3-16A3_I-int_0496	-2.71736	0.0478519		ERV3-16A3_I-int_0605	-1.61616	3.47e-08		ERV3-16A3_I-int_0461	-2.33497	6.13e-06		ERVL-E-int_2297	2.08651	0.00193026
ERV3-16A3_I-int_0510	-2.26358	6.51e-11		ERV3-16A3_I-int_0616	-5.22852	3.01e-06		ERV3-16A3_I-int_0471	1.98434	4.22e-05		ERVL-E-int_2372	1.69404	7.17e-07
ERV3-16A3_I-int_0524	-2.47473	0.0469611		ERV3-16A3_I-int_0626	-6.44775	1.29e-62		ERV3-16A3_I-int_0472	2.55134	3.3e-09		ERVL-E-int_2449	3.9036	4.37e-09
ERV3-16A3_I-int_0534	-2.63144	0.00115835		ERV3-16A3_I-int_0627	-5.57921	2.31e-29		ERV3-16A3_I-int_0477	-4.06423	1.24e-05		ERVL-E-int_2450	3.93412	2.39e-10
ERV3-16A3_I-int_0538	-6.06569	6.32e-09		ERV3-16A3_I-int_0628	-5.66689	4.65e-30		ERV3-16A3_I-int_0478	-4.02424	3.39e-14		ERVL-E-int_2526	1.70401	0.0091829
ERV3-16A3_I-int_0540	-2.93045	0.000932071		ERV3-16A3_I-int_0629	-6.10441	2.21e-44		ERV3-16A3_I-int_0479	-3.93707	1.03e-20		ERVL-E-int_2637	3.08984	0.0212032
ERV3-16A3_I-int_0541	-2.66177	2.48e-05		ERV3-16A3_I-int_0631	-1.64428	0.0103176		ERV3-16A3_I-int_0484	-5.27266	3.44e-06		ERVL-E-int_2819	1.65409	0.0135034
ERV3-16A3_I-int_0542	-2.89122	8.05e-05		ERV3-16A3_I-int_0632	-2.29527	0.0179629		ERV3-16A3_I-int_0485	-5.25568	6.06e-17		ERVL-E-int_3334	1.60434	0.0141565
ERV3-16A3_I-int_0554	-2.24953	0.0132068		ERV3-16A3_I-int_0637	-1.81903	0.0125783		ERV3-16A3_I-int_0486	-2.52882	0.0470116		ERVL-E-int_3350	3.12303	4.08e-10
ERV3-16A3_I-int_0557	-5.63899	2.61e-11		ERV3-16A3_I-int_0639	-2.13501	4.47e-05		ERV3-16A3_I-int_0489	-5.99351	1.72e-07		ERVL-E-int_3351	2.82225	2.89e-07
ERV3-16A3_I-int_0582	-4.22695	0.0233817		ERV3-16A3_I-int_0645	-2.80511	3.45e-07		ERV3-16A3_I-int_0510	-2.15987	7.76e-12		ERVL-E-int_3538	1.70789	0.00130775
ERV3-16A3_I-int_0587	-2.33198	0.00454063		ERV3-16A3_I-int_0646	-2.84716	1.18e-05		ERV3-16A3_I-int_0520	-2.5885	0.00412539		ERVL-int_0003	2.21959	4.64e-24
ERV3-16A3_I-int_0594	-2.37488	1.81e-05		ERV3-16A3_I-int_0654	-2.77425	0.0042655		ERV3-16A3_I-int_0534	-3.31506	4.99e-08		ERVL-int_0009	1.9271	1.92e-05
ERV3-16A3_I-int_0603	-1.81575	0.037994		ERV3-16A3_I-int_0655	-5.17196	6.43e-07		ERV3-16A3_I-int_0538	-6.74451	1.38e-33		ERVL-int_0010	1.99072	2.88e-05
ERV3-16A3_I-int_0605	-1.62028	3.38e-06		ERV3-16A3_I-int_0667	-7.53611	3.96e-19		ERV3-16A3_I-int_0541	-4.6712	2.93e-21		ERVL-int_0113	2.67747	2.89e-07
ERV3-16A3_I-int_0608	-1.57224	0.000295873		ERV3-16A3_I-int_0668	-4.28932	6.66e-14		ERV3-16A3_I-int_0542	-2.20483	0.00149454		ERVL-int_0201	1.72969	0.00124799
ERV3-16A3_I-int_0609	-1.94326	4.46e-07		ERV3-16A3_I-int_0686	-3.788	0.000832004		ERV3-16A3_I-int_0551	-2.63663	0.00176428		ERVL-int_0219	1.72484	0.00723599
ERV3-16A3_I-int_0623	-2.39965	0.00319784		ERV3-16A3_I-int_0702	-4.25202	0.00127327		ERV3-16A3_I-int_0557	-5.48092	8.65e-11		ERVL-int_0380	2.39154	1.13e-06
ERV3-16A3_I-int_0626	-6.21257	2.16e-14		ERV3-16A3_I-int_0703	-5.98666	4.24e-19		ERV3-16A3_I-int_0568	-1.80189	0.00126329		ERVL-int_0381	2.32803	0.000176751
ERV3-16A3_I-int_0627	-5.58885	1.17e-12		ERV3-16A3_I-int_0704	-5.25535	1.88e-09		ERV3-16A3_I-int_0570	-1.86286	0.0160666		ERVL-int_0489	1.61396	8.8e-06
ERV3-16A3_I-int_0628	-5.4443	2.84e-14		ERV3-16A3_I-int_0705	-3.90343	0.00135937		ERV3-16A3_I-int_0574	-5.3889	6.29e-07		HERV17-int_0007	1.56471	2.02e-08
ERV3-16A3_I-int_0629	-5.79707	5.9e-14		ERV3-16A3_I-int_0707	-5.62132	6.56e-70		ERV3-16A3_I-int_0575	-3.81947	0.00103771		HERV17-int_0008	1.70651	1.97e-05
ERV3-16A3_I-int_0631	-2.97491	0.000267163		ERV3-16A3_I-int_0709	-5.27247	1.53e-36		ERV3-16A3_I-int_0577	-3.24157	3.69e-10		HERV17-int_0166	1.60891	0.00588258
ERV3-16A3_I-int_0632	-3.5399	0.00794346		ERV3-16A3_I-int_0722	-2.28694	0.0207802		ERV3-16A3_I-int_0580	-7.29807	7.21e-15		HERV17-int_0255	1.62575	3.23e-05
ERV3-16A3_I-int_0637	-2.80922	0.000947255		ERV3-16A3_I-int_0763	-5.71074	1.76e-19		ERV3-16A3_I-int_0582	-6.44138	9.21e-16		HERV17-int_0316	1.80118	1.42e-09
ERV3-16A3_I-int_0639	-3.1689	1.85e-06		ERV3-16A3_I-int_0764	-2.8607	0.0140598		ERV3-16A3_I-int_0587	-1.51625	0.0152311		HERV3-int_0072	1.60458	2.82e-09
ERV3-16A3_I-int_0657	-2.82209	0.0287328		ERV3-16A3_I-int_0766	-5.95421	5.25e-33		ERV3-16A3_I-int_0594	-1.65769	0.000779951		HERV4_I-int_0048	1.52227	0.000410239
ERV3-16A3_I-int_0667	-6.1183	0.000885641		ERV3-16A3_I-int_0768	-4.50425	1.02e-29		ERV3-16A3_I-int_0603	-2.88918	4.04e-07		HERV9-int_0048	2.51519	1.84e-08
ERV3-16A3_I-int_0668	-3.53517	1.57e-08		ERV3-16A3_I-int_0772	2.42627	2.09e-14		ERV3-16A3_I-int_0606	1.70377	1.26e-06		HERV9-int_0078	1.87636	1.91e-08
ERV3-16A3_I-int_0673	-2.51734	0.00108556		ERV3-16A3_I-int_0774	-2.83321	0.0300107		ERV3-16A3_I-int_0608	1.6216	1.51e-05		HERV9-int_0187	2.3363	3.68e-08
ERV3-16A3_I-int_0677	-2.06561	0.000598447		ERV3-16A3_I-int_0790	-1.95995	0.0137275		ERV3-16A3_I-int_0616	-6.44557	1.14e-16		HERVE-int_0009	1.87545	2.5e-06
ERV3-16A3_I-int_0681	-2.4676	0.0307064		ERV3-16A3_I-int_0796	-6.10072	4.8e-24		ERV3-16A3_I-int_0626	-6.72374	4.39e-55		HERVE-int_0102	2.16236	3e-06
ERV3-16A3_I-int_0683	-2.52983	0.0217798		ERV3-16A3_I-int_0797	-5.32849	3.62e-26		ERV3-16A3_I-int_0627	-6.24255	4.81e-40		HERVE-int_0148	1.88975	0.000239741
ERV3-16A3_I-int_0690	-1.73446	0.00517261		ERV3-16A3_I-int_0798	-5.19914	2.17e-18		ERV3-16A3_I-int_0628	-6.17471	7.13e-36		HERVFH19-int_0020	1.58332	0.00162345
ERV3-16A3_I-int_0703	-3.71854	0.00282621		ERV3-16A3_I-int_0801	-3.80701	0.0187576		ERV3-16A3_I-int_0629	-6.31652	3.7e-50		HERVH-int_0024	1.86657	7.66e-09
ERV3-16A3_I-int_0704	-3.61899	0.0225803		ERV3-16A3_I-int_0802	-4.33763	0.000131193		ERV3-16A3_I-int_0631	-5.18865	5.17e-11		HERVH-int_0025	1.79117	5.89e-09
ERV3-16A3_I-int_0707	-5.30658	3.22e-10		ERV3-16A3_I-int_0806	3.39565	2.64e-11		ERV3-16A3_I-int_0632	-5.64861	2.56e-07		HERVH-int_0114	1.76407	0.00260634
ERV3-16A3_I-int_0709	-5.02412	2.24e-12		ERV3-16A3_I-int_0808	2.56243	2.8e-09		ERV3-16A3_I-int_0641	-1.68612	0.00258884		HERVH-int_0115	1.78809	0.00158343
ERV3-16A3_I-int_0722	-4.267	0.000315569		ERV3-16A3_I-int_0813	-1.58133	0.031233		ERV3-16A3_I-int_0642	-1.78148	0.0394136		HERVH-int_0116	1.87082	0.00160221
ERV3-16A3_I-int_0734	-1.68409	0.00505644		ERV3-16A3_I-int_0825	-2.92439	0.00289333		ERV3-16A3_I-int_0645	-3.98081	3.76e-11		HERVH-int_0153	1.92031	0.0163625
ERV3-16A3_I-int_0737	-2.44245	5.41e-06		ERV3-16A3_I-int_0831	-2.63018	0.00247947		ERV3-16A3_I-int_0646	-3.69536	7.41e-08		HERVH-int_0292	2.1742	7.16e-09
ERV3-16A3_I-int_0739	-1.98137	0.0429098		ERV3-16A3_I-int_0833	-2.54551	8.36e-13		ERV3-16A3_I-int_0654	-3.21003	0.00106168		HERVH-int_0332	1.72855	0.00113515
ERV3-16A3_I-int_0741	-1.57825	0.0142125		ERV3-16A3_I-int_0843	-2.4501	0.00347243		ERV3-16A3_I-int_0655	-7.54786	1.13e-30		HERVH-int_0467	1.56983	0.000105846
ERV3-16A3_I-int_0743	-1.73507	0.00561566		ERV3-16A3_I-int_0845	-4.73637	5.58e-09		ERV3-16A3_I-int_0656	-2.95974	0.000426363		HERVH-int_0558	2.19133	1.52e-08
ERV3-16A3_I-int_0753	-1.69354	0.0280469		ERV3-16A3_I-int_0855	-3.35575	3.02e-06		ERV3-16A3_I-int_0667	-9.12822	1.98e-41		HERVH-int_0676	1.60361	5.04e-06
ERV3-16A3_I-int_0757	-2.87332	0.0327747		ERV3-16A3_I-int_0859	-2.58709	0.0330672		ERV3-16A3_I-int_0668	-5.8785	8.61e-35		HERVH-int_0727	1.90307	6.16e-06
ERV3-16A3_I-int_0760	-1.69332	0.0464014		ERV3-16A3_I-int_0862	-1.61162	0.0201137		ERV3-16A3_I-int_0670	-5.31159	9e-08		HERVH-int_0762	2.36252	4.03e-07
ERV3-16A3_I-int_0763	-5.36258	1.98e-09		ERV3-16A3_I-int_0876	-3.79443	1.92e-06		ERV3-16A3_I-int_0686	-7.5769	8.46e-13		HERVH-int_0763	1.61252	0.0115156
ERV3-16A3_I-int_0766	-4.58772	8.39e-06		ERV3-16A3_I-int_0877	-2.82566	4.89e-05		ERV3-16A3_I-int_0701	-5.29026	1.24e-05		HERVH-int_0781	1.50244	0.0129738
ERV3-16A3_I-int_0768	-2.94588	0.00076095		ERV3-16A3_I-int_0880	-5.87099	1.31e-08		ERV3-16A3_I-int_0702	-6.09978	3.58e-07		HERVH-int_0797	1.87055	8.94e-06
ERV3-16A3_I-int_0772	1.80608	5.06e-06		ERV3-16A3_I-int_0882	-5.66358	1.15e-12		ERV3-16A3_I-int_0703	-5.36623	1.28e-18		HERVH-int_0814	1.57047	0.000199097
ERV3-16A3_I-int_0773	-3.96608	1.08e-05		ERV3-16A3_I-int_0887	-3.50674	4.27e-05		ERV3-16A3_I-int_0704	-5.55122	3.65e-18		HERVH-int_0831	1.79857	0.00188155
ERV3-16A3_I-int_0775	-2.06622	0.00292761		ERV3-16A3_I-int_0910	-2.48367	0.000892865		ERV3-16A3_I-int_0705	-4.20608	5.36e-05		HERVH-int_0899	1.51737	0.00415777
ERV3-16A3_I-int_0790	-3.20277	0.000527064		ERV3-16A3_I-int_0917	-6.97611	1.76e-11		ERV3-16A3_I-int_0707	-5.92369	2.58e-30		HERVH-int_0910	1.51308	2.07e-07
ERV3-16A3_I-int_0794	-1.97478	0.0465512		ERV3-16A3_I-int_0923	-3.93674	3.16e-05		ERV3-16A3_I-int_0709	-5.28015	1.09e-24		HERVH-int_0964	1.6849	1.97e-12
ERV3-16A3_I-int_0796	-3.86284	0.00932828		ERV3-16A3_I-int_0931	-5.75865	2.89e-15		ERV3-16A3_I-int_0712	-3.05278	0.00303791		HERVH-int_1047	2.27763	8.92e-06
ERV3-16A3_I-int_0797	-5.17966	3.45e-08		ERV3-16A3_I-int_0933	-5.65357	3.55e-18		ERV3-16A3_I-int_0732	-2.81095	0.000754914		HERVH-int_1056	2.83177	1.1e-12
ERV3-16A3_I-int_0798	-3.59777	0.0036466		ERV3-16A3_I-int_0937	-2.00993	0.0317691		ERV3-16A3_I-int_0760	-2.45124	4.8e-05		HERVH-int_1127	3.51098	1.77e-13
ERV3-16A3_I-int_0800	-1.73394	0.0176595		ERV3-16A3_I-int_0951	-2.49698	0.000381873		ERV3-16A3_I-int_0763	-7.19295	5.45e-32		HERVH-int_1128	3.27254	1.14e-08
ERV3-16A3_I-int_0808	1.87687	7.09e-05		ERV3-16A3_I-int_0958	-2.05842	0.0303897		ERV3-16A3_I-int_0764	-5.60007	1.28e-07		HERVH-int_1129	2.07006	0.000463591
ERV3-16A3_I-int_0813	-2.47629	0.00418845		ERV3-16A3_I-int_0959	-1.87403	4.2e-05		ERV3-16A3_I-int_0766	-7.27167	3.47e-49		HERVH-int_1181	2.21912	6.26e-18
ERV3-16A3_I-int_0816	2.31533	0.00194241		ERV3-16A3_I-int_0962	-3.59966	2.1e-12		ERV3-16A3_I-int_0768	-5.61342	1.25e-45		HERVH-int_1227	2.02275	0.000833072
ERV3-16A3_I-int_0818	-2.07079	0.000208136		ERV3-16A3_I-int_0963	-3.20879	0.000112558		ERV3-16A3_I-int_0774	-4.44204	7e-08		HERVH48-int_0031	1.73547	6.14e-12
ERV3-16A3_I-int_0830	-2.62404	0.0292542		ERV3-16A3_I-int_0965	-2.16237	0.0125625		ERV3-16A3_I-int_0775	-1.92568	0.00128691		HERVIP10F-int_0069	1.66889	5.63e-19
ERV3-16A3_I-int_0831	-3.1311	0.00046286		ERV3-16A3_I-int_0968	-5.55501	1.07e-15		ERV3-16A3_I-int_0786	-3.26572	0.016491		HERVIP10FH-int_0027	3.22171	2.43e-07
ERV3-16A3_I-int_0833	-3.03131	1.47e-11		ERV3-16A3_I-int_0969	-5.14079	7.73e-09		ERV3-16A3_I-int_0796	-7.21559	1.18e-43		HERVK11D-int_0012	1.69644	2.68e-06
ERV3-16A3_I-int_0843	-2.67265	0.0259366		ERV3-16A3_I-int_0973	-2.60927	1.81e-07		ERV3-16A3_I-int_0797	-6.39151	4.34e-37		HERVK11D-int_0028	2.03318	2.85e-13
ERV3-16A3_I-int_0845	-4.39244	0.000336117		ERV3-16A3_I-int_0974	-2.98942	7.38e-15		ERV3-16A3_I-int_0798	-6.29948	1.28e-31		HERVK14-int_0027	2.60342	2.55e-09
ERV3-16A3_I-int_0855	-2.32031	0.0189947		ERV3-16A3_I-int_0981	-3.02402	0.000157809		ERV3-16A3_I-int_0799	-3.54686	0.0151176		HERVK14C-int_0026	1.5595	0.000307736
ERV3-16A3_I-int_0858	-2.52805	0.0203713		ERV3-16A3_I-int_1008	-3.07882	0.0131035		ERV3-16A3_I-int_0801	-5.18463	4.99e-07		HERVK3-int_0025	2.13149	7.6e-06
ERV3-16A3_I-int_0865	-2.1195	0.00698783		ERV3-16A3_I-int_1014	-3.14698	3.36e-08		ERV3-16A3_I-int_0802	-5.92785	2.26e-16		HERVK3-int_0077	3.82427	2.65e-07
ERV3-16A3_I-int_0870	-2.4145	0.00932826		ERV3-16A3_I-int_1015	-2.61671	0.0156064		ERV3-16A3_I-int_0806	3.45387	1.93e-08		HERVK9-int_0062	2.12925	3.25e-09
ERV3-16A3_I-int_0877	-2.43171	0.0109479		ERV3-16A3_I-int_1017	-2.10938	0.00250357		ERV3-16A3_I-int_0808	2.28837	7.08e-08		HERVK9-int_0096	2.23208	1.99e-07
ERV3-16A3_I-int_0880	-3.99282	0.00570003		ERV3-16A3_I-int_1026	-2.83375	1.44e-12		ERV3-16A3_I-int_0810	-1.84235	0.000492098		HERVK9-int_0141	2.14184	0.00131857
ERV3-16A3_I-int_0882	-3.06765	0.000146912		ERV3-16A3_I-int_1028	-1.69968	0.0238548		ERV3-16A3_I-int_0813	-3.2025	0.000107193		HERVL-int_0014	2.04596	1.25e-08
ERV3-16A3_I-int_0887	-3.38256	0.0184968		ERV3-16A3_I-int_1036	-2.71703	0.00154009		ERV3-16A3_I-int_0816	-2.2692	0.000144511		HERVL-int_0217	1.64034	0.00718109
ERV3-16A3_I-int_0910	-3.34319	0.00210138		ERV3-16A3_I-int_1038	-3.5827	9.94e-14		ERV3-16A3_I-int_0825	-4.98533	1.39e-12		HERVL-int_0325	2.33457	1.06e-13
ERV3-16A3_I-int_0923	-6.07975	5.84e-05		ERV3-16A3_I-int_1039	-2.0027	2.06e-06		ERV3-16A3_I-int_0830	-5.04284	0.000703749		HERVL-int_0515	1.83207	0.00610143
ERV3-16A3_I-int_0943	1.85302	0.0355514		ERV3-16A3_I-int_1054	-4.63223	2.63e-13		ERV3-16A3_I-int_0831	-4.7075	3.99e-06		HERVL-int_0602	2.00427	8.55e-06
ERV3-16A3_I-int_0951	-1.99806	0.0121975		ERV3-16A3_I-int_1056	-2.20527	0.000538341		ERV3-16A3_I-int_0833	-3.27519	6.09e-24		HERVL-int_0608	1.69907	1.2e-07
ERV3-16A3_I-int_0958	-3.27069	0.00635072		ERV3-16A3_I-int_1058	-7.76229	8.45e-27		ERV3-16A3_I-int_0839	-6.06385	1.14e-12		HERVL-int_0654	2.35127	9.19e-14
ERV3-16A3_I-int_0959	-4.30658	3.45e-12		ERV3-16A3_I-int_1059	-6.03506	1.24e-23		ERV3-16A3_I-int_0840	-6.4325	8.68e-09		HERVL-int_0877	2.53223	0.000433502
ERV3-16A3_I-int_0962	-5.62832	2.99e-11		ERV3-16A3_I-int_1065	-3.10281	0.00684763		ERV3-16A3_I-int_0842	-9.02106	4.82e-10		HERVL-int_0878	3.64561	1.2e-10
ERV3-16A3_I-int_0965	-2.80069	0.00431034		ERV3-16A3_I-int_1081	-1.52575	0.00408467		ERV3-16A3_I-int_0843	-8.05497	2.22e-18		HERVL-int_0944	4.81065	1.02e-07
ERV3-16A3_I-int_0968	-5.20232	1.99e-06		ERV3-16A3_I-int_1085	-7.53894	5.04e-62		ERV3-16A3_I-int_0845	-9.43712	3.98e-23		HERVL-int_1021	1.74136	2.7e-05
ERV3-16A3_I-int_0973	-1.75907	0.00219853		ERV3-16A3_I-int_1086	-8.51473	1.27e-53		ERV3-16A3_I-int_0851	-1.77921	0.000776649		HERVL-int_1142	2.27694	2.94e-13
ERV3-16A3_I-int_0974	-1.79848	0.000842544		ERV3-16A3_I-int_1088	-6.87234	9.24e-43		ERV3-16A3_I-int_0855	-3.2396	4.45e-05		HERVL-int_1193	2.10556	0.00852998
ERV3-16A3_I-int_0981	-3.62805	0.000487101		ERV3-16A3_I-int_1094	-3.25626	5.03e-11		ERV3-16A3_I-int_0859	-3.62502	0.00126558		HERVL-int_1239	1.6509	9.2e-05
ERV3-16A3_I-int_0989	-1.90815	0.00654765		ERV3-16A3_I-int_1095	-2.79601	7.19e-09		ERV3-16A3_I-int_0861	-1.57102	0.0264236		HERVL-int_1240	1.62119	0.000439326
ERV3-16A3_I-int_0995	1.77122	0.0122947		ERV3-16A3_I-int_1098	4.07987	4.02e-18		ERV3-16A3_I-int_0862	-1.53963	0.0221651		HERVL-int_1358	2.37198	2.31e-08
ERV3-16A3_I-int_1004	-1.69082	0.00930593		ERV3-16A3_I-int_1099	3.72023	1.22e-12		ERV3-16A3_I-int_0863	-2.28232	0.000259017		HERVL18-int_0002	1.63681	0.00158039
ERV3-16A3_I-int_1007	-2.03033	0.0143984		ERV3-16A3_I-int_1107	-2.91205	0.00524109		ERV3-16A3_I-int_0865	-1.66682	0.0387516		HERVL18-int_0082	2.68826	3.65e-05
ERV3-16A3_I-int_1014	-3.82139	7.24e-08		ERV3-16A3_I-int_1108	-3.76552	0.000265071		ERV3-16A3_I-int_0876	-4.62287	1.47e-08		HERVL18-int_0140	3.08173	4.14e-10
ERV3-16A3_I-int_1015	-4.1085	0.000796705		ERV3-16A3_I-int_1119	-1.87262	0.000528163		ERV3-16A3_I-int_0877	-3.73845	2.97e-08		HERVL32-int_0007	1.66177	0.00053259
ERV3-16A3_I-int_1017	-2.8605	0.00051776		ERV3-16A3_I-int_1124	-2.21411	0.000292065		ERV3-16A3_I-int_0880	-9.2881	1.4e-30		HERVL32-int_0040	2.01303	0.00350811
ERV3-16A3_I-int_1026	-3.70829	2.97e-15		ERV3-16A3_I-int_1138	1.57147	1.44e-07		ERV3-16A3_I-int_0882	-9.21367	3.72e-38		HERVL40-int_0039	1.50991	3.36e-16
ERV3-16A3_I-int_1036	-2.69889	0.049223		ERV3-16A3_I-int_1140	-3.58236	0.000113347		ERV3-16A3_I-int_0887	-6.58125	1.5e-15		HERVL40-int_0331	1.67108	3.06e-05
ERV3-16A3_I-int_1038	-2.56559	0.000368525		ERV3-16A3_I-int_1141	-3.31191	0.000263445		ERV3-16A3_I-int_0888	-1.83607	0.0182724		HERVL74-int_0097	2.30029	0.000278628
ERV3-16A3_I-int_1039	-2.15279	9.02e-05		ERV3-16A3_I-int_1150	-1.96589	4.13e-07		ERV3-16A3_I-int_0890	-2.6812	0.0460188		HERVP71A-int_0054	1.84717	0.00320247
ERV3-16A3_I-int_1041	-3.60532	0.000370531		ERV3-16A3_I-int_1161	-2.02889	0.0207457		ERV3-16A3_I-int_0893	-1.86439	1.88e-06		HUERS-P1-int_0061	1.83488	2.68e-09
ERV3-16A3_I-int_1043	-1.66777	0.0136952		ERV3-16A3_I-int_1164	-1.55122	4.51e-05		ERV3-16A3_I-int_0906	-4.48131	3.01e-06		HUERS-P1-int_0092	2.94604	1.66e-09
ERV3-16A3_I-int_1049	-1.68444	1.96e-08		ERV3-16A3_I-int_1168	-1.60525	2.69e-07		ERV3-16A3_I-int_0910	-2.89144	0.000655088		HUERS-P1-int_0137	1.96085	2.71e-14
ERV3-16A3_I-int_1054	-6.17463	2.16e-25		ERV3-16A3_I-int_1169	-1.53456	0.000586735		ERV3-16A3_I-int_0916	-2.95395	4.68e-05		HUERS-P1-int_0156	2.29194	1.04e-05
ERV3-16A3_I-int_1056	-2.15526	0.0493346		ERV3-16A3_I-int_1179	-1.99037	0.000109514		ERV3-16A3_I-int_0917	-8.36087	5.87e-36		HUERS-P2-int_0038	2.77712	3.5e-09
ERV3-16A3_I-int_1058	-5.22035	5.43e-07		ERV3-16A3_I-int_1186	-2.72871	0.000939243		ERV3-16A3_I-int_0920	-3.62128	0.00241379		HUERS-P2-int_0044	2.24802	6.56e-10
ERV3-16A3_I-int_1059	-5.16648	6.61e-08		ERV3-16A3_I-int_1195	-2.77374	7.95e-13		ERV3-16A3_I-int_0923	-8.78788	3.34e-26		HUERS-P2-int_0060	2.04878	1.2e-08
ERV3-16A3_I-int_1064	-2.91514	0.000188111		ERV3-16A3_I-int_1197	-4.05203	1.5e-31		ERV3-16A3_I-int_0924	-4.48489	6.71e-06		HUERS-P2-int_0085	1.57894	0.00189373
ERV3-16A3_I-int_1065	-5.54561	4.93e-08		ERV3-16A3_I-int_1200	-1.71749	0.00216259		ERV3-16A3_I-int_0931	-7.27732	1.22e-41		HUERS-P2-int_0090	1.50983	0.0446876
ERV3-16A3_I-int_1085	-6.61911	1.01e-16		ERV3-16A3_I-int_1206	-1.68984	0.0351798		ERV3-16A3_I-int_0933	-7.10401	3.48e-57		HUERS-P3-int_0126	1.56773	0.00679339
ERV3-16A3_I-int_1086	-7.78108	2.75e-17		ERV3-16A3_I-int_1215	-1.51936	0.000389928		ERV3-16A3_I-int_0937	-3.71037	9.81e-06		HUERS-P3-int_0242	1.50223	0.00420096
ERV3-16A3_I-int_1088	-5.7334	1.7e-05		ERV3-16A3_I-int_1217	-1.60148	5.3e-11		ERV3-16A3_I-int_0949	-4.65526	5.16e-10		HUERS-P3b-int_0022	2.09418	4.62e-09
ERV3-16A3_I-int_1091	-2.49413	0.0043945		ERV3-16A3_I-int_1221	-3.15132	0.00152629		ERV3-16A3_I-int_0951	-8.12697	1.17e-35		LTR19-int_0007	2.12202	0.000183567
ERV3-16A3_I-int_1094	-2.61848	1.91e-05		ERV3-16A3_I-int_1222	-3.48623	1.4e-05		ERV3-16A3_I-int_0954	-2.02931	4.52e-06		LTR23-int_0062	1.51106	6.7e-07
ERV3-16A3_I-int_1095	-2.42214	0.000175643		ERV3-16A3_I-int_1239	-2.85366	0.00757081		ERV3-16A3_I-int_0962	-2.50043	0.000718272		LTR25-int_0109	2.47209	0.00315353
ERV3-16A3_I-int_1098	3.61805	5.38e-09		ERV3-16A3_I-int_1240	-1.81692	0.0287923		ERV3-16A3_I-int_0963	-4.20961	3.94e-07		LTR25-int_0143	1.97608	0.000148242
ERV3-16A3_I-int_1099	2.99753	1.16e-06		ERV3-16A3_I-int_1257	-3.98411	4.36e-07		ERV3-16A3_I-int_0965	-2.19116	0.0164387		LTR57-int_0192	1.75764	0.00132018
ERV3-16A3_I-int_1113	-1.89976	4.55e-05		ERV3-16A3_I-int_1258	-4.29122	2.37e-06		ERV3-16A3_I-int_0968	-7.43343	3.9e-35		MER101-int_0327	2.70947	3.89e-10
ERV3-16A3_I-int_1119	-2.96282	5.27e-07		ERV3-16A3_I-int_1273	-1.70946	0.0209495		ERV3-16A3_I-int_0969	-6.13148	3.74e-16		MER101-int_0328	2.31762	0.00010878
ERV3-16A3_I-int_1120	-1.98842	0.000979626		ERV3-16A3_I-int_1283	-1.82535	0.00208064		ERV3-16A3_I-int_0973	-4.53294	9.77e-19		MER101-int_0329	2.05362	0.000621013
ERV3-16A3_I-int_1124	-2.24952	0.00887403		ERV3-16A3_I-int_1285	-4.40619	6.62e-07		ERV3-16A3_I-int_0974	-2.83188	7.52e-13		MER101-int_0330	2.69791	0.000175321
ERV3-16A3_I-int_1125	-2.57228	0.0240714		ERV3-16A3_I-int_1293	-1.99017	0.0194042		ERV3-16A3_I-int_0978	-2.75696	0.0255732		MER101-int_0331	1.62692	9.57e-08
ERV3-16A3_I-int_1130	-2.42228	0.040082		ERV3-16A3_I-int_1298	2.39941	0.000861775		ERV3-16A3_I-int_0981	-5.45145	1.28e-14		MER101-int_0409	1.98223	0.000132752
ERV3-16A3_I-int_1135	-1.56049	5.37e-07		ERV3-16A3_I-int_1299	-3.00644	4.41e-09		ERV3-16A3_I-int_1008	-4.93117	3.97e-07		MER101-int_0410	1.8751	8.33e-08
ERV3-16A3_I-int_1140	-5.28638	8.11e-08		ERV3-16A3_I-int_1315	-1.58857	0.0345159		ERV3-16A3_I-int_1026	-3.6719	4.7e-16		MER101-int_0414	1.65911	0.0372884
ERV3-16A3_I-int_1141	-2.65863	0.00490338		ERV3-16A3_I-int_1320	-3.44788	2.42e-07		ERV3-16A3_I-int_1036	-2.74796	0.000333228		MER34B-int_0193	2.9531	1.38e-07
ERV3-16A3_I-int_1150	-2.58864	5.83e-10		ERV3-16A3_I-int_1322	-3.87231	4.73e-07		ERV3-16A3_I-int_1038	-3.57146	8.41e-10		MER34B-int_0291	3.43308	9.79e-06
ERV3-16A3_I-int_1154	-1.9353	0.00838973		ERV3-16A3_I-int_1331	-2.33492	2.72e-12		ERV3-16A3_I-int_1039	-2.05031	1.15e-06		MER4-int_0235	2.62514	3.59e-22
ERV3-16A3_I-int_1161	-5.35089	4.56e-11		ERV3-16A3_I-int_1335	-2.16421	0.0198445		ERV3-16A3_I-int_1049	-1.55083	1.2e-07		MER4-int_0236	2.53054	5.83e-24
ERV3-16A3_I-int_1162	-2.54134	0.00161528		ERV3-16A3_I-int_1340	-2.19088	0.0379281		ERV3-16A3_I-int_1054	-4.70685	2.46e-14		MER4-int_0505	1.55963	2.28e-06
ERV3-16A3_I-int_1164	-2.56409	1.04e-06		ERV3-16A3_I-int_1350	-2.5932	0.000219907		ERV3-16A3_I-int_1056	-2.45304	0.0118208		MER4-int_0532	1.76871	0.00106992
ERV3-16A3_I-int_1168	-1.74758	1.73e-06		ERV3-16A3_I-int_1357	-2.80743	0.000387837		ERV3-16A3_I-int_1058	-8.3021	2.24e-34		MER4-int_0775	2.28903	2.14e-09
ERV3-16A3_I-int_1169	-2.81143	6.16e-09		ERV3-16A3_I-int_1358	-2.57172	4.99e-05		ERV3-16A3_I-int_1059	-6.17734	1.16e-22		MER4-int_0912	2.672	1.44e-09
ERV3-16A3_I-int_1171	-1.80207	0.00507064		ERV3-16A3_I-int_1359	-5.09127	5.15e-06		ERV3-16A3_I-int_1065	-6.87224	1.77e-17		MER41-int_0138	1.7045	0.0011
ERV3-16A3_I-int_1176	-3.76414	0.00631623		ERV3-16A3_I-int_1386	-3.56253	0.000235825		ERV3-16A3_I-int_1077	-3.46915	0.00966182		MER41-int_0276	1.72544	2.32e-11
ERV3-16A3_I-int_1180	-2.01969	0.000285367		ERV3-16A3_I-int_1387	-4.86124	1.25e-11		ERV3-16A3_I-int_1081	-3.63167	1.48e-16		MER41-int_0351	3.77523	1.66e-13
ERV3-16A3_I-int_1181	-2.66092	3.63e-09		ERV3-16A3_I-int_1390	-2.95268	0.0091143		ERV3-16A3_I-int_1085	-7.94838	2.86e-89		MER41-int_0400	2.24752	9.55e-06
ERV3-16A3_I-int_1186	-2.80652	0.00122153		ERV3-16A3_I-int_1396	1.73517	3.66e-07		ERV3-16A3_I-int_1086	-8.87317	1.54e-74		MER41-int_0455	2.06157	3.7e-06
ERV3-16A3_I-int_1195	-2.35986	5.19e-07		ERV3-16A3_I-int_1399	-4.46443	6.93e-05		ERV3-16A3_I-int_1088	-7.56766	3.1e-58		MER41-int_0565	1.77331	1.06e-06
ERV3-16A3_I-int_1197	-3.4466	4.03e-20		ERV3-16A3_I-int_1401	-2.56289	0.0177265		ERV3-16A3_I-int_1094	-2.45241	2.32e-06		MER41-int_0599	1.97271	8.75e-05
ERV3-16A3_I-int_1200	-1.8497	0.0174497		ERV3-16A3_I-int_1413	-2.38317	4.14e-06		ERV3-16A3_I-int_1095	-2.37466	4.83e-06		MER4B-int_0451	1.80169	3e-07
ERV3-16A3_I-int_1206	-2.87603	0.000631512		ERV3-16A3_I-int_1421	-1.70683	0.00220275		ERV3-16A3_I-int_1098	2.79599	4.96e-07		MER4B-int_0465	2.08032	0.000639204
ERV3-16A3_I-int_1207	-1.82551	1.97e-15		ERV3-16A3_I-int_1423	-1.53958	1.64e-07		ERV3-16A3_I-int_1099	5.04961	1.22e-21		MER4B-int_0483	1.56743	0.000295245
ERV3-16A3_I-int_1213	-1.7611	5.13e-13		ERV3-16A3_I-int_1424	-4.38058	9.11e-14		ERV3-16A3_I-int_1104	-2.93396	0.0223783		MER4B-int_0484	1.75465	0.000218745
ERV3-16A3_I-int_1215	-2.2461	2.94e-07		ERV3-16A3_I-int_1451	-4.042	3.83e-06		ERV3-16A3_I-int_1105	-2.54742	0.00130513		MER50-int_0196	1.72129	0.00404319
ERV3-16A3_I-int_1217	-1.84672	1.78e-07		ERV3-16A3_I-int_1462	-2.27351	6.26e-12		ERV3-16A3_I-int_1107	-5.36966	7.5e-13		MER50-int_0206	2.26147	7.07e-06
ERV3-16A3_I-int_1221	-2.56101	0.0396514		ERV3-16A3_I-int_1491	1.541	1e-15		ERV3-16A3_I-int_1108	-6.49782	4.76e-19		MER61-int_0104	1.6001	6.88e-13
ERV3-16A3_I-int_1222	-3.71053	0.000504287		ERV3-16A3_I-int_1520	-7.44252	1.73e-13		ERV3-16A3_I-int_1109	-3.76685	4.69e-06		MER61-int_0135	1.52961	6.56e-07
ERV3-16A3_I-int_1229	-2.33758	0.0311308		ERV3-16A3_I-int_1522	-5.83459	4.1e-10		ERV3-16A3_I-int_1119	-2.20967	3.57e-05		MER61-int_0155	1.88592	0.0135049
ERV3-16A3_I-int_1239	-3.66747	0.00940272		ERV3-16A3_I-int_1526	-5.71284	6.39e-16		ERV3-16A3_I-int_1120	-2.00681	1.85e-06		MER61-int_0200	1.60393	6.19e-05
ERV3-16A3_I-int_1240	-3.90151	0.00028744		ERV3-16A3_I-int_1527	-2.68541	0.00260506		ERV3-16A3_I-int_1124	-1.60164	0.00922337		MER61-int_0223	1.85885	6.12e-09
ERV3-16A3_I-int_1243	-1.76167	0.000756207		ERV3-16A3_I-int_1539	-1.88832	0.00236022		ERV3-16A3_I-int_1140	-3.44319	0.00195541		MER61-int_0262	2.87053	1.72e-07
ERV3-16A3_I-int_1254	-2.24932	0.0347343		ERV3-16A3_I-int_1558	-1.6434	3.5e-06		ERV3-16A3_I-int_1141	-3.04435	0.000584085		MER61-int_0269	1.54728	1.03e-08
ERV3-16A3_I-int_1255	-2.09293	0.0404548		ERV3-16A3_I-int_1574	-3.7249	2.34e-10		ERV3-16A3_I-int_1150	-1.87864	2.14e-07		MER61-int_0286	1.76104	1.33e-07
ERV3-16A3_I-int_1257	-5.35047	5.73e-11		ERV3-16A3_I-int_1575	-1.69931	0.000262576		ERV3-16A3_I-int_1161	-2.47018	0.0108386		MER61-int_0287	2.11033	1.45e-05
ERV3-16A3_I-int_1258	-5.56276	6.95e-13		ERV3-16A3_I-int_1577	-3.36444	0.0372887		ERV3-16A3_I-int_1168	-2.41343	2.6e-14		MER61-int_0303	1.50741	0.00081351
ERV3-16A3_I-int_1263	-2.63687	0.0439765		ERV3-16A3_I-int_1580	-2.75565	5.4e-10		ERV3-16A3_I-int_1169	-2.57684	2.19e-07		PABL_A-int_0076	1.71328	3.1e-12
ERV3-16A3_I-int_1271	-1.75014	0.0443252		ERV3-16A3_I-int_1584	-1.8327	0.000251236		ERV3-16A3_I-int_1175	-5.46565	5.83e-08		PABL_A-int_0115	2.06278	9.33e-09
ERV3-16A3_I-int_1273	-3.4697	0.000473358		ERV3-16A3_I-int_1587	-5.30308	5.91e-12		ERV3-16A3_I-int_1176	-5.25822	1.62e-06		PABL_B-int_0086	2.21965	6.58e-07
ERV3-16A3_I-int_1283	-2.25308	0.00113255		ERV3-16A3_I-int_1591	-2.36243	4.28e-06		ERV3-16A3_I-int_1177	-3.31072	0.0206546		PABL_B-int_0087	2.31007	0.000123826
ERV3-16A3_I-int_1285	-4.71956	2.98e-06		ERV3-16A3_I-int_1592	-6.65529	7.83e-20		ERV3-16A3_I-int_1179	-1.60778	0.00308403		PABL_B-int_0089	2.07617	0.000150368
ERV3-16A3_I-int_1295	-2.47579	0.0111475		ERV3-16A3_I-int_1593	-1.80273	0.00123043		ERV3-16A3_I-int_1186	-4.77557	7.37e-11		PABL_B-int_0090	1.98559	5.58e-06
ERV3-16A3_I-int_1299	-1.74217	0.00264575		ERV3-16A3_I-int_1599	-3.28717	1.54e-20		ERV3-16A3_I-int_1195	-3.56888	1.23e-21		PRIMA41-int_0032	1.74006	0.00317239
ERV3-16A3_I-int_1306	-1.60995	0.00948234		ERV3-16A3_I-int_1600	-3.25663	1.06e-17		ERV3-16A3_I-int_1197	-4.58619	2.62e-34		PRIMA41-int_0117	2.22998	0.0095757
ERV3-16A3_I-int_1315	-2.81517	0.000311104		ERV3-16A3_I-int_1601	-4.03625	0.000356781		ERV3-16A3_I-int_1200	-2.53657	4.5e-06		PRIMA41-int_0122	2.00804	0.0118441
ERV3-16A3_I-int_1317	-2.49627	0.0439765		ERV3-16A3_I-int_1614	-3.50666	0.000238596		ERV3-16A3_I-int_1205	-1.92538	0.00381107		PRIMA41-int_0152	1.76946	0.0126889
ERV3-16A3_I-int_1322	-2.89633	0.000325518		ERV3-16A3_I-int_1615	-6.78998	1.22e-17		ERV3-16A3_I-int_1221	-3.20442	0.0005105		PRIMAX-int_0001	1.6418	1.48e-06
ERV3-16A3_I-int_1324	-1.79367	0.00976624		ERV3-16A3_I-int_1619	-3.10784	0.000978315		ERV3-16A3_I-int_1222	-3.06993	0.00021037		PRIMAX-int_0023	1.97023	5.15e-06
ERV3-16A3_I-int_1326	-2.0129	0.012675		ERV3-16A3_I-int_1620	-3.76475	0.000137887		ERV3-16A3_I-int_1224	-2.27873	0.0157906		ERV3-16A3_I-int_0018	-1.9715	0.0429746
ERV3-16A3_I-int_1330	-1.90819	0.000267911		ERV3-16A3_I-int_1639	-2.3966	0.00417225		ERV3-16A3_I-int_1238	-2.78036	0.0015817		ERV3-16A3_I-int_0036	-2.39397	0.00575696
ERV3-16A3_I-int_1331	-1.54572	8.25e-05		ERV3-16A3_I-int_1640	-3.9373	3.52e-09		ERV3-16A3_I-int_1243	-2.31198	2.75e-06		ERV3-16A3_I-int_0071	-2.09565	0.0233059
ERV3-16A3_I-int_1335	-2.8703	0.0124889		ERV3-16A3_I-int_1646	2.28015	3.39e-05		ERV3-16A3_I-int_1257	-5.14045	5.15e-14		ERV3-16A3_I-int_0105	-1.52589	1.06e-06
ERV3-16A3_I-int_1340	-2.72433	0.0195762		ERV3-16A3_I-int_1650	-1.86534	0.0371827		ERV3-16A3_I-int_1258	-5.03516	3.71e-11		ERV3-16A3_I-int_0110	-1.54541	0.0258717
ERV3-16A3_I-int_1345	-3.24547	0.00441596		ERV3-16A3_I-int_1654	-1.81766	0.00747981		ERV3-16A3_I-int_1269	-3.04923	0.00612366		ERV3-16A3_I-int_0114	-1.57899	0.00239812
ERV3-16A3_I-int_1346	-4.02393	0.0163202		ERV3-16A3_I-int_1656	-2.14089	0.000775797		ERV3-16A3_I-int_1271	-2.07193	0.00370938		ERV3-16A3_I-int_0139	-4.58874	2.05e-06
ERV3-16A3_I-int_1350	-4.57512	7.17e-06		ERV3-16A3_I-int_1663	-2.91314	2.75e-09		ERV3-16A3_I-int_1273	-3.52385	9.77e-07		ERV3-16A3_I-int_0142	-2.33665	0.0050805
ERV3-16A3_I-int_1352	-2.71791	0.0366569		ERV3-16A3_I-int_1664	-3.01762	1.46e-09		ERV3-16A3_I-int_1283	-3.41783	7.6e-11		ERV3-16A3_I-int_0161	-1.97623	0.000357866
ERV3-16A3_I-int_1358	-2.38623	0.0160197		ERV3-16A3_I-int_1665	-3.17076	5.35e-10		ERV3-16A3_I-int_1285	-6.34743	7.61e-23		ERV3-16A3_I-int_0163	-2.24858	7.65e-05
ERV3-16A3_I-int_1361	2.16255	0.00182088		ERV3-16A3_I-int_1667	-2.00635	0.0093304		ERV3-16A3_I-int_1293	-2.95422	0.00398629		ERV3-16A3_I-int_0165	-2.66148	0.00109413
ERV3-16A3_I-int_1363	1.86314	0.00595159		ERV3-16A3_I-int_1669	-3.91932	2.29e-08		ERV3-16A3_I-int_1299	-4.32767	5.31e-27		ERV3-16A3_I-int_0166	-1.86073	0.0334344
ERV3-16A3_I-int_1369	-3.13771	0.0185277		ERV3-16A3_I-int_1689	-1.84742	0.00324832		ERV3-16A3_I-int_1302	1.62277	0.000188179		ERV3-16A3_I-int_0173	-2.13909	0.0183067
ERV3-16A3_I-int_1380	-3.20113	0.0371179		ERV3-16A3_I-int_1693	-4.35716	0.000388766		ERV3-16A3_I-int_1307	-2.56478	0.0295472		ERV3-16A3_I-int_0181	-3.04313	2.44e-07
ERV3-16A3_I-int_1387	-3.71169	0.00465905		ERV3-16A3_I-int_1695	-3.15989	0.0280865		ERV3-16A3_I-int_1310	1.90325	0.0044261		ERV3-16A3_I-int_0183	-2.62109	0.00416111
ERV3-16A3_I-int_1390	-2.86752	0.0471329		ERV3-16A3_I-int_1709	-4.43243	5.36e-07		ERV3-16A3_I-int_1320	-5.93394	3.41e-19		ERV3-16A3_I-int_0187	-2.95149	0.00992943
ERV3-16A3_I-int_1396	1.50521	0.00146313		ERV3-16A3_I-int_1710	-3.66472	7.6e-13		ERV3-16A3_I-int_1322	-3.73129	1.35e-06		ERV3-16A3_I-int_0198	-1.97389	4.21e-06
ERV3-16A3_I-int_1399	-4.09668	0.00246642		ERV3-16A3_I-int_1724	-3.89693	1.51e-07		ERV3-16A3_I-int_1331	-1.77027	3.85e-07		ERV3-16A3_I-int_0211	-1.79744	5.41e-07
ERV3-16A3_I-int_1401	-3.67479	0.00550814		ERV3-16A3_I-int_1726	3.00402	0.000158075		ERV3-16A3_I-int_1340	-2.06066	0.0275859		ERV3-16A3_I-int_0259	-1.90955	0.00446077
ERV3-16A3_I-int_1406	-4.24558	6.25e-10		ERV3-16A3_I-int_1727	2.26652	5.41e-05		ERV3-16A3_I-int_1345	-6.0741	3.63e-10		ERV3-16A3_I-int_0283	-2.27639	1.5e-05
ERV3-16A3_I-int_1411	-3.17734	0.00110159		ERV3-16A3_I-int_1730	-3.44817	3.27e-05		ERV3-16A3_I-int_1346	-6.90367	4.09e-11		ERV3-16A3_I-int_0294	-2.77531	0.0252673
ERV3-16A3_I-int_1412	-1.64811	1.28e-06		ERV3-16A3_I-int_1735	-1.77954	0.00271559		ERV3-16A3_I-int_1350	-2.98601	7.83e-05		ERV3-16A3_I-int_0295	-2.68605	0.00480287
ERV3-16A3_I-int_1413	-2.93323	1.79e-08		ERV3-16A3_I-int_1736	-2.13883	0.000122048		ERV3-16A3_I-int_1353	-2.23588	0.0485789		ERV3-16A3_I-int_0307	-2.65176	0.0411051
ERV3-16A3_I-int_1416	2.12016	0.000375152		ERV3-16A3_I-int_1744	1.52574	0.0165586		ERV3-16A3_I-int_1357	-3.38644	0.000108883		ERV3-16A3_I-int_0333	-1.55523	2.31e-05
ERV3-16A3_I-int_1421	-2.14267	0.000934506		ERV3-16A3_I-int_1750	-2.12483	0.00118651		ERV3-16A3_I-int_1358	-2.9593	5.87e-07		ERV3-16A3_I-int_0344	-3.12249	1.38e-05
ERV3-16A3_I-int_1422	-2.03523	0.0149645		ERV3-16A3_I-int_1760	1.89086	1.56e-09		ERV3-16A3_I-int_1359	-6.42408	4.31e-13		ERV3-16A3_I-int_0371	-2.02667	0.000281509
ERV3-16A3_I-int_1423	-2.19276	3.03e-08		ERV3-16A3_I-int_1766	-2.73378	4.79e-05		ERV3-16A3_I-int_1368	-3.4416	3.29e-07		ERV3-16A3_I-int_0394	-2.26314	9.88e-09
ERV3-16A3_I-int_1424	-3.95468	3.84e-05		ERV3-16A3_I-int_1781	-3.4673	1.95e-06		ERV3-16A3_I-int_1380	-3.46452	0.000780466		ERV3-16A3_I-int_0396	-2.86708	9.59e-05
ERV3-16A3_I-int_1425	-2.53807	0.0219825		ERV3-16A3_I-int_1783	-3.2668	0.0191854		ERV3-16A3_I-int_1386	-4.28024	5.31e-05		ERV3-16A3_I-int_0403	-2.02371	6.53e-09
ERV3-16A3_I-int_1429	-2.24998	0.0299948		ERV3-16A3_I-int_1792	-1.71382	0.00789729		ERV3-16A3_I-int_1387	-5.66493	8.19e-21		ERV3-16A3_I-int_0404	-1.84359	9.76e-10
ERV3-16A3_I-int_1462	-2.45485	5.04e-11		ERV3-16A3_I-int_1802	-1.59003	0.00449568		ERV3-16A3_I-int_1390	-7.39218	1.53e-16		ERV3-16A3_I-int_0405	-2.24406	5.29e-07
ERV3-16A3_I-int_1489	-2.70396	0.00973317		ERV3-16A3_I-int_1815	-1.96744	0.0326008		ERV3-16A3_I-int_1399	-7.84408	3.65e-21		ERV3-16A3_I-int_0424	-1.63969	0.00195478
ERV3-16A3_I-int_1491	2.07978	4.49e-18		ERV3-16A3_I-int_1843	2.73235	4.88e-07		ERV3-16A3_I-int_1401	-5.60471	7.32e-11		ERV3-16A3_I-int_0430	-2.59115	0.000317932
ERV3-16A3_I-int_1492	-1.96127	0.0137087		ERV3-16A3_I-int_1846	1.5651	5.64e-12		ERV3-16A3_I-int_1403	-3.31589	0.0008055		ERV3-16A3_I-int_0457	-2.25493	0.00079444
ERV3-16A3_I-int_1505	-2.12544	0.0328659		ERV3-16A3_I-int_1862	1.62477	2.85e-10		ERV3-16A3_I-int_1406	-2.52896	1.17e-06		ERV3-16A3_I-int_0461	-2.2552	2.08e-05
ERV3-16A3_I-int_1507	-2.12113	0.0234965		ERV3-16A3_I-int_1876	2.58464	0.00558606		ERV3-16A3_I-int_1422	-1.75296	0.0275638		ERV3-16A3_I-int_0467	-1.87916	0.00679068
ERV3-16A3_I-int_1517	-2.41833	0.00143237		ERV3-16A3_I-int_1877	2.08582	0.00808232		ERV3-16A3_I-int_1424	-5.64702	1.93e-17		ERV3-16A3_I-int_0542	-2.05352	0.021614
ERV3-16A3_I-int_1518	-2.35073	9.04e-06		ERV3-16A3_I-int_1907	-1.63034	2.21e-08		ERV3-16A3_I-int_1425	-2.28559	0.0335945		ERV3-16A3_I-int_0557	-5.36732	1.1e-12
ERV3-16A3_I-int_1520	-7.12721	2e-07		ERV3-16A3_I-int_1915	-2.13778	5.89e-06		ERV3-16A3_I-int_1429	-2.24509	0.00784023		ERV3-16A3_I-int_0577	-2.67878	0.000148008
ERV3-16A3_I-int_1522	-5.94655	1.1e-07		ERV3-16A3_I-int_1916	-5.72305	3.34e-08		ERV3-16A3_I-int_1451	-4.91038	2.41e-08		ERV3-16A3_I-int_0587	-1.72729	0.00243012
ERV3-16A3_I-int_1526	-5.06352	2.61e-05		ERV3-16A3_I-int_1924	-2.65976	0.0243762		ERV3-16A3_I-int_1462	-2.49529	6.26e-09		ERV3-16A3_I-int_0594	-1.52931	0.00177622
ERV3-16A3_I-int_1527	-4.5329	8.61e-07		ERV3-16A3_I-int_1925	-5.6352	2e-14		ERV3-16A3_I-int_1491	1.85132	1.94e-15		ERV3-16A3_I-int_0603	-2.33334	0.000112976
ERV3-16A3_I-int_1528	-3.45481	0.0122371		ERV3-16A3_I-int_1927	-3.91854	4.26e-06		ERV3-16A3_I-int_1496	-3.38489	1.76e-08		ERV3-16A3_I-int_0626	-3.98711	3.09e-08
ERV3-16A3_I-int_1539	-4.19489	2.63e-10		ERV3-16A3_I-int_1928	-3.45235	0.000110205		ERV3-16A3_I-int_1500	-2.61728	0.000112258		ERV3-16A3_I-int_0627	-2.9135	0.00643705
ERV3-16A3_I-int_1560	-5.10093	0.000268972		ERV3-16A3_I-int_1933	-1.74714	0.00236689		ERV3-16A3_I-int_1518	-2.97096	4.75e-13		ERV3-16A3_I-int_0628	-2.88221	0.000783231
ERV3-16A3_I-int_1561	-6.47733	2.55e-05		ERV3-16A3_I-int_1937	-2.79491	0.0132134		ERV3-16A3_I-int_1520	-8.5952	3.22e-32		ERV3-16A3_I-int_0629	-2.95449	0.000583632
ERV3-16A3_I-int_1573	-2.1027	6.28e-07		ERV3-16A3_I-int_1940	-2.04384	0.0336512		ERV3-16A3_I-int_1522	-7.61266	1.14e-23		ERV3-16A3_I-int_0639	-1.97129	0.00121673
ERV3-16A3_I-int_1574	-4.30077	6.2e-08		ERV3-16A3_I-int_1957	2.37057	0.000462195		ERV3-16A3_I-int_1526	-6.78579	5.23e-33		ERV3-16A3_I-int_0673	-1.52307	0.0455157
ERV3-16A3_I-int_1575	-2.58142	6.17e-06		ERV3-16A3_I-int_1960	1.90603	9.86e-08		ERV3-16A3_I-int_1555	-2.72056	0.0165054		ERV3-16A3_I-int_0686	-4.06799	0.0261227
ERV3-16A3_I-int_1580	-2.27132	5.1e-06		ERV3-16A3_I-int_1972	-3.81546	6.12e-05		ERV3-16A3_I-int_1558	-1.55681	0.00030487		ERV3-16A3_I-int_0707	-3.6277	9.14e-06
ERV3-16A3_I-int_1581	-2.18536	0.0169369		ERV3-16A3_I-int_1973	-2.72067	0.0169605		ERV3-16A3_I-int_1560	-4.0002	0.000808844		ERV3-16A3_I-int_0709	-2.67848	0.00309055
ERV3-16A3_I-int_1584	-2.34292	0.000125254		ERV3-16A3_I-int_2007	-2.14928	0.0357552		ERV3-16A3_I-int_1561	-6.14993	2.46e-11		ERV3-16A3_I-int_0730	-1.93967	1.18e-05
ERV3-16A3_I-int_1587	-5.54923	4.99e-07		ERV3-16A3_I-int_2008	-2.16294	0.027404		ERV3-16A3_I-int_1565	-2.09715	4.02e-05		ERV3-16A3_I-int_0739	-1.53551	0.0363423
ERV3-16A3_I-int_1591	-2.8295	1.12e-06		ERV3-16A3_I-int_2009	-6.50436	2.65e-20		ERV3-16A3_I-int_1566	-4.9123	1.13e-05		ERV3-16A3_I-int_0763	-2.80121	0.000416222
ERV3-16A3_I-int_1592	-3.39412	0.00451867		ERV3-16A3_I-int_2010	-3.91721	0.00154009		ERV3-16A3_I-int_1573	-2.03002	1.64e-07		ERV3-16A3_I-int_0766	-3.83648	3.29e-06
ERV3-16A3_I-int_1593	-3.9123	1.22e-09		ERV3-16A3_I-int_2022	-1.95083	5.92e-05		ERV3-16A3_I-int_1574	-4.79232	8.88e-19		ERV3-16A3_I-int_0768	-2.80282	3.58e-05
ERV3-16A3_I-int_1596	-1.94196	0.0118127		ERV3-16A3_I-int_2023	-1.95805	3e-05		ERV3-16A3_I-int_1575	-2.10163	1.38e-05		ERV3-16A3_I-int_0831	-1.84076	0.0414289
ERV3-16A3_I-int_1599	-2.6276	1.33e-07		ERV3-16A3_I-int_2025	-2.35699	2.19e-05		ERV3-16A3_I-int_1577	-5.78661	7.15e-08		ERV3-16A3_I-int_0855	-2.84662	0.000231598
ERV3-16A3_I-int_1600	-2.68453	1.81e-05		ERV3-16A3_I-int_2029	-2.17177	0.000141437		ERV3-16A3_I-int_1580	-3.81444	9.15e-20		ERV3-16A3_I-int_0876	-4.13366	1.94e-06
ERV3-16A3_I-int_1604	-1.69764	0.00423883		ERV3-16A3_I-int_2061	-2.21874	0.0117552		ERV3-16A3_I-int_1581	-3.27918	1.11e-05		ERV3-16A3_I-int_0877	-3.33857	8.49e-06
ERV3-16A3_I-int_1615	-6.15872	0.00771388		ERV3-16A3_I-int_2077	-1.53464	0.0144155		ERV3-16A3_I-int_1587	-7.61948	1.25e-38		ERV3-16A3_I-int_0882	-2.91903	0.00483528
ERV3-16A3_I-int_1619	-3.90209	0.00511359		ERV3-16A3_I-int_2095	-5.55816	3.85e-14		ERV3-16A3_I-int_1591	-4.59971	1.98e-20		ERV3-16A3_I-int_0910	-1.78728	0.0245822
ERV3-16A3_I-int_1620	-4.1599	0.000224747		ERV3-16A3_I-int_2096	-1.60885	0.000337981		ERV3-16A3_I-int_1592	-8.56561	9.95e-35		ERV3-16A3_I-int_0959	-1.79129	0.000417241
ERV3-16A3_I-int_1638	-2.18639	0.00347614		ERV3-16A3_I-int_2097	-1.71138	0.0182739		ERV3-16A3_I-int_1593	-5.15902	1e-21		ERV3-16A3_I-int_0962	-2.86656	1.93e-05
ERV3-16A3_I-int_1640	-4.50189	4.19e-07		ERV3-16A3_I-int_2098	-3.86727	3.33e-08		ERV3-16A3_I-int_1599	-4.10514	1.12e-23		ERV3-16A3_I-int_0968	-3.50549	0.0180753
ERV3-16A3_I-int_1643	-2.37375	0.000932071		ERV3-16A3_I-int_2099	-3.11973	5.69e-07		ERV3-16A3_I-int_1600	-4.17832	5.12e-20		ERV3-16A3_I-int_0974	-2.25305	9.12e-05
ERV3-16A3_I-int_1646	2.32115	1.89e-05		ERV3-16A3_I-int_2101	-2.30622	0.0229964		ERV3-16A3_I-int_1601	-7.06824	1.53e-14		ERV3-16A3_I-int_1014	-2.61742	1.74e-05
ERV3-16A3_I-int_1648	-3.79013	0.000248274		ERV3-16A3_I-int_2102	-4.15906	0.000155368		ERV3-16A3_I-int_1606	-4.8132	9.74e-09		ERV3-16A3_I-int_1026	-3.04699	3.3e-14
ERV3-16A3_I-int_1649	-3.12771	0.0246976		ERV3-16A3_I-int_2104	-6.85769	1.94e-13		ERV3-16A3_I-int_1607	-2.0921	1.61e-10		ERV3-16A3_I-int_1036	-2.68718	0.00100228
ERV3-16A3_I-int_1650	-4.06815	0.000133288		ERV3-16A3_I-int_2106	-1.77015	0.00108315		ERV3-16A3_I-int_1612	-3.50977	1.43e-05		ERV3-16A3_I-int_1038	-1.70664	0.00098388
ERV3-16A3_I-int_1652	-4.21015	0.00356557		ERV3-16A3_I-int_2110	-2.48307	0.00818853		ERV3-16A3_I-int_1614	-6.21255	1.61e-14		ERV3-16A3_I-int_1054	-3.13404	1.15e-07
ERV3-16A3_I-int_1655	-1.86269	0.0176657		ERV3-16A3_I-int_2115	-2.62857	0.0140697		ERV3-16A3_I-int_1615	-8.78563	1.24e-48		ERV3-16A3_I-int_1056	-2.71403	0.000224334
ERV3-16A3_I-int_1656	-2.46227	0.00303817		ERV3-16A3_I-int_2116	-3.741	9.13e-05		ERV3-16A3_I-int_1619	-7.40488	6.56e-20		ERV3-16A3_I-int_1058	-2.58443	0.039101
ERV3-16A3_I-int_1664	-1.57893	0.0376944		ERV3-16A3_I-int_2119	-1.79799	0.000706345		ERV3-16A3_I-int_1620	-7.67897	1.18e-18		ERV3-16A3_I-int_1059	-3.49741	1.82e-05
ERV3-16A3_I-int_1665	-1.65263	0.0202847		ERV3-16A3_I-int_2136	-2.10381	0.0193568		ERV3-16A3_I-int_1626	-5.82471	0.00167915		ERV3-16A3_I-int_1085	-2.58714	7.78e-05
ERV3-16A3_I-int_1667	-2.77209	0.00574316		ERV3-16A3_I-int_2144	-3.83866	2.31e-08		ERV3-16A3_I-int_1627	-7.2702	1.38e-07		ERV3-16A3_I-int_1086	-3.43771	0.00821499
ERV3-16A3_I-int_1669	-3.18764	0.00138496		ERV3-16A3_I-int_2154	1.50899	0.00119015		ERV3-16A3_I-int_1629	-3.02989	0.0164794		ERV3-16A3_I-int_1088	-3.09166	0.034381
ERV3-16A3_I-int_1689	-4.30571	1.95e-10		ERV3-16A3_I-int_2161	1.73462	0.0119113		ERV3-16A3_I-int_1639	-2.19389	0.0123397		ERV3-16A3_I-int_1094	-2.5249	5.52e-06
ERV3-16A3_I-int_1693	-3.66098	0.00893431		ERV3-16A3_I-int_2178	-5.26075	2.92e-08		ERV3-16A3_I-int_1640	-3.74387	0.00034667		ERV3-16A3_I-int_1095	-2.59463	3.44e-06
ERV3-16A3_I-int_1699	-1.99846	0.0169714		ERV3-16A3_I-int_2182	-2.30903	5.93e-08		ERV3-16A3_I-int_1646	3.65119	8.51e-14		ERV3-16A3_I-int_1124	-2.24033	6.53e-05
ERV3-16A3_I-int_1701	-1.98656	1.63e-05		ERV3-16A3_I-int_2184	-2.89987	4e-06		ERV3-16A3_I-int_1650	-2.18277	0.019481		ERV3-16A3_I-int_1150	-2.02648	5.01e-09
ERV3-16A3_I-int_1706	-1.9483	0.000416177		ERV3-16A3_I-int_2185	-2.8036	0.027451		ERV3-16A3_I-int_1663	-4.2745	8.41e-23		ERV3-16A3_I-int_1161	-4.23014	2.06e-08
ERV3-16A3_I-int_1720	-2.80157	8.14e-05		ERV3-16A3_I-int_2187	-1.9324	1.13e-06		ERV3-16A3_I-int_1664	-4.231	1.03e-22		ERV3-16A3_I-int_1169	-1.79252	0.000668053
ERV3-16A3_I-int_1730	-4.18132	0.00029963		ERV3-16A3_I-int_2189	-6.23736	3.88e-10		ERV3-16A3_I-int_1665	-4.45613	4.41e-32		ERV3-16A3_I-int_1177	-3.02979	0.0265719
ERV3-16A3_I-int_1738	3.37724	4.32e-10		ERV3-16A3_I-int_2206	-3.78014	6.48e-06		ERV3-16A3_I-int_1666	-3.51842	0.000203924		ERV3-16A3_I-int_1179	-1.53342	0.0144195
ERV3-16A3_I-int_1744	1.59558	0.0158257		ERV3-16A3_I-int_2207	-3.50704	1.1e-05		ERV3-16A3_I-int_1667	-2.99104	5.47e-05		ERV3-16A3_I-int_1195	-2.45089	6.47e-09
ERV3-16A3_I-int_1746	-1.7663	0.0221896		ERV3-16A3_I-int_2219	-6.36671	2.45e-17		ERV3-16A3_I-int_1669	-4.73498	3.62e-09		ERV3-16A3_I-int_1197	-3.84035	5.83e-24
ERV3-16A3_I-int_1750	-3.22589	7.38e-05		ERV3-16A3_I-int_2220	-2.72742	0.00431062		ERV3-16A3_I-int_1692	-4.79979	0.000448553		ERV3-16A3_I-int_1206	-1.69595	0.0300898
ERV3-16A3_I-int_1760	2.46839	4.93e-16		ERV3-16A3_I-int_2222	-3.83038	0.0182379		ERV3-16A3_I-int_1693	-7.8524	7.14e-15		ERV3-16A3_I-int_1215	-1.87237	9.47e-05
ERV3-16A3_I-int_1766	-1.72345	0.0169191		ERV3-16A3_I-int_2223	-3.1667	0.000122973		ERV3-16A3_I-int_1694	-5.01817	0.00984653		ERV3-16A3_I-int_1217	-1.55922	4.2e-11
ERV3-16A3_I-int_1781	-3.47628	0.000162197		ERV3-16A3_I-int_2226	-3.78357	2.36e-18		ERV3-16A3_I-int_1695	-5.26348	1.78e-05		ERV3-16A3_I-int_1221	-4.57475	0.000157391
ERV3-16A3_I-int_1783	-3.62816	0.0257658		ERV3-16A3_I-int_2229	-8.26247	2.24e-37		ERV3-16A3_I-int_1698	-1.67726	0.0373509		ERV3-16A3_I-int_1222	-4.7644	1.73e-07
ERV3-16A3_I-int_1789	-1.56878	0.0046077		ERV3-16A3_I-int_2232	-3.43698	5.45e-11		ERV3-16A3_I-int_1708	-4.03365	1.68e-07		ERV3-16A3_I-int_1322	-2.97506	0.00114462
ERV3-16A3_I-int_1792	-2.18952	0.0128161		ERV3-16A3_I-int_2233	-3.91355	2.6e-07		ERV3-16A3_I-int_1709	-6.11681	1.05e-20		ERV3-16A3_I-int_1331	-1.83263	5.8e-09
ERV3-16A3_I-int_1794	-2.48524	0.048974		ERV3-16A3_I-int_2236	-4.19803	3.49e-06		ERV3-16A3_I-int_1710	-5.12121	2.62e-36		ERV3-16A3_I-int_1340	-2.24568	0.00810769
ERV3-16A3_I-int_1795	-3.13064	0.00666874		ERV3-16A3_I-int_2263	-2.58058	0.0220375		ERV3-16A3_I-int_1719	-1.7636	0.014386		ERV3-16A3_I-int_1350	-2.40946	0.00511644
ERV3-16A3_I-int_1799	-2.32634	0.0311496		ERV3-16A3_I-int_2264	-2.40855	0.0474505		ERV3-16A3_I-int_1724	-4.38838	6.34e-06		ERV3-16A3_I-int_1423	-1.60033	4.44e-07
ERV3-16A3_I-int_1802	-1.69395	0.0228719		ERV3-16A3_I-int_2265	-4.50111	4.89e-19		ERV3-16A3_I-int_1726	4.72989	2.9e-10		ERV3-16A3_I-int_1451	-3.13896	0.000157146
ERV3-16A3_I-int_1814	-3.01056	0.00703613		ERV3-16A3_I-int_2283	-4.26857	8.66e-05		ERV3-16A3_I-int_1727	3.25475	1.63e-09		ERV3-16A3_I-int_1462	-2.16559	1.47e-08
ERV3-16A3_I-int_1823	-4.35344	2.82e-05		ERV3-16A3_I-int_2285	-5.9909	1.43e-13		ERV3-16A3_I-int_1728	-2.09983	0.0013485		ERV3-16A3_I-int_1527	-3.01577	0.0044497
ERV3-16A3_I-int_1833	2.42072	0.0239622		ERV3-16A3_I-int_2290	-5.3954	5.03e-13		ERV3-16A3_I-int_1730	-3.18473	8.5e-05		ERV3-16A3_I-int_1599	-2.98287	8.89e-11
ERV3-16A3_I-int_1834	-2.27211	0.0164534		ERV3-16A3_I-int_2296	-3.92639	3.53e-09		ERV3-16A3_I-int_1738	1.54965	0.00593324		ERV3-16A3_I-int_1600	-2.9507	4.05e-09
ERV3-16A3_I-int_1835	-3.06195	0.00253067		ERV3-16A3_I-int_2297	1.54073	1.75e-06		ERV3-16A3_I-int_1744	3.28648	6.69e-08		ERV3-16A3_I-int_1639	-1.76874	0.0313834
ERV3-16A3_I-int_1843	2.55539	0.00119604		ERV3-16A3_I-int_2308	-3.05999	6.97e-07		ERV3-16A3_I-int_1750	-3.39321	1.08e-07		ERV3-16A3_I-int_1640	-2.78577	0.000418747
ERV3-16A3_I-int_1850	-3.27626	0.000637486		ERV3-16A3_I-int_2313	-2.05209	0.0140359		ERV3-16A3_I-int_1760	2.53544	1.66e-17		ERV3-16A3_I-int_1669	-3.32346	4.37e-06
ERV3-16A3_I-int_1862	1.73327	1.78e-06		ERV3-16A3_I-int_2314	-1.60783	0.00068813		ERV3-16A3_I-int_1766	-2.45073	0.000206871		ERV3-16A3_I-int_1693	-2.32204	0.0442412
ERV3-16A3_I-int_1863	-4.08927	0.00515847		ERV3-16A3_I-int_2319	-2.36456	0.0334687		ERV3-16A3_I-int_1781	-6.81909	3.13e-19		ERV3-16A3_I-int_1720	-1.55809	0.0352861
ERV3-16A3_I-int_1869	1.9385	0.000411152		ERV3-16A3_I-int_2340	-3.16779	3.46e-05		ERV3-16A3_I-int_1783	-6.15478	1.27e-12		ERV3-16A3_I-int_1724	-2.28185	0.0269309
ERV3-16A3_I-int_1873	-2.32135	0.00170093		ERV3-16A3_I-int_2341	-4.02874	1.83e-07		ERV3-16A3_I-int_1790	1.97151	5.38e-05		ERV3-16A3_I-int_1730	-2.41867	0.0199374
ERV3-16A3_I-int_1882	-1.74046	0.0269966		ERV3-16A3_I-int_2350	-1.51811	0.040995		ERV3-16A3_I-int_1792	-2.8301	8.71e-05		ERV3-16A3_I-int_1736	-2.31602	4.95e-05
ERV3-16A3_I-int_1915	-1.59724	0.0135016		ERV3-16A3_I-int_2376	-2.12529	0.00695747		ERV3-16A3_I-int_1810	-3.1295	0.00245566		ERV3-16A3_I-int_1750	-1.8451	0.00528205
ERV3-16A3_I-int_1922	-4.37322	0.000525845		ERV3-16A3_I-int_2384	-2.7511	2.78e-05		ERV3-16A3_I-int_1814	-2.00339	0.0320965		ERV3-16A3_I-int_1766	-2.60016	3.37e-05
ERV3-16A3_I-int_1928	-4.64462	0.000292954		ERV3-16A3_I-int_2406	-1.50192	0.0459798		ERV3-16A3_I-int_1815	-2.61252	0.0451856		ERV3-16A3_I-int_1802	-2.00759	0.00320247
ERV3-16A3_I-int_1933	-4.01863	3.25e-07		ERV3-16A3_I-int_2410	-3.31916	0.00458877		ERV3-16A3_I-int_1825	-5.47719	6.12e-08		ERV3-16A3_I-int_1882	-1.73247	0.000601181
ERV3-16A3_I-int_1934	-1.87525	6.39e-05		ERV3-16A3_I-int_2412	-2.43115	0.0462708		ERV3-16A3_I-int_1828	-1.97492	0.000628757		ERV3-16A3_I-int_1915	-2.36244	1.52e-07
ERV3-16A3_I-int_1940	-3.06375	0.000432493		ERV3-16A3_I-int_2418	-2.75044	0.00106548		ERV3-16A3_I-int_1834	-2.54806	0.0161397		ERV3-16A3_I-int_1933	-1.91933	0.00192258
ERV3-16A3_I-int_1941	-2.02378	0.0328811		ERV3-16A3_I-int_2448	-1.68066	5.62e-10		ERV3-16A3_I-int_1843	2.15349	0.00098348		ERV3-16A3_I-int_1972	-2.75656	0.0270937
ERV3-16A3_I-int_1944	-3.8537	0.000365824		ERV3-16A3_I-int_2451	-6.50699	8.66e-16		ERV3-16A3_I-int_1846	1.7607	1.57e-11		ERV3-16A3_I-int_2022	-1.87964	0.000311134
ERV3-16A3_I-int_1957	2.10223	0.000173281		ERV3-16A3_I-int_2452	2.01644	2.45e-08		ERV3-16A3_I-int_1862	2.0701	1.07e-09		ERV3-16A3_I-int_2023	-1.70588	0.00417298
ERV3-16A3_I-int_1960	1.75215	0.000141696		ERV3-16A3_I-int_2489	-2.86441	0.00667565		ERV3-16A3_I-int_1869	1.90741	5.12e-05		ERV3-16A3_I-int_2095	-1.99961	0.0266749
ERV3-16A3_I-int_1967	-1.82611	0.00923609		ERV3-16A3_I-int_2490	-2.74597	0.0125601		ERV3-16A3_I-int_1873	-2.04745	0.00638188		ERV3-16A3_I-int_2098	-1.73078	0.0353596
ERV3-16A3_I-int_1972	-4.41455	6.25e-05		ERV3-16A3_I-int_2505	-1.80516	0.0344512		ERV3-16A3_I-int_1879	-1.91178	0.0435089		ERV3-16A3_I-int_2101	-1.97161	0.0446343
ERV3-16A3_I-int_1975	1.81412	0.0265854		ERV3-16A3_I-int_2507	-4.84497	0.000155944		ERV3-16A3_I-int_1889	-2.35016	0.00174087		ERV3-16A3_I-int_2116	-1.9978	0.0241214
ERV3-16A3_I-int_1976	2.10699	3.14e-05		ERV3-16A3_I-int_2521	-1.80328	0.000832004		ERV3-16A3_I-int_1899	-1.97173	0.0165632		ERV3-16A3_I-int_2136	-2.26151	0.0101681
ERV3-16A3_I-int_1977	1.85947	0.000940707		ERV3-16A3_I-int_2554	-2.05591	0.00347983		ERV3-16A3_I-int_1906	-3.11597	2.68e-13		ERV3-16A3_I-int_2144	-3.6694	1.53e-05
ERV3-16A3_I-int_1990	-2.99684	0.0301935		ERV3-16A3_I-int_2565	-1.51151	0.0339556		ERV3-16A3_I-int_1915	-1.62286	0.000838417		ERV3-16A3_I-int_2178	-3.02837	0.0116244
ERV3-16A3_I-int_1995	-2.47345	0.014266		ERV3-16A3_I-int_2576	-1.59366	0.00940804		ERV3-16A3_I-int_1916	-8.025	1.31e-32		ERV3-16A3_I-int_2182	-2.09786	7.91e-06
ERV3-16A3_I-int_1996	-1.51851	0.0193798		ERV3-16A3_I-int_2578	-3.99773	0.00539074		ERV3-16A3_I-int_1924	-4.1171	9.67e-06		ERV3-16A3_I-int_2187	-1.72655	0.00684647
ERV3-16A3_I-int_1997	-1.90694	0.0096031		ERV3-16A3_I-int_2588	-4.26902	0.00343119		ERV3-16A3_I-int_1925	-7.46818	4e-39		ERV3-16A3_I-int_2232	-1.90831	0.00237805
ERV3-16A3_I-int_2003	-3.02809	0.0043458		ERV3-16A3_I-int_2621	-2.99133	0.0204933		ERV3-16A3_I-int_1927	-5.41732	1.35e-13		ERV3-16A3_I-int_2292	-4.18144	0.0148976
ERV3-16A3_I-int_2010	-3.80317	0.0105795		ERV3-16A3_I-int_2645	-4.04196	2.96e-07		ERV3-16A3_I-int_1928	-5.27397	1.36e-10		ERV3-16A3_I-int_2294	-1.6604	0.00783335
ERV3-16A3_I-int_2025	-1.55346	0.0156378		ERV3-16A3_I-int_2654	-1.90122	0.00588119		ERV3-16A3_I-int_1933	-2.3143	0.000244537		ERV3-16A3_I-int_2296	-4.04457	1.12e-08
ERV3-16A3_I-int_2026	-2.01528	0.0165989		ERV3-16A3_I-int_2656	-2.33934	0.00186764		ERV3-16A3_I-int_1937	-4.40178	1.37e-05		ERV3-16A3_I-int_2308	-2.31363	0.00241502
ERV3-16A3_I-int_2031	-1.90865	0.00357694		ERV3-16A3_I-int_2699	1.79896	0.00168145		ERV3-16A3_I-int_1945	-2.07938	0.00322156		ERV3-16A3_I-int_2311	-1.9143	0.0333312
ERV3-16A3_I-int_2037	-2.71326	0.000488773		ERV3-16A3_I-int_2703	2.09622	1.74e-08		ERV3-16A3_I-int_1957	2.2702	1.14e-05		ERV3-16A3_I-int_2313	-2.97798	3.81e-05
ERV3-16A3_I-int_2052	-2.75007	0.000245446		ERV3-16A3_I-int_2708	-2.30743	0.000395762		ERV3-16A3_I-int_1960	2.48678	3.67e-13		ERV3-16A3_I-int_2341	-2.71031	0.0433237
ERV3-16A3_I-int_2062	-2.0849	0.00323044		ERV3-16A3_I-int_2709	-2.45884	1.37e-05		ERV3-16A3_I-int_1961	-1.59716	4.74e-10		ERV3-16A3_I-int_2359	-2.848	0.00187395
ERV3-16A3_I-int_2073	-1.61682	0.045156		ERV3-16A3_I-int_2714	2.23868	0.000286709		ERV3-16A3_I-int_1972	-6.85469	7.1e-20		ERV3-16A3_I-int_2384	-1.92675	0.00387217
ERV3-16A3_I-int_2077	-1.8772	0.00621972		ERV3-16A3_I-int_2719	2.61521	8.16e-14		ERV3-16A3_I-int_1973	-6.0392	2.04e-13		ERV3-16A3_I-int_2418	-2.65389	0.000595872
ERV3-16A3_I-int_2095	-4.75308	7.71e-07		ERV3-16A3_I-int_2731	1.59546	0.00328814		ERV3-16A3_I-int_1997	-2.25393	0.000118153		ERV3-16A3_I-int_2505	-2.28971	0.00932121
ERV3-16A3_I-int_2096	-2.48316	4.28e-06		ERV3-16A3_I-int_2740	-3.06197	0.00875185		ERV3-16A3_I-int_2003	-3.05953	0.00112997		ERV3-16A3_I-int_2576	-2.33626	0.00396845
ERV3-16A3_I-int_2098	-1.83293	0.0287199		ERV3-16A3_I-int_2755	-2.19118	3.01e-06		ERV3-16A3_I-int_2007	-6.30102	1.43e-12		ERV3-16A3_I-int_2645	-2.80791	0.000160962
ERV3-16A3_I-int_2104	-2.73035	0.0191259		ERV3-16A3_I-int_2760	-4.99074	4.05e-10		ERV3-16A3_I-int_2008	-5.94982	7.2e-14		ERV3-16A3_I-int_2654	-2.4709	0.000875956
ERV3-16A3_I-int_2110	-3.26953	0.0236856		ERV3-16A3_I-int_2762	-3.62725	1.91e-12		ERV3-16A3_I-int_2009	-7.96649	4.35e-72		ERV3-16A3_I-int_2656	-2.92887	0.000151992
ERV3-16A3_I-int_2112	-3.28809	0.0240608		ERV3-16A3_I-int_2763	-4.04837	8.31e-06		ERV3-16A3_I-int_2010	-9.18933	6.26e-29		ERV3-16A3_I-int_2708	-2.47198	8.65e-05
ERV3-16A3_I-int_2113	-1.94227	0.0340044		ERV3-16A3_I-int_2767	-2.47029	0.00814455		ERV3-16A3_I-int_2022	-1.96537	0.000266507		ERV3-16A3_I-int_2709	-2.46048	5.73e-07
ERV3-16A3_I-int_2119	-2.59391	0.00051303		ERV3-16A3_I-int_2768	-2.99726	0.0288652		ERV3-16A3_I-int_2023	-2.10092	0.000378878		ERV3-16A3_I-int_2716	-2.37294	3.47e-07
ERV3-16A3_I-int_2126	-2.45161	0.00014155		ERV3-16A3_I-int_2770	-3.4589	0.043257		ERV3-16A3_I-int_2029	-4.59754	1.04e-10		ERV3-16A3_I-int_2744	-1.9446	0.00013552
ERV3-16A3_I-int_2127	-1.51685	0.000151489		ERV3-16A3_I-int_2774	-1.7816	2e-07		ERV3-16A3_I-int_2031	-1.59718	0.00197715		ERV3-16A3_I-int_2767	-2.1754	0.0167584
ERV3-16A3_I-int_2134	-2.7726	0.00790355		ERV3-16A3_I-int_2781	-3.17797	0.00302655		ERV3-16A3_I-int_2037	-1.563	0.0457066		ERV3-16A3_I-int_2810	-1.51114	0.0302231
ERV3-16A3_I-int_2144	-2.57117	0.0161451		ERV3-16A3_I-int_2793	1.68441	3.89e-08		ERV3-16A3_I-int_2077	-1.80355	0.00546626		ERV3-16A3_I-int_2811	-2.46968	0.0017138
ERV3-16A3_I-int_2164	-2.23645	0.0335432		ERV3-16A3_I-int_2802	-3.5408	0.00195975		ERV3-16A3_I-int_2095	-3.98864	8.14e-08		ERV3-16A3_I-int_2861	-1.94597	4.58e-08
ERV3-16A3_I-int_2169	1.84705	5.93e-08		ERV3-16A3_I-int_2810	-1.82316	0.00578595		ERV3-16A3_I-int_2097	-3.65865	1.03e-07		ERVL-B4-int_0010	-2.77015	0.0225901
ERV3-16A3_I-int_2170	1.93297	2e-12		ERV3-16A3_I-int_2811	-2.58593	0.000553104		ERV3-16A3_I-int_2098	-5.95012	1.05e-17		ERVL-B4-int_0034	-1.77501	0.000651878
ERV3-16A3_I-int_2178	-3.45523	0.0221284		ERV3-16A3_I-int_2812	-2.81392	0.0425678		ERV3-16A3_I-int_2099	-5.36346	2.71e-19		ERVL-B4-int_0042	-2.28897	0.0132676
ERV3-16A3_I-int_2182	-2.69195	1.14e-08		ERV3-16A3_I-int_2824	-1.65193	0.00954781		ERV3-16A3_I-int_2101	-3.1592	0.00211633		ERVL-B4-int_0075	-1.70651	0.000123144
ERV3-16A3_I-int_2187	-1.97097	0.00105139		ERV3-16A3_I-int_2842	-6.26029	3.88e-10		ERV3-16A3_I-int_2102	-6.09118	2.81e-14		ERVL-B4-int_0096	-2.16726	1.53e-05
ERV3-16A3_I-int_2189	-3.64628	0.03672		ERV3-16A3_I-int_2843	-3.6509	0.00067455		ERV3-16A3_I-int_2104	-8.10131	1.51e-27		ERVL-B4-int_0115	-2.36912	0.00648033
ERV3-16A3_I-int_2203	-1.90662	0.00606665		ERV3-16A3_I-int_2844	-2.92583	0.0107292		ERV3-16A3_I-int_2105	-3.66465	0.0385776		ERVL-B4-int_0127	-1.72069	0.0310447
ERV3-16A3_I-int_2212	-1.97093	0.00196014		ERVL-B4-int_0004	1.98356	4.59e-27		ERV3-16A3_I-int_2106	-3.35492	2.78e-06		ERVL-B4-int_0201	-2.09299	8.51e-07
ERV3-16A3_I-int_2219	-4.82035	0.00810704		ERVL-B4-int_0026	-1.52302	0.0236625		ERV3-16A3_I-int_2110	-2.71578	0.00575575		ERVL-B4-int_0203	-4.612	9.87e-09
ERV3-16A3_I-int_2220	-4.45857	0.000109789		ERVL-B4-int_0032	-3.63822	0.00504165		ERV3-16A3_I-int_2113	-3.69647	3.95e-06		ERVL-B4-int_0240	-2.88026	0.0470601
ERV3-16A3_I-int_2223	-3.50456	0.000404397		ERVL-B4-int_0034	-1.83547	0.000260439		ERV3-16A3_I-int_2114	-4.2394	0.000562259		ERVL-B4-int_0245	-1.76451	0.0187895
ERV3-16A3_I-int_2226	-3.30531	6.93e-06		ERVL-B4-int_0035	-1.73054	0.016619		ERV3-16A3_I-int_2115	-4.56735	2.3e-05		ERVL-B4-int_0247	-2.70392	0.00597054
ERV3-16A3_I-int_2227	-3.94017	0.0235341		ERVL-B4-int_0039	-1.90697	0.000463202		ERV3-16A3_I-int_2116	-4.77356	7.8e-06		ERVL-B4-int_0251	-1.61782	0.0257341
ERV3-16A3_I-int_2229	-6.59379	4.37e-07		ERVL-B4-int_0041	-3.43243	1.44e-15		ERV3-16A3_I-int_2119	-1.80023	0.00325158		ERVL-B4-int_0268	-3.39569	7.55e-05
ERV3-16A3_I-int_2233	-2.92269	0.011224		ERVL-B4-int_0042	-2.67423	0.000251995		ERV3-16A3_I-int_2126	-2.17494	0.00148316		ERVL-B4-int_0310	-1.57124	0.00811861
ERV3-16A3_I-int_2258	-3.40711	0.00230337		ERVL-B4-int_0096	-2.69849	2.03e-11		ERV3-16A3_I-int_2144	-3.74237	5.49e-06		ERVL-B4-int_0349	-2.74638	0.000151992
ERV3-16A3_I-int_2259	-4.54363	0.0340044		ERVL-B4-int_0112	-2.56321	1.57e-06		ERV3-16A3_I-int_2167	-1.56633	0.00314591		ERVL-B4-int_0383	-1.58758	0.0406709
ERV3-16A3_I-int_2263	-4.79876	0.000118482		ERVL-B4-int_0128	-2.22892	0.0181509		ERV3-16A3_I-int_2169	1.81881	3.05e-09		ERVL-B4-int_0473	-3.20364	4.27e-08
ERV3-16A3_I-int_2264	-4.03663	0.00690087		ERVL-B4-int_0129	-1.50532	0.0426605		ERV3-16A3_I-int_2170	2.15728	4.29e-27		ERVL-B4-int_0479	-1.62328	0.0493907
ERV3-16A3_I-int_2265	-4.31895	1.59e-07		ERVL-B4-int_0163	-2.86838	1.32e-12		ERV3-16A3_I-int_2176	2.05332	0.0398336		ERVL-B4-int_0480	-2.39249	0.0113273
ERV3-16A3_I-int_2266	-1.71999	0.0336928		ERVL-B4-int_0198	-3.85643	0.000575222		ERV3-16A3_I-int_2178	-4.92052	5.25e-05		ERVL-B4-int_0486	-2.42734	0.0166197
ERV3-16A3_I-int_2275	-2.44545	0.00841496		ERVL-B4-int_0199	-5.89749	1.4e-14		ERV3-16A3_I-int_2182	-2.69061	1.5e-11		ERVL-B4-int_0499	-2.36847	0.0013007
ERV3-16A3_I-int_2276	-3.38176	3.45e-05		ERVL-B4-int_0203	-2.80046	8.95e-05		ERV3-16A3_I-int_2184	-4.06	3.24e-16		ERVL-B4-int_0546	-4.07281	8.2e-09
ERV3-16A3_I-int_2285	-4.05465	0.00179138		ERVL-B4-int_0209	1.73982	0.00131035		ERV3-16A3_I-int_2185	-4.36152	0.000739231		ERVL-B4-int_0572	-2.10734	0.00603052
ERV3-16A3_I-int_2290	-5.58401	6.53e-06		ERVL-B4-int_0223	-3.29763	0.000146106		ERV3-16A3_I-int_2187	-1.82277	0.000677828		ERVL-B4-int_0612	-2.54254	0.00148525
ERV3-16A3_I-int_2294	-2.08514	0.00254201		ERVL-B4-int_0237	-2.19512	0.0306972		ERV3-16A3_I-int_2189	-8.39785	2.12e-25		ERVL-B4-int_0634	-2.43407	0.001409
ERV3-16A3_I-int_2296	-5.58142	3.42e-16		ERVL-B4-int_0239	-5.65107	3.79e-11		ERV3-16A3_I-int_2206	-5.21517	1.78e-20		ERVL-B4-int_0648	-3.18717	0.00963934
ERV3-16A3_I-int_2308	-3.92754	2.28e-07		ERVL-B4-int_0240	-7.38287	3.2e-20		ERV3-16A3_I-int_2207	-3.6952	3.55e-07		ERVL-B4-int_0659	-1.80858	0.0154999
ERV3-16A3_I-int_2331	-1.77741	0.000445854		ERVL-B4-int_0245	-1.90386	0.012711		ERV3-16A3_I-int_2209	-1.63459	1.14e-05		ERVL-B4-int_0679	-2.13449	6.1e-06
ERV3-16A3_I-int_2341	-3.18033	0.00698762		ERVL-B4-int_0247	-6.56279	1.44e-19		ERV3-16A3_I-int_2219	-7.9381	1.73e-36		ERVL-B4-int_0686	-1.7401	1.41e-08
ERV3-16A3_I-int_2348	-2.83151	0.0147521		ERVL-B4-int_0250	1.76976	1.69e-08		ERV3-16A3_I-int_2220	-6.26472	3.24e-13		ERVL-B4-int_0692	-2.03804	0.00620953
ERV3-16A3_I-int_2349	-4.11736	0.00249437		ERVL-B4-int_0251	-2.00501	0.00200918		ERV3-16A3_I-int_2222	-6.89936	1.37e-12		ERVL-B4-int_0700	-4.45346	0.0212146
ERV3-16A3_I-int_2350	-2.52894	0.0156583		ERVL-B4-int_0252	-1.85295	0.00400769		ERV3-16A3_I-int_2223	-6.60924	8.44e-18		ERVL-B4-int_0723	-2.15781	0.00689783
ERV3-16A3_I-int_2359	-3.37493	0.04049		ERVL-B4-int_0253	-2.23196	2.84e-06		ERV3-16A3_I-int_2226	-4.54011	2.18e-34		ERVL-B4-int_0750	-2.63851	0.000891212
ERV3-16A3_I-int_2366	-2.56623	0.0364116		ERVL-B4-int_0256	-1.8385	0.000155596		ERV3-16A3_I-int_2229	-8.73685	2.1e-52		ERVL-B4-int_0758	-1.86668	0.0476142
ERV3-16A3_I-int_2368	-2.07741	0.000311157		ERVL-B4-int_0268	-3.638	2.52e-05		ERV3-16A3_I-int_2231	-1.56046	0.00206933		ERVL-B4-int_0771	-2.38825	0.00875559
ERV3-16A3_I-int_2369	-3.08934	9.24e-06		ERVL-B4-int_0288	-1.60509	6.9e-14		ERV3-16A3_I-int_2232	-4.63939	1.82e-15		ERVL-B4-int_0846	-3.54529	0.00468297
ERV3-16A3_I-int_2372	-4.07658	0.000605112		ERVL-B4-int_0296	2.27331	1.78e-08		ERV3-16A3_I-int_2233	-5.51764	3.57e-10		ERVL-B4-int_0859	-1.78374	1.95e-06
ERV3-16A3_I-int_2376	-3.50648	2.12e-07		ERVL-B4-int_0314	-1.86489	1.39e-08		ERV3-16A3_I-int_2236	-6.46424	5.73e-22		ERVL-B4-int_0893	-3.14717	0.00333269
ERV3-16A3_I-int_2384	-2.62129	5.34e-05		ERVL-B4-int_0327	-3.93732	3.75e-08		ERV3-16A3_I-int_2264	-4.9693	4.78e-07		ERVL-B4-int_0905	-2.25585	4.39e-14
ERV3-16A3_I-int_2389	-1.52509	0.0120165		ERVL-B4-int_0349	-4.84969	7.11e-18		ERV3-16A3_I-int_2265	-6.01086	3.38e-41		ERVL-B4-int_0906	-2.60618	4.2e-17
ERV3-16A3_I-int_2395	-2.14997	0.0343481		ERVL-B4-int_0372	-5.18609	3.85e-17		ERV3-16A3_I-int_2266	-1.78535	0.0428806		ERVL-B4-int_0927	-3.30953	4.33e-05
ERV3-16A3_I-int_2397	-1.70995	0.00488818		ERVL-B4-int_0376	-1.97355	0.0389394		ERV3-16A3_I-int_2283	-6.91242	1.12e-15		ERVL-B4-int_0947	-3.57299	1.04e-06
ERV3-16A3_I-int_2404	-1.71595	0.0125923		ERVL-B4-int_0385	-1.81452	0.00393003		ERV3-16A3_I-int_2285	-7.85477	1.21e-47		ERVL-B4-int_0954	-3.21985	6.19e-05
ERV3-16A3_I-int_2409	-2.62034	0.0169566		ERVL-B4-int_0395	-2.26772	0.000799876		ERV3-16A3_I-int_2290	-5.96914	2.15e-22		ERVL-B4-int_0957	-4.49918	1.07e-06
ERV3-16A3_I-int_2418	-3.73967	0.000435228		ERVL-B4-int_0409	-1.60296	0.00454363		ERV3-16A3_I-int_2292	-2.83079	0.0157007		ERVL-B4-int_0982	-2.20031	0.00131431
ERV3-16A3_I-int_2436	-1.96942	0.00633245		ERVL-B4-int_0415	-2.62512	0.00193353		ERV3-16A3_I-int_2293	-2.22626	0.028048		ERVL-B4-int_0997	-2.37532	3.23e-11
ERV3-16A3_I-int_2442	-1.99278	0.0450841		ERVL-B4-int_0429	-2.45606	0.028099		ERV3-16A3_I-int_2296	-3.02549	1.39e-06		ERVL-B4-int_1010	-2.02107	3.45e-05
ERV3-16A3_I-int_2448	-1.79502	2e-07		ERVL-B4-int_0431	-2.36483	5.82e-17		ERV3-16A3_I-int_2297	1.75939	5.35e-06		ERVL-B4-int_1062	-2.33893	0.000249371
ERV3-16A3_I-int_2451	-2.8676	0.0335432		ERVL-B4-int_0448	-3.65198	4.66e-05		ERV3-16A3_I-int_2308	-3.69869	4.54e-09		ERVL-B4-int_1086	-1.55376	0.0164426
ERV3-16A3_I-int_2452	1.94371	0.000141404		ERVL-B4-int_0455	-5.2274	3.09e-11		ERV3-16A3_I-int_2311	-2.40571	0.0351049		ERVL-B4-int_1145	-1.84404	1.38e-07
ERV3-16A3_I-int_2455	-4.04925	0.00325314		ERVL-B4-int_0473	-4.97579	9.04e-59		ERV3-16A3_I-int_2313	-3.34488	0.000262979		ERVL-B4-int_1149	-1.57004	0.000164455
ERV3-16A3_I-int_2464	-2.0775	0.00893431		ERVL-B4-int_0476	-4.31731	3.31e-07		ERV3-16A3_I-int_2319	-2.53704	0.0307374		ERVL-B4-int_1150	-1.96732	1.47e-05
ERV3-16A3_I-int_2490	-4.69581	1.93e-06		ERVL-B4-int_0478	-5.03284	1.93e-07		ERV3-16A3_I-int_2340	-4.54045	2.43e-16		ERVL-B4-int_1228	-1.95176	2.2e-07
ERV3-16A3_I-int_2492	-1.68214	0.00170093		ERVL-B4-int_0479	-1.97692	0.0142184		ERV3-16A3_I-int_2341	-5.67995	2.42e-24		ERVL-B4-int_1235	-1.98383	0.000157391
ERV3-16A3_I-int_2495	-2.49023	0.0115338		ERVL-B4-int_0480	-6.72036	8.74e-17		ERV3-16A3_I-int_2345	-4.75462	0.0222955		ERVL-B4-int_1236	-1.66509	0.0267886
ERV3-16A3_I-int_2504	-5.17324	6e-06		ERVL-B4-int_0489	-1.85363	0.0307047		ERV3-16A3_I-int_2349	-2.4839	0.00685376		ERVL-B4-int_1275	-1.96947	0.0340511
ERV3-16A3_I-int_2505	-5.16891	2.19e-08		ERVL-B4-int_0490	-2.71417	0.0222714		ERV3-16A3_I-int_2350	-1.92096	0.0485364		ERVL-B4-int_1290	-3.72813	0.000241508
ERV3-16A3_I-int_2507	-4.06919	0.0482867		ERVL-B4-int_0492	-2.81421	3.18e-17		ERV3-16A3_I-int_2354	-1.58611	0.00194044		ERVL-B4-int_1300	-2.79232	0.0121433
ERV3-16A3_I-int_2511	-2.02036	0.0189947		ERVL-B4-int_0494	3.12256	4.11e-19		ERV3-16A3_I-int_2366	-2.51708	0.0277139		ERVL-B4-int_1301	-2.01933	0.000124236
ERV3-16A3_I-int_2521	-2.67257	1.05e-05		ERVL-B4-int_0499	-5.8121	2.24e-29		ERV3-16A3_I-int_2369	-1.86064	0.0042871		ERVL-B4-int_1323	-1.6194	6.73e-05
ERV3-16A3_I-int_2523	-1.70927	0.000698424		ERVL-B4-int_0507	-3.71232	0.00104897		ERV3-16A3_I-int_2372	-2.51217	0.0274074		ERVL-B4-int_1338	-2.04121	0.0117159
ERV3-16A3_I-int_2528	-2.82363	0.0407671		ERVL-B4-int_0511	-3.34122	3.14e-05		ERV3-16A3_I-int_2376	-4.89668	1.22e-10		ERVL-B4-int_1346	-1.51919	1.79e-08
ERV3-16A3_I-int_2531	-1.94158	0.0268067		ERVL-B4-int_0513	-1.82915	0.00626802		ERV3-16A3_I-int_2377	-4.96119	1.18e-05		ERVL-B4-int_1365	-4.63848	0.00037667
ERV3-16A3_I-int_2539	-3.0919	0.0359505		ERVL-B4-int_0522	-2.63346	0.0157517		ERV3-16A3_I-int_2380	-2.8135	0.028749		ERVL-B4-int_1376	-2.92892	0.000220238
ERV3-16A3_I-int_2554	-3.65567	1.66e-05		ERVL-B4-int_0531	-3.12438	0.0001993		ERV3-16A3_I-int_2404	-1.69915	0.00714013		ERVL-B4-int_1521	-2.35856	7.44e-05
ERV3-16A3_I-int_2588	-3.9926	0.0131855		ERVL-B4-int_0546	-3.89201	1.28e-09		ERV3-16A3_I-int_2405	-2.85761	2.61e-06		ERVL-B4-int_1571	-1.66485	0.000495617
ERV3-16A3_I-int_2593	-1.91809	0.00163666		ERVL-B4-int_0549	-3.35278	3.93e-08		ERV3-16A3_I-int_2406	-3.71171	4.38e-06		ERVL-B4-int_1605	-3.68755	2.54e-06
ERV3-16A3_I-int_2594	-3.30775	0.00216639		ERVL-B4-int_0553	-6.58655	6.94e-16		ERV3-16A3_I-int_2412	-2.6003	0.00271224		ERVL-B4-int_1667	-1.63592	4.34e-09
ERV3-16A3_I-int_2595	-2.57499	0.0425342		ERVL-B4-int_0571	-2.17893	9.47e-05		ERV3-16A3_I-int_2418	-4.17493	2.44e-06		ERVL-B4-int_1689	-2.17674	0.000118939
ERV3-16A3_I-int_2630	-3.05882	0.0171283		ERVL-B4-int_0574	-4.33913	1.72e-05		ERV3-16A3_I-int_2435	-3.51744	1.03e-09		ERVL-B4-int_1691	-1.65281	0.0253706
ERV3-16A3_I-int_2664	-1.76583	0.0355521		ERVL-B4-int_0584	-4.4857	2.33e-25		ERV3-16A3_I-int_2436	-2.25172	0.00125297		ERVL-B4-int_1693	-2.52062	0.0170675
ERV3-16A3_I-int_2689	-3.08173	0.0179432		ERVL-B4-int_0586	-2.90236	0.000975619		ERV3-16A3_I-int_2439	-4.15329	0.00105826		ERVL-B4-int_1728	-2.0857	2.17e-06
ERV3-16A3_I-int_2703	1.52186	9.26e-05		ERVL-B4-int_0590	-1.56727	0.00658624		ERV3-16A3_I-int_2442	-4.63272	1.21e-10		ERVL-B4-int_1736	-2.89443	5.56e-07
ERV3-16A3_I-int_2708	-3.54701	4.28e-07		ERVL-B4-int_0591	-1.51241	0.0230574		ERV3-16A3_I-int_2448	-2.40348	7.19e-21		ERVL-B4-int_1745	-2.13935	7.19e-07
ERV3-16A3_I-int_2709	-3.44408	3.73e-11		ERVL-B4-int_0592	-1.76371	0.00183495		ERV3-16A3_I-int_2451	-8.05727	1.06e-32		ERVL-B4-int_1772	-3.958	3.56e-05
ERV3-16A3_I-int_2715	-3.64869	2.14e-06		ERVL-B4-int_0595	-4.87531	2.41e-06		ERV3-16A3_I-int_2452	2.34126	1.55e-09		ERVL-B4-int_1787	-2.38492	0.000680822
ERV3-16A3_I-int_2728	-1.50526	0.0210693		ERVL-B4-int_0600	-6.09249	2.53e-10		ERV3-16A3_I-int_2489	-3.34858	0.00437231		ERVL-B4-int_1794	-2.3982	0.0118079
ERV3-16A3_I-int_2731	1.68014	0.0128388		ERVL-B4-int_0601	-3.49502	0.00494959		ERV3-16A3_I-int_2505	-2.83104	0.0010046		ERVL-B4-int_1828	-3.14753	4.03e-08
ERV3-16A3_I-int_2740	-3.68088	0.0159839		ERVL-B4-int_0604	-7.22027	6.24e-25		ERV3-16A3_I-int_2507	-7.97329	8.9e-18		ERVL-B4-int_1835	-2.17834	0.0234353
ERV3-16A3_I-int_2744	-2.26947	0.0015921		ERVL-B4-int_0606	-6.75141	3.36e-26		ERV3-16A3_I-int_2521	-4.12362	1.51e-20		ERVL-B4-int_1838	-1.62977	0.0341597
ERV3-16A3_I-int_2767	-3.49774	0.00408483		ERVL-B4-int_0607	-7.92903	1.52e-29		ERV3-16A3_I-int_2539	-2.89893	0.00569043		ERVL-B4-int_1859	-2.41957	4.09e-05
ERV3-16A3_I-int_2774	-1.57435	0.011641		ERVL-B4-int_0608	-6.20845	2.02e-35		ERV3-16A3_I-int_2554	-6.27483	3.12e-19		ERVL-B4-int_1873	-2.55555	0.00294073
ERV3-16A3_I-int_2806	-1.53081	0.000548701		ERVL-B4-int_0611	2.15355	0.000322035		ERV3-16A3_I-int_2565	-4.21738	6.38e-17		ERVL-B4-int_1881	-2.16737	1.27e-09
ERV3-16A3_I-int_2810	-1.76648	0.00543642		ERVL-B4-int_0615	-2.50648	0.0481303		ERV3-16A3_I-int_2576	-3.57994	1.06e-05		ERVL-B4-int_1887	-2.35799	0.00162006
ERV3-16A3_I-int_2811	-2.40985	0.00147983		ERVL-B4-int_0633	-2.08071	0.000399212		ERV3-16A3_I-int_2578	-6.04948	7.08e-08		ERVL-E-int_0051	-4.37276	0.000663489
ERV3-16A3_I-int_2817	-4.33948	0.000139263		ERVL-B4-int_0634	-3.19724	4.54e-09		ERV3-16A3_I-int_2584	-3.9086	2.95e-10		ERVL-E-int_0058	-1.58374	0.00116862
ERV3-16A3_I-int_2824	-2.99706	1.18e-05		ERVL-B4-int_0639	-2.92232	0.000569035		ERV3-16A3_I-int_2587	-6.619	1.4e-09		ERVL-E-int_0144	-2.41575	0.000398026
ERV3-16A3_I-int_2825	-1.77115	1.24e-08		ERVL-B4-int_0648	-8.00815	4.67e-48		ERV3-16A3_I-int_2588	-8.04915	3.96e-16		ERVL-E-int_0209	-1.55638	0.00251972
ERV3-16A3_I-int_2844	-3.91036	0.00763134		ERVL-B4-int_0666	-1.61258	3.39e-05		ERV3-16A3_I-int_2621	-3.35635	0.0115822		ERVL-E-int_0212	-1.55316	0.000825341
ERV3-16A3_I-int_2845	-3.71939	0.000153556		ERVL-B4-int_0672	-1.74248	1.84e-06		ERV3-16A3_I-int_2638	-3.04451	4.18e-13		ERVL-E-int_0220	-3.5444	5.37e-09
ERV3-16A3_I-int_2866	-1.53751	0.00496054		ERVL-B4-int_0679	-2.51492	1.14e-06		ERV3-16A3_I-int_2645	-3.15534	0.0333304		ERVL-E-int_0245	-1.52138	0.000388943
ERVL-B4-int_0004	2.59709	8.77e-27		ERVL-B4-int_0686	-1.70421	2.62e-08		ERV3-16A3_I-int_2650	2.29228	1.58e-05		ERVL-E-int_0257	-3.14191	6.32e-11
ERVL-B4-int_0010	-4.99619	4.57e-07		ERVL-B4-int_0692	-2.77002	6.19e-06		ERV3-16A3_I-int_2654	-2.48723	2.49e-05		ERVL-E-int_0308	-2.20763	0.000920498
ERVL-B4-int_0013	-2.1779	2.57e-06		ERVL-B4-int_0715	-1.64049	0.00173439		ERV3-16A3_I-int_2656	-2.93469	1.94e-06		ERVL-E-int_0331	-2.27678	1.97e-12
ERVL-B4-int_0026	-1.8086	0.0109479		ERVL-B4-int_0716	-1.69287	1.96e-05		ERV3-16A3_I-int_2689	-4.40972	2.07e-05		ERVL-E-int_0357	-1.5196	1.18e-07
ERVL-B4-int_0034	-2.52393	2.38e-05		ERVL-B4-int_0723	-5.06974	1.24e-13		ERV3-16A3_I-int_2691	-5.07869	6.05e-05		ERVL-E-int_0360	-1.73003	0.0393459
ERVL-B4-int_0039	-2.77377	0.000134499		ERVL-B4-int_0727	-2.79482	0.00567724		ERV3-16A3_I-int_2699	1.74993	0.00100928		ERVL-E-int_0382	-3.12923	3.43e-07
ERVL-B4-int_0041	-3.37533	1.3e-07		ERVL-B4-int_0748	1.76226	0.00309553		ERV3-16A3_I-int_2703	2.71148	1.23e-12		ERVL-E-int_0486	-1.73904	0.0394547
ERVL-B4-int_0049	-1.90729	0.0098415		ERVL-B4-int_0750	-2.30358	0.00963384		ERV3-16A3_I-int_2708	-2.06876	0.00459307		ERVL-E-int_0487	-2.24886	6.3e-13
ERVL-B4-int_0058	-2.60771	0.0425608		ERVL-B4-int_0753	-2.88337	4.71e-10		ERV3-16A3_I-int_2709	-2.11187	9.37e-05		ERVL-E-int_0506	-1.75205	0.00516226
ERVL-B4-int_0075	-2.5796	1e-08		ERVL-B4-int_0758	-1.79074	0.00917904		ERV3-16A3_I-int_2712	1.64655	0.0345857		ERVL-E-int_0509	-2.00935	2.14e-05
ERVL-B4-int_0084	-2.97737	0.00828748		ERVL-B4-int_0771	-7.30196	6.41e-21		ERV3-16A3_I-int_2716	-1.66733	0.000618163		ERVL-E-int_0514	-1.89273	0.0150836
ERVL-B4-int_0085	-2.23112	0.0120402		ERVL-B4-int_0773	-3.18719	0.000559614		ERV3-16A3_I-int_2719	2.31277	4.98e-10		ERVL-E-int_0527	-3.34687	0.000143322
ERVL-B4-int_0086	-2.56811	0.00262076		ERVL-B4-int_0774	-1.76413	0.00816282		ERV3-16A3_I-int_2724	-3.437	0.00181279		ERVL-E-int_0557	-1.58225	0.034381
ERVL-B4-int_0087	-2.56089	0.00248165		ERVL-B4-int_0846	-7.76282	2.47e-44		ERV3-16A3_I-int_2725	-3.43291	0.000948019		ERVL-E-int_0558	-1.67012	0.00460147
ERVL-B4-int_0089	-3.25729	0.000172656		ERVL-B4-int_0859	-1.88317	4.17e-07		ERV3-16A3_I-int_2738	-3.57378	0.00255181		ERVL-E-int_0563	-1.91494	1.74e-05
ERVL-B4-int_0090	-2.28784	0.0223578		ERVL-B4-int_0878	3.48157	3.36e-08		ERV3-16A3_I-int_2739	-2.35592	2.63e-05		ERVL-E-int_0598	-1.5747	0.00134266
ERVL-B4-int_0094	-2.02712	0.0128365		ERVL-B4-int_0898	-3.2056	0.000333333		ERV3-16A3_I-int_2740	-4.26909	1.12e-05		ERVL-E-int_0642	-2.08216	0.0245921
ERVL-B4-int_0096	-1.59999	0.00036058		ERVL-B4-int_0905	-1.99197	4.89e-11		ERV3-16A3_I-int_2744	-1.74446	0.00339166		ERVL-E-int_0767	-2.14747	0.0341597
ERVL-B4-int_0107	-2.16111	0.0302923		ERVL-B4-int_0906	-2.24695	5.34e-14		ERV3-16A3_I-int_2754	-5.0621	0.000190382		ERVL-E-int_0804	-1.86605	0.000226539
ERVL-B4-int_0115	-2.66736	0.00150455		ERVL-B4-int_0927	-3.71514	1.3e-06		ERV3-16A3_I-int_2755	-1.82076	0.00139633		ERVL-E-int_0858	-3.06288	0.00766563
ERVL-B4-int_0116	-1.52861	2.09e-10		ERVL-B4-int_0929	-2.35877	0.0194264		ERV3-16A3_I-int_2760	-6.18533	5.66e-22		ERVL-E-int_0860	-3.87479	0.0117281
ERVL-B4-int_0127	-3.44061	1.96e-05		ERVL-B4-int_0930	-1.57262	0.031416		ERV3-16A3_I-int_2762	-4.82193	2.38e-25		ERVL-E-int_0870	-2.95899	0.000545671
ERVL-B4-int_0128	-3.46252	0.000907224		ERVL-B4-int_0931	-1.63202	0.0142313		ERV3-16A3_I-int_2763	-5.26307	9.43e-16		ERVL-E-int_0953	-3.3781	8.51e-05
ERVL-B4-int_0129	-1.65923	0.0355521		ERVL-B4-int_0944	-2.3434	0.00286994		ERV3-16A3_I-int_2767	-2.18409	0.0182683		ERVL-E-int_0957	-3.27647	0.0274508
ERVL-B4-int_0141	-3.59771	0.00733299		ERVL-B4-int_0947	-3.84847	2.47e-08		ERV3-16A3_I-int_2768	-5.94422	2.96e-11		ERVL-E-int_1026	-2.47833	0.0123714
ERVL-B4-int_0144	-1.61079	0.037649		ERVL-B4-int_0949	-1.86911	0.015175		ERV3-16A3_I-int_2770	-6.40268	1.03e-13		ERVL-E-int_1028	-2.7861	0.00148263
ERVL-B4-int_0148	3.24333	2.29e-13		ERVL-B4-int_0952	-1.62597	8.99e-06		ERV3-16A3_I-int_2793	1.92528	3.83e-08		ERVL-E-int_1032	-3.12673	2.29e-05
ERVL-B4-int_0149	3.06974	1.72e-13		ERVL-B4-int_0954	-5.7461	1.16e-18		ERV3-16A3_I-int_2794	2.21687	1.26e-07		ERVL-E-int_1039	-2.90271	0.00073624
ERVL-B4-int_0197	-3.66533	0.0141763		ERVL-B4-int_0957	-7.01492	9.82e-20		ERV3-16A3_I-int_2798	-3.3361	0.00431503		ERVL-E-int_1048	-1.5844	1.32e-07
ERVL-B4-int_0200	-1.53336	0.0245358		ERVL-B4-int_0966	-1.84377	0.00842973		ERV3-16A3_I-int_2802	-4.48515	5.94e-11		ERVL-E-int_1190	-1.92891	0.0417353
ERVL-B4-int_0201	-4.07629	2.79e-16		ERVL-B4-int_0967	1.83261	5.96e-13		ERV3-16A3_I-int_2811	-1.61443	0.0312241		ERVL-E-int_1191	-4.97838	0.000119205
ERVL-B4-int_0219	-2.61676	0.00183702		ERVL-B4-int_0975	-4.65383	8.57e-09		ERV3-16A3_I-int_2812	-3.4381	0.000100748		ERVL-E-int_1192	-4.43195	3.82e-08
ERVL-B4-int_0221	-1.95149	0.0451683		ERVL-B4-int_0982	-2.6127	0.000262685		ERV3-16A3_I-int_2821	-1.56576	8.85e-07		ERVL-E-int_1193	-3.00288	0.0129775
ERVL-B4-int_0228	-3.08626	0.0177156		ERVL-B4-int_0983	-1.62075	0.000421414		ERV3-16A3_I-int_2824	-1.95315	0.00202367		ERVL-E-int_1263	-2.74441	0.00636611
ERVL-B4-int_0230	-1.64491	0.00979253		ERVL-B4-int_0984	2.20173	0.000438281		ERV3-16A3_I-int_2829	-2.29504	0.0040174		ERVL-E-int_1277	-1.69814	3.06e-07
ERVL-B4-int_0239	-3.36604	0.00466225		ERVL-B4-int_0992	-2.15424	0.0320494		ERV3-16A3_I-int_2840	-5.06362	1.06e-06		ERVL-E-int_1279	-2.2004	0.0037752
ERVL-B4-int_0240	-4.86684	7.5e-07		ERVL-B4-int_1004	-3.61662	0.0122262		ERV3-16A3_I-int_2842	-7.76425	3.07e-17		ERVL-E-int_1280	-2.87652	3.43e-11
ERVL-B4-int_0244	-3.63911	0.00301798		ERVL-B4-int_1005	-3.36197	0.00464062		ERV3-16A3_I-int_2843	-5.17271	1.44e-09		ERVL-E-int_1315	-3.59347	0.0132676
ERVL-B4-int_0245	-2.19148	0.0182398		ERVL-B4-int_1010	-2.60534	4.75e-07		ERV3-16A3_I-int_2844	-5.3011	2.51e-08		ERVL-E-int_1348	-1.62329	0.000480127
ERVL-B4-int_0247	-4.48846	7.16e-05		ERVL-B4-int_1019	-5.63414	8.03e-22		ERV3-16A3_I-int_2845	-4.04517	5.48e-06		ERVL-E-int_1414	-3.98131	3.22e-05
ERVL-B4-int_0250	1.8417	5.22e-10		ERVL-B4-int_1032	-4.89813	4.65e-06		ERVL-B4-int_0004	2.14533	2.33e-22		ERVL-E-int_1415	-5.30104	1.01e-08
ERVL-B4-int_0253	-2.43936	1.7e-05		ERVL-B4-int_1040	1.95961	5.21e-06		ERVL-B4-int_0032	-5.08185	2.62e-11		ERVL-E-int_1446	-2.33427	2.07e-05
ERVL-B4-int_0261	-2.3459	0.0117162		ERVL-B4-int_1062	-7.47337	5.65e-54		ERVL-B4-int_0034	-3.01791	4.92e-09		ERVL-E-int_1453	-2.67323	0.0191563
ERVL-B4-int_0268	-3.86284	0.00360741		ERVL-B4-int_1086	-4.42055	6.01e-13		ERVL-B4-int_0039	-3.61893	2.79e-14		ERVL-E-int_1505	-3.26972	5.38e-05
ERVL-B4-int_0272	-2.02119	7.41e-13		ERVL-B4-int_1111	-2.16999	0.0426826		ERVL-B4-int_0041	-4.41629	2.57e-25		ERVL-E-int_1522	-2.53644	1.08e-06
ERVL-B4-int_0288	-2.02637	4.81e-11		ERVL-B4-int_1125	-1.55186	1.54e-07		ERVL-B4-int_0042	-3.82198	2.7e-09		ERVL-E-int_1523	-2.03788	0.0411377
ERVL-B4-int_0291	-1.80285	6.27e-06		ERVL-B4-int_1132	-3.76823	0.000112541		ERVL-B4-int_0084	-3.32519	3.8e-05		ERVL-E-int_1531	-2.05593	0.00861105
ERVL-B4-int_0310	-2.79078	3.93e-06		ERVL-B4-int_1145	-2.04479	7.04e-10		ERVL-B4-int_0086	-1.82345	0.0159261		ERVL-E-int_1533	-1.83885	1.38e-10
ERVL-B4-int_0314	-2.27604	2.09e-09		ERVL-B4-int_1150	-1.58349	0.000118781		ERVL-B4-int_0087	-1.85476	0.0268301		ERVL-E-int_1550	-1.83209	0.0184197
ERVL-B4-int_0319	1.59819	5.54e-05		ERVL-B4-int_1187	-3.30013	0.000189827		ERVL-B4-int_0088	-2.95224	0.0168097		ERVL-E-int_1551	-1.64576	0.0499587
ERVL-B4-int_0324	-1.57886	0.0104628		ERVL-B4-int_1201	-1.56379	0.000219845		ERVL-B4-int_0096	-2.16027	1.29e-08		ERVL-E-int_1564	-4.13393	5.88e-06
ERVL-B4-int_0335	-2.75562	0.00277771		ERVL-B4-int_1216	-1.94152	0.0309634		ERVL-B4-int_0102	-1.84509	0.00493488		ERVL-E-int_1573	-2.15331	2.43e-07
ERVL-B4-int_0336	-2.15917	2.38e-05		ERVL-B4-int_1220	-6.69271	1e-24		ERVL-B4-int_0105	-1.78706	1.6e-06		ERVL-E-int_1590	-4.233	4.03e-08
ERVL-B4-int_0349	-3.16077	1.62e-05		ERVL-B4-int_1221	-3.34599	0.000871255		ERVL-B4-int_0112	-2.38695	1.92e-05		ERVL-E-int_1593	-1.71727	3.15e-08
ERVL-B4-int_0355	-1.9458	0.0215137		ERVL-B4-int_1228	-1.77625	3.83e-06		ERVL-B4-int_0120	-2.12228	0.00014241		ERVL-E-int_1598	-4.32082	0.000792751
ERVL-B4-int_0362	-1.85004	3.63e-09		ERVL-B4-int_1239	-5.73638	8.28e-16		ERVL-B4-int_0128	-1.82215	0.0270113		ERVL-E-int_1599	-5.35319	1.98e-06
ERVL-B4-int_0369	-1.74702	0.0418758		ERVL-B4-int_1247	2.19913	1.74e-07		ERVL-B4-int_0129	-2.67528	9.49e-06		ERVL-E-int_1609	-2.60714	0.000215712
ERVL-B4-int_0372	-4.04486	5.58e-06		ERVL-B4-int_1258	-7.42203	1.21e-14		ERVL-B4-int_0142	-2.7824	0.0154385		ERVL-E-int_1660	-1.60022	0.00021385
ERVL-B4-int_0375	-3.43036	0.00671919		ERVL-B4-int_1275	-1.78182	0.0185865		ERVL-B4-int_0163	-3.97509	7.12e-28		ERVL-E-int_1664	-1.65669	0.0138034
ERVL-B4-int_0376	-3.71756	2.64e-06		ERVL-B4-int_1290	-6.52881	4.26e-32		ERVL-B4-int_0169	-4.5161	5.53e-05		ERVL-E-int_1690	-2.19172	0.0481893
ERVL-B4-int_0377	-2.80914	0.000546199		ERVL-B4-int_1300	-2.48307	0.021553		ERVL-B4-int_0175	-4.82768	0.0191638		ERVL-E-int_1696	-2.90961	6.53e-09
ERVL-B4-int_0378	-2.64914	0.000472926		ERVL-B4-int_1301	-2.3709	4.97e-06		ERVL-B4-int_0195	-3.32046	0.00112403		ERVL-E-int_1697	-2.80918	6.17e-05
ERVL-B4-int_0383	-2.49122	0.00140387		ERVL-B4-int_1303	-1.70935	0.00806357		ERVL-B4-int_0198	-6.11041	1.91e-12		ERVL-E-int_1698	-2.35927	0.00047231
ERVL-B4-int_0395	-3.16872	8.61e-05		ERVL-B4-int_1320	-2.95163	4.96e-08		ERVL-B4-int_0199	-7.64441	5.71e-34		ERVL-E-int_1704	-2.32069	0.00416832
ERVL-B4-int_0396	-1.60742	0.000102389		ERVL-B4-int_1323	-2.67093	8.48e-11		ERVL-B4-int_0201	-2.31611	1.42e-08		ERVL-E-int_1723	-3.47351	5.37e-09
ERVL-B4-int_0402	-1.78481	3.2e-06		ERVL-B4-int_1343	1.7272	0.0258424		ERVL-B4-int_0203	-4.87164	8.86e-11		ERVL-E-int_1877	-2.09778	0.000137875
ERVL-B4-int_0415	-2.73006	0.0310583		ERVL-B4-int_1346	-1.55939	5.3e-11		ERVL-B4-int_0218	-4.2938	1.13e-06		ERVL-E-int_1909	-2.43653	1.51e-08
ERVL-B4-int_0428	-3.07535	0.047207		ERVL-B4-int_1360	-4.93599	2.19e-09		ERVL-B4-int_0219	-2.55337	0.0023385		ERVL-E-int_1932	-1.62809	0.000253089
ERVL-B4-int_0448	-4.15966	0.00489068		ERVL-B4-int_1365	-5.11659	1.27e-21		ERVL-B4-int_0223	-4.15825	1.67e-07		ERVL-E-int_1939	-1.71867	0.00249226
ERVL-B4-int_0455	-3.93254	0.00150365		ERVL-B4-int_1376	-4.93749	7.76e-13		ERVL-B4-int_0235	-2.66665	2.65e-05		ERVL-E-int_1946	-1.9307	1.75e-12
ERVL-B4-int_0459	-2.07279	4.12e-05		ERVL-B4-int_1378	-3.56817	9.55e-11		ERVL-B4-int_0237	-4.71883	2.69e-06		ERVL-E-int_2043	-2.06995	0.0138715
ERVL-B4-int_0473	-3.14174	2.13e-06		ERVL-B4-int_1387	-3.6889	0.00151597		ERVL-B4-int_0239	-7.23228	1.2e-33		ERVL-E-int_2066	-4.1721	2.49e-07
ERVL-B4-int_0479	-3.12629	0.00044917		ERVL-B4-int_1388	-3.62665	0.000275705		ERVL-B4-int_0240	-8.72913	7.28e-52		ERVL-E-int_2096	-2.78202	0.0277696
ERVL-B4-int_0480	-3.67826	0.000267163		ERVL-B4-int_1392	-1.98185	0.000347196		ERVL-B4-int_0242	-4.23492	0.000674625		ERVL-E-int_2104	-1.73637	0.00100822
ERVL-B4-int_0489	-2.51334	0.00310791		ERVL-B4-int_1393	-3.91234	3.88e-05		ERVL-B4-int_0245	-1.61353	0.0304639		ERVL-E-int_2105	-3.98502	3.06e-05
ERVL-B4-int_0490	-3.45599	0.00335578		ERVL-B4-int_1396	-3.02116	0.0250352		ERVL-B4-int_0247	-6.93526	3.79e-22		ERVL-E-int_2121	-1.70822	0.0018286
ERVL-B4-int_0492	-2.901	1.89e-09		ERVL-B4-int_1400	-2.45294	0.00312158		ERVL-B4-int_0251	-2.41781	5.87e-05		ERVL-E-int_2126	-1.62274	4.26e-09
ERVL-B4-int_0494	2.99613	5.5e-13		ERVL-B4-int_1401	-3.44102	2.36e-16		ERVL-B4-int_0252	-2.00522	0.00172531		ERVL-E-int_2167	-2.2373	0.0492356
ERVL-B4-int_0495	-2.59763	4.93e-05		ERVL-B4-int_1402	-3.68001	1.13e-16		ERVL-B4-int_0253	-3.92652	8.26e-36		ERVL-E-int_2175	-1.67445	0.000275596
ERVL-B4-int_0499	-4.3465	9.91e-05		ERVL-B4-int_1406	-8.24584	6.7e-40		ERVL-B4-int_0256	-2.91412	1.61e-13		ERVL-E-int_2229	-1.70595	3.86e-14
ERVL-B4-int_0502	-1.6157	0.0364116		ERVL-B4-int_1421	-6.88883	8.47e-27		ERVL-B4-int_0268	-2.98244	0.0313717		ERVL-E-int_2251	-1.64764	0.0120537
ERVL-B4-int_0513	-2.29323	0.0108169		ERVL-B4-int_1423	-5.30362	2.05e-10		ERVL-B4-int_0269	-2.19677	0.0106341		ERVL-E-int_2265	-1.66298	0.000935946
ERVL-B4-int_0518	-1.94309	0.0104524		ERVL-B4-int_1433	-2.60678	0.0115214		ERVL-B4-int_0288	-1.70558	5.12e-16		ERVL-E-int_2269	-2.38846	6.67e-06
ERVL-B4-int_0519	-2.01164	0.000984885		ERVL-B4-int_1434	-4.15766	1.49e-06		ERVL-B4-int_0291	-1.66083	8.36e-07		ERVL-E-int_2270	-2.3458	0.00383463
ERVL-B4-int_0522	-3.36122	0.0178664		ERVL-B4-int_1436	-5.34719	6.97e-12		ERVL-B4-int_0296	1.93086	0.000204733		ERVL-E-int_2301	-4.19059	1.17e-14
ERVL-B4-int_0524	-3.00761	0.0222936		ERVL-B4-int_1437	-3.75734	0.00180293		ERVL-B4-int_0314	-2.08331	3.38e-10		ERVL-E-int_2302	-4.21757	1.97e-06
ERVL-B4-int_0525	-2.98471	0.030984		ERVL-B4-int_1438	-6.57598	4.16e-19		ERVL-B4-int_0327	-5.14243	6.59e-22		ERVL-E-int_2303	-3.24262	6.92e-07
ERVL-B4-int_0531	-4.87734	8.26e-06		ERVL-B4-int_1440	-3.59066	0.000593397		ERVL-B4-int_0332	-6.1672	2.8e-09		ERVL-E-int_2306	-1.89154	0.0458251
ERVL-B4-int_0540	-2.42327	0.00660267		ERVL-B4-int_1441	-4.22655	0.000105807		ERVL-B4-int_0343	-1.61283	0.0372455		ERVL-E-int_2316	-1.92404	0.0162505
ERVL-B4-int_0541	-2.29248	0.00370546		ERVL-B4-int_1454	-1.90633	0.000690297		ERVL-B4-int_0349	-4.77709	5.38e-19		ERVL-E-int_2332	-2.40047	1.2e-06
ERVL-B4-int_0542	-1.93751	0.00021744		ERVL-B4-int_1461	-2.00814	4.1e-05		ERVL-B4-int_0362	-1.95094	4.29e-16		ERVL-E-int_2335	-1.50169	0.0286509
ERVL-B4-int_0546	-1.95798	0.00707951		ERVL-B4-int_1479	-2.07427	0.0498723		ERVL-B4-int_0370	-4.17512	0.000119511		ERVL-E-int_2362	-1.90511	0.00702435
ERVL-B4-int_0564	-2.23412	0.0249679		ERVL-B4-int_1482	-1.70737	0.0121878		ERVL-B4-int_0372	-5.88704	3.61e-29		ERVL-E-int_2418	-1.56937	0.00181652
ERVL-B4-int_0569	-2.05705	0.00755958		ERVL-B4-int_1483	1.64602	0.0120559		ERVL-B4-int_0376	-3.28955	0.000185475		ERVL-E-int_2458	-3.09833	6.88e-08
ERVL-B4-int_0571	-1.54122	0.0274502		ERVL-B4-int_1484	2.64405	1.03e-10		ERVL-B4-int_0377	-2.16048	0.000158444		ERVL-E-int_2482	-2.21333	0.00992943
ERVL-B4-int_0573	-4.2431	0.000716645		ERVL-B4-int_1485	2.82933	1.95e-12		ERVL-B4-int_0378	-1.84429	0.000682651		ERVL-E-int_2561	-1.78628	0.018112
ERVL-B4-int_0581	-2.11129	0.00364983		ERVL-B4-int_1486	2.99757	1.26e-10		ERVL-B4-int_0380	-5.1543	1.93e-06		ERVL-E-int_2629	-1.64666	0.0224316
ERVL-B4-int_0584	-3.60925	5.94e-11		ERVL-B4-int_1487	3.00832	4.29e-10		ERVL-B4-int_0381	-4.70985	0.00142323		ERVL-E-int_2636	-2.64575	0.00206382
ERVL-B4-int_0586	-3.43464	4.38e-05		ERVL-B4-int_1488	2.7344	4.71e-08		ERVL-B4-int_0385	-2.5106	1.78e-06		ERVL-E-int_2664	-2.06484	1.69e-06
ERVL-B4-int_0587	-2.96124	0.000777075		ERVL-B4-int_1491	2.30462	1.39e-08		ERVL-B4-int_0389	-1.8296	0.0180558		ERVL-E-int_2705	-2.34998	8.47e-09
ERVL-B4-int_0590	2.39638	2.18e-05		ERVL-B4-int_1492	3.30684	2.15e-14		ERVL-B4-int_0394	-2.60087	2.15e-06		ERVL-E-int_2706	-2.26075	1.26e-07
ERVL-B4-int_0591	2.45394	0.000208859		ERVL-B4-int_1496	1.68953	1.99e-13		ERVL-B4-int_0395	-2.44105	0.00320771		ERVL-E-int_2747	-3.36135	0.000119215
ERVL-B4-int_0592	2.95627	5.35e-09		ERVL-B4-int_1497	2.01708	2.96e-09		ERVL-B4-int_0414	-2.28282	0.00107422		ERVL-E-int_2748	-2.13775	0.030727
ERVL-B4-int_0596	-2.12524	0.00520886		ERVL-B4-int_1521	-2.70421	6.5e-08		ERVL-B4-int_0415	-3.14806	0.000987807		ERVL-E-int_2815	-3.06073	0.00128051
ERVL-B4-int_0597	-4.98873	0.000294159		ERVL-B4-int_1586	-4.2843	1.46e-09		ERVL-B4-int_0431	-3.1064	2.04e-33		ERVL-E-int_2816	-2.72343	0.000389162
ERVL-B4-int_0604	-3.46845	0.00615149		ERVL-B4-int_1605	-4.51729	3.23e-14		ERVL-B4-int_0448	-5.89145	2.85e-16		ERVL-E-int_2833	-2.14857	9.59e-05
ERVL-B4-int_0607	-3.80212	0.00819994		ERVL-B4-int_1607	-1.5285	0.0423473		ERVL-B4-int_0451	-5.26276	0.000279075		ERVL-E-int_2945	-3.14992	2.08e-08
ERVL-B4-int_0608	-2.5687	8.61e-06		ERVL-B4-int_1622	2.15569	0.00372163		ERVL-B4-int_0452	-3.7747	0.00654887		ERVL-E-int_2946	-3.16984	1.76e-07
ERVL-B4-int_0611	4.28738	2.63e-10		ERVL-B4-int_1627	-1.71922	0.000482271		ERVL-B4-int_0455	-5.67106	1.31e-13		ERVL-E-int_2948	-2.99163	2.08e-05
ERVL-B4-int_0633	-2.3687	0.00123843		ERVL-B4-int_1630	3.88196	6.72e-19		ERVL-B4-int_0473	-6.18466	6.45e-72		ERVL-E-int_2949	-3.21709	0.000277673
ERVL-B4-int_0634	-3.13017	0.000286653		ERVL-B4-int_1633	-2.62252	0.0329772		ERVL-B4-int_0476	-6.47777	1.01e-26		ERVL-E-int_2950	-3.24816	7.74e-06
ERVL-B4-int_0639	-4.05186	0.000149473		ERVL-B4-int_1634	-4.63088	3.24e-05		ERVL-B4-int_0478	-6.3981	2.84e-18		ERVL-E-int_2968	-1.93047	0.00588607
[truncated: 3,265 more rows]

[truncated: 24 more sheets: Supplementary Table 11, Supplementary Table 12, Supplementary Table 13, Supplementary Table 14, Supplementary Table 15, Supplementary Table 16, Supplementary Table 17, Supplementary Table 18, Supplementary Table 19, Supplementary Table 20, Supplementary Table 21, Supplementary Table 22, Supplementary Table 23, Supplementary Table 24, Supplementary Table 25, Supplementary Table 26, Supplementary Table 27, Supplementary Table 28, Supplementary Table 29, Supplementary Table 30 …]
